# Supplementary material for: Resting-state EEG microstate features for Alzheimer’s disease classification
Source: PLoS One. 2024 Dec 12;19(12):e0311958. doi: 10.1371/journal.pone.0311958 (PMC11637251; doi:10.1371/journal.pone.0311958)
Supplement: S1 Table — (CSV) [file pone.0311958.s001.csv]

Mean	Median	Std	Var	Sk	Kur	PSD	LZC	APEN	SampEN	RMS	ACT	MOB	COM	CV	SF	Lable
1.9972145282627713e-24	-2.1865251779634272e-08	6.392455837612379e-06	4.086263135179015e-11	0.008889998494217215	-0.181466374728251	9.645655055265907e-12	225	1.4719791739196673	1.3970093879952699	0.001393188784483292	4.086260340758436e-11	0.1117404701455877	1.028379798509899	3.200651936880146	0.015135757175966914	0
2.8531636118039592e-24	1.9363944078329553e-09	4.046363192125683e-06	1.637271038669307e-11	-0.0145912447699313	0.33522045698692704	3.1063546877153382e-12	221	1.298461943531136	1.233730400551304	0.0008818751291242546	1.6372588028734825e-11	0.11214397679567081	1.0434683666436613	1.4181873699301786	0.017654347170047806	0
1.7118981670823754e-24	-1.583216150842858e-08	5.974377217824151e-06	3.56924317054217e-11	0.0012649475560217924	-0.03966826291934211	5.315822075210251e-12	256	1.4794399623989047	1.4089932702816008	0.001302071620920881	3.5692314196495436e-11	0.11118783316412932	1.033061425994659	3.4898771692092345	2.7584917453199695	0
-2.5678472506235632e-24	1.884144989194764e-08	5.1347349552929514e-06	2.636494799788497e-11	0.04163063871910161	-0.24238027305269494	6.5825821869606036e-12	214	1.3607793039300429	1.2612707762628361	0.0011190777586475107	2.636471468487535e-11	0.11183968693907496	1.0416556966506672	-1.9996052739974934	0.016322436362840056	0
1.9972145282627713e-24	-5.62754636692885e-09	4.832886679375459e-06	2.3356301933713046e-11	-0.07236276750200507	0.5273436511951903	7.924661255056165e-13	235	1.3566724810920627	1.193287002114765	0.001053292144588276	2.335601175683216e-11	0.1182192388147316	1.0347971137153238	2.419788028890451	0.038179816544221035	0
1.1412654447215836e-24	-9.623543685642984e-09	6.570805814263272e-06	4.317458009109184e-11	0.03943326896145965	-0.015736746157346992	9.225406373985518e-12	254	1.4916283317481738	1.4500203192530376	0.0014320588515584346	4.317416720854521e-11	0.11049619431530648	1.0324987080995496	5.757413122347886	11.033966981279878	0
6.4196181265589075e-24	-2.52644253845373e-10	6.987573482419048e-06	4.882515525256014e-11	0.007563355566462	-0.26896304758392686	1.0665438911974187e-11	252	1.5443526716059024	1.523916544399336	0.001522890302844104	4.882480466028898e-11	0.11083296298988553	1.0279804930053889	1.0884603711424088	0.08718196133356941	0
1.5692399864921776e-23	1.804993692274304e-08	7.261654716230336e-06	5.2730519078187804e-11	-0.0008641085549569792	-0.13660980018475932	1.2032725810287851e-11	291	1.7105417778749787	1.7535007936246385	0.0015826242940805378	5.27304481360029e-11	0.10847246361065709	1.0340956870212663	0.46274491727613926	0.012259963312533198	0
-1.9972145282627713e-24	-3.1952104909881707e-09	7.0741478908547185e-06	5.004251483287622e-11	3.232735138261374e-05	-0.24731847878983526	1.018194140194297e-11	272	1.5692189433872752	1.5665065121470767	0.0015417585591011391	5.004217614374356e-11	0.10892173508098335	1.0359711731761738	-3.5419697411781628	0.014073937476122296	0
1.0556705363674649e-23	-1.2422165211842656e-08	7.033059098691026e-06	4.946287893999039e-11	-0.01566058319080891	-0.26986646562339045	1.1373441261906085e-11	274	1.6172325974139792	1.6422531299864167	0.0015328035587281051	4.9462587528269176e-11	0.10659296684798399	1.0365591371836507	0.666210225995381	0.011481755443579478	0
2.2112017991480683e-24	-8.509956673739946e-09	6.510632610770002e-06	4.2387444606379876e-11	-0.036049773760029234	7.486342467002956	9.023786857994531e-12	236	1.1872129088164884	1.0762608565778227	0.001418944543949144	4.2387349749814865e-11	0.10722875778191664	1.0404219212436498	2.944355454098689	0.016322436362840056	0
-8.559490835411877e-25	-4.966563411441381e-09	3.042877173231162e-06	9.258906562918816e-12	0.0773000027948165	1.1199988405954606	1.6457088684133284e-12	193	1.0436899369751917	0.952308235151094	0.0006631727239103277	9.258854521585175e-12	0.1202539093155603	1.0663191059242596	-3.554937088299512	1.4590369562022978	0
1.0699363544264847e-24	-1.772650641018487e-08	4.4011153320658545e-06	1.9369408380541634e-11	0.015843383533359866	-0.08646496384620717	3.5909866056863076e-12	222	1.2778204309616101	1.1876319959622175	0.0009591907516629461	1.9369338425650557e-11	0.11476710558819911	1.0528576000062102	4.113393274360983	0.041785437088870545	0
1.1412654447215836e-24	7.579278223815956e-09	5.5647140279505035e-06	3.096539029619095e-11	0.020516130513459928	-0.19923972870584628	5.393438417886976e-12	225	1.3537030632316949	1.2817037299101708	0.001212788538480254	3.096508199529299e-11	0.11038380931728825	1.0385616406884939	4.875864311358862	0.1724057340824981	0
-1.4265818059019796e-25	-1.0566328325683403e-08	5.431213669169504e-06	2.949746090792272e-11	-0.002374236235866918	0.107115534856693	7.081473230005073e-12	238	1.3817479831703041	1.3079895495371383	0.0011836931161100538	2.949726556881685e-11	0.10925152794830902	1.0389447619663275	-38.07111849968158	0.01998002169539136	0
6.5622763071491055e-24	-2.5752253517045957e-08	5.819180564087487e-06	3.386214953508645e-11	0.04318475352787468	-0.2247048467269197	6.633356727285996e-12	252	1.4756005014575608	1.420283277925708	0.0012682476504676074	3.3862068533025394e-11	0.11013375622659706	1.036182565967468	0.8867531686974754	0.04052880433895272	0
-1.7118981670823754e-24	-1.1689438584338742e-08	5.524701163041143e-06	3.052168036568835e-11	-0.030814611175002105	0.04768496220184071	4.738808692008981e-12	249	1.4393638699250024	1.351445804126154	0.0012040680285474723	3.052163448432151e-11	0.11352973576692038	1.034577597934669	-3.227203062785998	0.10008133316353633	0
-8.559490835411877e-24	9.54224954065406e-09	7.019631236623282e-06	4.9274185325067874e-11	-0.025399691011882383	0.6664090772660702	1.1448960274173598e-11	278	1.5981112125487211	1.6120922976291185	0.001529877054844841	4.927389636742353e-11	0.1092629270135288	1.0331964497383546	-0.8200905264526147	0.11033966981279879	0
-6.847592668329501e-24	2.151629723751525e-08	7.731665671406102e-06	5.977739555641948e-11	0.0026453179424386093	-0.2216238166191098	1.1259995339316853e-11	263	1.6297256098348747	1.6429207855939836	0.00168505972859419	5.97773533942942e-11	0.10816163667476444	1.029414047259161	-1.1290952396719394	0.30649908281333	0
5.1356945012471265e-24	2.798437215447837e-08	7.467862396692862e-06	5.576779469238607e-11	0.011948940839961144	-0.026586825669184577	1.0036529828091034e-11	284	1.6288289850519995	1.5945626165715645	0.0016275657430310881	5.576627973621705e-11	0.10610353210501133	1.0323421173104557	1.4540942389364915	0.05071630902053378	0
2.853163611803959e-25	2.7976365089974287e-08	7.232594721952802e-06	5.230932513988454e-11	0.027736007120703756	-0.32347507044335844	1.1054703235490865e-11	276	1.6773256238818828	1.7271503689889265	0.0015762908818313058	5.2309139872031533e-11	0.1070778903274906	1.033266841034508	25.349119689645846	0.30649908281333	0
3.1384799729843548e-24	1.0269025031470459e-08	6.428729193079278e-06	4.132768896302264e-11	-0.01476096620940889	-0.11342225888974777	7.649951100971474e-12	247	1.500689611002758	1.4549927251684005	0.0014010942958072362	4.1327268867874365e-11	0.10878392998729416	1.044593713178201	2.0483360025319963	0.025020333290884083	0
-5.1356945012471265e-24	-3.2016207436196765e-08	7.320219170594574e-06	5.35844805874623e-11	-0.025698849942898894	0.5770805261231904	1.1491485506497396e-11	275	1.5782283088191038	1.5702068876043314	0.0015953879866366235	5.3583782762729946e-11	0.10661130842460846	1.0394321756444158	-1.4253460974894034	0.006563930387435979	0
-5.991643584788314e-24	1.8013044935888362e-08	7.876635390859256e-06	6.20400789461138e-11	-0.02020525902469873	-0.13420319114449963	1.6203446604341104e-11	290	1.7317524710156285	1.8242597874424948	0.0017166548138575807	6.203986394005931e-11	0.10634949582486866	1.0339446102546042	-1.3145896225317064	0.1724057340824981	0
3.566454514754949e-24	-4.713381352750604e-08	6.740283498967733e-06	4.543046519547467e-11	0.010506884748503217	-0.009739959581354096	9.88934819944321e-12	247	1.5327922686894615	1.517963031093413	0.0014689952677885137	4.543022475560242e-11	0.10981404697650987	1.0361440910394395	1.889891633373265	0.006896229363299924	0
7.132909029509897e-24	-1.1084260816277917e-08	5.7633095587494045e-06	3.32150377912971e-11	0.05100859714100582	0.44956477662379557	8.43781214806047e-12	244	1.4452260373579473	1.4063894812028361	0.001256070975338023	3.3214638150519325e-11	0.1091245085511317	1.0456454214566617	0.8079801478149077	1.22599633125332	0
-1.1412654447215836e-24	-3.149098342554029e-09	5.150673158114399e-06	2.6528875467320548e-11	0.022965611865540712	0.47414128473986006	4.478098271564433e-12	236	1.3490043537939278	1.287102485085825	0.0011225513728545906	2.652863794870746e-11	0.11106619220801682	1.0419446957883545	-4.513077097040614	0.04744516842259556	0
1.1412654447215836e-24	1.5558537371364816e-08	6.508538645776974e-06	4.2360183491460707e-11	0.000740642497080555	0.353631063286699	5.871656490533315e-12	262	1.481462560077368	1.4122805944767258	0.001418488179663258	4.2360100036846194e-11	0.10758321375628012	1.0371990721423536	5.702853936904258	0.025020333290884083	0
5.2783526818373245e-24	-1.1910268463137947e-08	5.8245711727572315e-06	3.3924915122738834e-11	0.00233978762109343	-0.1764666557416903	7.54946561836314e-12	268	1.5942985188620495	1.593415650226778	0.0012694224940224175	3.39247821421152e-11	0.10730803053232962	1.0359252677079107	1.1034711418964145	0.056295749904489184	0
-1.3124552614298211e-23	-3.05282059214738e-08	6.3410244670578065e-06	4.020774479516697e-11	0.037234831310863206	0.8387539505174444	9.022639874791836e-12	263	1.5089012959947912	1.4921117256632548	0.0013819796951368103	4.020756973139088e-11	0.10945632812659231	1.038217978052351	-0.4831370565860307	0.05836147824809193	0
-1.4265818059019796e-24	2.483443447065135e-08	6.263296211322002e-06	3.922805355961463e-11	-0.009445490206658778	-0.05279206027838734	1.2372093614309297e-11	245	1.4869422810892212	1.4338659623656287	0.0013650393928680941	3.922794295511661e-11	0.10911210895616504	1.0366912288832177	-4.390375830975335	0.04903985325013279	0
5.7063272236079184e-24	1.7208425278240196e-08	5.954458868631631e-06	3.5454833984953924e-11	0.05038819055212692	-0.2893582373212271	8.271086639941414e-12	239	1.454862715342907	1.4042195572624958	0.0012977305630543312	3.5454415976089654e-11	0.10969444059969509	1.0390914892816372	1.0434726149515432	0.22518299961795674	0
-9.415439918953065e-24	1.525176490999259e-08	6.102222697328057e-06	3.7236337908378384e-11	0.0041499547797575	-0.340105154845439	7.161240440969056e-12	246	1.4839948327014971	1.4168284242523226	0.0013299346038989936	3.7236125808042436e-11	0.10698688591845312	1.0460369666910914	-0.6481012587402681	0.011481755443579478	0
-6.4196181265589075e-24	6.81020782218916e-09	4.9690206901096235e-06	2.4690646804703442e-11	-0.00982361575185128	0.16100382131939917	4.188402101216011e-12	220	1.3227406388689524	1.2405570268179367	0.0010829615520522478	2.4690384899380817e-11	0.11098896529885674	1.0461726418503092	-0.7740286550372871	0.30649908281333	0
-1.4265818059019796e-24	2.5660043552912238e-08	5.677596719395257e-06	3.223442587430866e-11	-0.021068400425553968	-0.14922260028594003	6.8730199400464805e-12	246	1.5029746055851216	1.4830843230013167	0.001237390491732364	3.2234358383407336e-11	0.1107582871513562	1.0323805294531674	-3.979818704693907	0.0766247707033325	0
-2.853163611803959e-25	1.6390678924749862e-08	5.087643822038516e-06	2.5883574731091726e-11	0.002179986744763966	-0.5170859605215279	4.585204533591007e-12	223	1.5075241165532187	1.4789882107602286	0.0011088145921329035	2.588352872154702e-11	0.11166444293037224	1.0345388652157892	-17.8314003675185	11.033966981279878	0
5.1356945012471265e-24	-5.428417864917907e-09	6.077185667943668e-06	3.693140812296218e-11	0.0149035247816174	-0.014672745197930936	9.505513162471636e-12	263	1.496650630117577	1.4531956613209518	0.0013244779672915302	3.6931335010807706e-11	0.11015218138261769	1.0295371095221046	1.183310591343739	0.06528974545136022	0
-8.98746537718247e-24	1.3619544738526332e-08	5.68604786532094e-06	3.233045967113499e-11	-0.040003103383888676	-0.29939700151303494	7.451888766814917e-12	222	1.3991462626105569	1.332082425539529	0.001239232356896362	3.2329793635675037e-11	0.10877873207192153	1.0354014713501467	-0.6326575706545896	0.034055453645925556	0
-3.709112695345147e-24	5.070275689045841e-09	5.594491280116654e-06	3.1297673771034267e-11	0.0024657271892451764	0.09641023066062715	5.016431477362341e-12	271	1.558457124442569	1.5799601903947307	0.0012192782718166218	3.129676528338627e-11	0.10848504257587975	1.029738810136175	-1.5082939910253195	0.045927021774317914	0
2.853163611803959e-25	1.371684892541692e-08	5.4370025232842225e-06	2.956037410143188e-11	-0.00420711592742015	-0.0036612113117562295	5.824745379907568e-12	261	1.563670462387872	1.5676692007465658	0.0011849547543336895	2.9559988273674876e-11	0.10937391631101469	1.0327442276021592	19.055848283232148	0.030565005488309916	0
-1.0271389002494253e-23	1.6344710025824197e-08	5.881657200381574e-06	3.4593163130349406e-11	-0.027604059499861108	-0.11490188416217606	7.952965102796696e-12	259	1.5513684120882338	1.5528796869347323	0.001281863974332533	3.459296310580849e-11	0.1086451467309107	1.0330719143039107	-0.5726192714973994	0.15271926617688414	0
3.423796334164751e-24	3.6456985380719094e-08	5.179505020740813e-06	2.6826707475200125e-11	-0.006010340975863332	-0.14336802135709137	5.901640333285506e-12	231	1.3527983466310651	1.2871087036941948	0.001128835065486542	2.6826636686495355e-11	0.1114958289387776	1.0375928929730578	1.512779965228838	0.06528974545136022	0
1.0556705363674649e-23	-1.6861481462396698e-08	5.637742845911832e-06	3.178347525674802e-11	0.04616635137932625	-0.31418298651689014	4.820894720905057e-12	252	1.5327282117871057	1.5029335913240163	0.0012287046328127566	3.178228037384775e-11	0.10989995284283567	1.0300082108913482	0.5340381593235591	0.030565005488309916	0
-2.5678472506235632e-24	3.6213129675067577e-09	6.423067247630827e-06	4.12549243245801e-11	0.005369309901807479	0.33238788367498495	7.799268166991602e-12	263	1.4924721358357353	1.4665760643304695	0.0013998603163950163	4.1254762820308825e-11	0.10880296223527808	1.0339404407516224	-2.5013168655110065	0.008059873616712841	0
-7.988858113051085e-24	-7.108716903009043e-09	6.446917469811248e-06	4.156186985740246e-11	-0.025870256444338557	0.041946007168368826	1.2174255580187195e-11	251	1.479852595895922	1.4389298993090613	0.0014050582970918384	4.156181446471685e-11	0.10946184615811551	1.0311435102196964	-0.8069801110415207	0.012259963312533198	0
-9.986072641313857e-24	-3.599688120656183e-09	6.684249945618479e-06	4.467825672081989e-11	3.774972818792498e-05	0.1470134662536502	1.1154090331251999e-11	250	1.4829281981431617	1.4687633297879896	0.0014567831665141331	4.467806423854827e-11	0.10965520230108305	1.0242611124552408	-0.6693501864856235	0.04903985325013279	0
1.4265818059019796e-24	-1.2130314994181514e-08	5.742015059441976e-06	3.29700428220807e-11	-0.03653358615506466	0.404574823351862	7.390295360645059e-12	257	1.4131935700575355	1.3399024902133367	0.001251429995664493	3.29698410572097e-11	0.11089480346099477	1.0327127367924702	4.024973957402763	0.014073937476122296	0
8.559490835411877e-25	-1.940566854407414e-08	6.064667616888191e-06	3.677941898347327e-11	-0.0375451225192519	-0.22670160337265077	8.43641635789733e-12	235	1.4285639023063341	1.3672053180985508	0.0013217497500340146	3.67789616748846e-11	0.1102721291717246	1.02695460191984	7.085238940680373	0.007254416161262248	0
-9.700756280133461e-24	-8.995705984601224e-09	5.498627276276717e-06	3.023426539916329e-11	0.0596385456338301	-0.027983341105175086	7.272074628706956e-12	233	1.3918016524722616	1.3402122889590122	0.001198385416491813	3.023422162282285e-11	0.1129279901170239	1.0339944988899448	-0.5668186311355627	0.05433778753477318	0
1.4265818059019796e-24	7.476788846575106e-09	6.254043533448389e-06	3.9112237085414586e-11	-0.00815710024437692	0.09361856628516918	8.04924213457081e-12	258	1.445049428732656	1.3686674685108158	0.001363022839704894	3.911169547155547e-11	0.1106905896797344	1.0300702719028745	4.383889991580627	0.02387012867772824	0
-3.709112695345147e-24	-5.8934441149232245e-09	6.828053231613113e-06	4.662132941140683e-11	-0.012450004236864563	0.08491854763493878	1.0228593518527662e-11	251	1.511985162576308	1.4725911671369318	0.0014881240361750174	4.6621267058073576e-11	0.1107337247529546	1.0257117426957298	-1.8408665138590272	0.006255083322721021	0
-7.988858113051085e-24	-1.6456852363243004e-08	6.294009628798178e-06	3.9613723216726125e-11	0.004967968629217758	-0.0297812205886685	1.057050516155322e-11	251	1.4581010777176209	1.4160911933723046	0.0013717331565557824	3.961309691678302e-11	0.11150614961077401	1.0263466171825733	-0.7878401752353533	0.010446359272217636	0
4.8503781400667305e-24	4.0213499498376294e-08	6.406772306962696e-06	4.104586725155056e-11	0.005589864885059329	0.2233297380315138	7.935541904265122e-12	252	1.5011670738761564	1.4837098078503286	0.001396308953795202	4.104574610975218e-11	0.11042649269809218	1.0357413437407939	1.3208670915730107	0.6896229363299924	0
4.2797454177059386e-24	9.909221722645703e-09	5.86824910112706e-06	3.443562253714144e-11	-0.00019373258372660195	0.5944097316576347	9.320878554089535e-12	260	1.5561145777497538	1.5369486199818918	0.0012789417776092149	3.4435100328431333e-11	0.11059017627181132	1.0329356634840494	1.3711533647495058	44.13586792511951	0
1.1983287169576629e-23	-2.6076029349055264e-09	5.865044631540743e-06	3.4398024345785305e-11	0.02673401959092327	-0.15061355707536217	8.527973363833877e-12	248	1.5785483109809446	1.571890784012495	0.0012782433870060905	3.439794993812605e-11	0.11301342398213163	1.0315771016844182	0.48943022151668136	0.007254416161262248	0
1.2268603530757023e-23	-7.013271462494609e-09	5.322275208337713e-06	2.832601704353059e-11	0.00346677228129786	0.11237823276788106	6.489251910653083e-12	269	1.5192109390129573	1.5017925061183284	0.0011599507789418063	2.8325878653856873e-11	0.1133376013815458	1.0334106779013317	0.43380806713255016	2.7584917453199695	0
3.2811381535745528e-24	1.517396013645628e-08	5.63128736067941e-06	3.171072973018265e-11	0.004740047168454892	-0.29991547626751247	7.424493023974253e-12	239	1.4355382056346997	1.392682809762931	0.0012272977072347506	3.1710491573490366e-11	0.11273553357885359	1.0334558348984277	1.7162422976684373	0.01601301330616581	0
7.418225390690293e-24	1.9748438836658802e-08	6.474857921631942e-06	4.19229024993177e-11	0.04574228778672248	-0.1300450507271984	8.466462482805092e-12	246	1.5206785476717766	1.4830560506363772	0.001411147713287872	4.192271242350549e-11	0.11080429719545916	1.0379970148128768	0.8728219249040021	0.012259963312533198	0
-6.847592668329501e-24	1.2873728612455966e-08	6.389235710167171e-06	4.0821473542539393e-11	0.008691025031610166	-0.06850557482090336	8.785766609814231e-12	238	1.4405891978667844	1.3953697929117999	0.0013924869813648603	4.082127611650021e-11	0.11002964441176898	1.0303100184152036	-0.933053229677448	0.012058156662828909	0
-6.847592668329501e-24	-1.7970790820609075e-08	6.35340142197697e-06	4.036485982436575e-11	-0.04193229840216284	0.23510442631890616	8.742583900972447e-12	254	1.4832973494302806	1.451860658432107	0.0013846771615280485	4.036438998394278e-11	0.11086089782494558	1.034257845270154	-0.9278201627120434	0.006406716203385036	0
-5.2783526818373245e-24	-2.9742069405447687e-08	5.237616790900178e-06	2.7432052119274253e-11	-0.06536244607017651	0.46180579477315664	4.7756660499037265e-12	226	1.343694738973067	1.2552265895923618	0.0011415000988460435	2.7431976794005884e-11	0.11282885879507933	1.0349097332489534	-0.9922720161962637	0.4003253326541453	0
1.9972145282627713e-24	-2.3242016701939058e-08	6.408043351305898e-06	4.1062155107592734e-11	0.014676768039588832	0.11087705596229647	8.000552740124222e-12	269	1.542486147813169	1.4893276635272434	0.00139658596857145	4.106145732708782e-11	0.10951840087631697	1.0298192696408663	3.2084564813559573	0.013120055863590819	0
5.991643584788314e-24	-1.076958460448322e-08	7.244831675654013e-06	5.248648100674902e-11	-0.008561200127062725	-0.18236010574282524	1.1572781763135628e-11	281	1.7073489014823986	1.7847163411497413	0.001578957835985679	5.248616934543786e-11	0.1094067984899811	1.0314310574301302	1.2091432528229282	0.14411711975549227	0
4.5650617788863346e-24	2.613766655292156e-08	6.427844537032341e-06	4.131631555677457e-11	-0.007187549187154019	-0.15278912111096643	8.55452371752844e-12	245	1.5177627919319185	1.492618774718316	0.0014009014915213674	4.131588723229563e-11	0.11058564476206091	1.0322907421443412	1.408037215374304	0.1724057340824981	0
6.847592668329501e-24	-2.8595870909055497e-08	7.355813152217373e-06	5.410684801481554e-11	-0.041812648254252245	-0.176791319526711	1.1126344263886056e-11	270	1.5713096544170888	1.5522418052260196	0.0016031454334226006	5.410656992662792e-11	0.10892683986948615	1.0245754445565092	1.074207546868026	0.019156192675833125	0
1.4265818059019795e-23	-2.3802221353206477e-08	6.663377425679824e-06	4.43996639676128e-11	0.013249074614416212	0.24460586284542574	7.434582265908854e-12	249	1.505283840759792	1.451813578852006	0.0014522341541437483	4.4398328855344317e-11	0.10903677588507277	1.0315517262495637	0.46708203181398816	0.025020333290884083	0
-2.2825308894431673e-24	1.8591744447639492e-08	6.0461841764913655e-06	3.65555734888315e-11	-0.006171576816966966	-0.0847298600006452	8.366636055935196e-12	246	1.475708530014805	1.4212161957374736	0.0013177214199972223	3.6555171389710454e-11	0.1108246719234856	1.0387093639952334	-2.6488669047486173	0.010446359272217636	0
8.559490835411877e-25	8.30908284661563e-09	6.516512025684263e-06	4.2464034982382757e-11	0.0300389025936741	-0.3247892851084355	8.597603519207372e-12	251	1.4848343388978291	1.455232225593434	0.0014202259192336905	4.246394806807419e-11	0.1098530514069208	1.0357372973647039	7.613120401391537	0.013584446883693296	0
-5.2783526818373245e-24	6.541909083919519e-09	6.826732086976525e-06	4.660328984480776e-11	-0.05128253869832344	0.33819828473517655	9.427546748227931e-12	269	1.532104524082989	1.4968265476115534	0.0014878361024079124	4.6603163588578183e-11	0.10925741550192064	1.0284240788405732	-1.2933315823610865	0.009270293620062911	0
-6.847592668329501e-24	-2.8250221564538505e-08	7.259805712723944e-06	5.270366941220476e-11	-0.01549435896531781	0.45724968487843354	1.0767338502756e-11	251	1.4852343232765648	1.4360154367540474	0.0015822213173509344	5.270344634623386e-11	0.10952231065945991	1.0320218110251052	-1.0601870825189246	0.09118980976264361	0
2.5678472506235632e-24	1.3302052446549304e-08	5.007415955407051e-06	2.5073686672264045e-11	0.038388167586860984	0.17615518083341408	3.780271612172721e-12	226	1.3034226591795188	1.2018667431772123	0.0010913295180341005	2.5073431884130324e-11	0.11505717516451919	1.0345509794848384	1.9500237968874627	0.06528974545136022	0
-1.2839236253117816e-24	-9.288757961873459e-09	5.828339160923411e-06	3.396882222659815e-11	-0.0315892641880945	-0.2062459338769589	1.0396560480404873e-11	267	1.5967792436098005	1.6083724531870067	0.001270243699359856	3.396849070748743e-11	0.11210019386761112	1.03926643695062	-4.539427186135516	0.038179816544221035	0
-1.1412654447215836e-24	-4.641669236365523e-09	6.112754437949602e-06	3.736498017095006e-11	-0.06892557415946163	-0.1292164960736688	9.417371701422398e-12	261	1.5875813059163617	1.5708405363245084	0.0013322299193908415	3.736491480187287e-11	0.10928357626378023	1.0377202956584854	-5.356063412853616	0.6896229363299924	0
8.844807196592273e-24	1.5255593534237448e-08	6.703905119368739e-06	4.494139769489103e-11	-0.0013408020824550845	-0.47801752982062684	1.1095538675675688e-11	241	1.5496906008960023	1.5495340106451236	0.0014610668672265907	4.494137102512443e-11	0.1092389185102394	1.0388035442844836	0.7579401565879098	0.11033966981279879	0
-6.5622763071491055e-24	-1.4247768449315696e-08	5.893287449770722e-06	3.4730105790110024e-11	0.02561471233177821	-0.12319226669076633	7.44812573925115e-12	239	1.43081702665997	1.3832235041996446	0.001284398701739544	3.4729904664045986e-11	0.10993912528656702	1.037199386829251	-0.8980459125775092	0.36475923905057445	0
1.7118981670823754e-24	2.007902521378356e-08	7.429430965292107e-06	5.519528243763135e-11	-0.03828901390777158	-0.3458777274281144	1.604968441520052e-11	261	1.6050393446545783	1.6137978774851445	0.0016191898949127273	5.519516738386132e-11	0.10863126568483915	1.0444022405345377	4.339833351773503	0.06528974545136022	0
-1.2839236253117815e-23	2.050989492449586e-09	6.830667652323012e-06	4.6657038302374574e-11	0.05722933526147626	-0.3101300502544002	9.955481493383776e-12	249	1.4999616427865634	1.4529672763503878	0.001488693829960611	4.665621905930079e-11	0.1088928130044826	1.0323838174054873	-0.5320095070702597	0.007641251372077479	0
6.4196181265589075e-24	4.0478034731803556e-09	4.386109489024733e-06	1.9237551440103333e-11	-0.0012155617005794798	0.27923265479544934	3.518393840620593e-12	227	1.2594599384553176	1.1830290261011775	0.0009559203384199482	1.9237287363090123e-11	0.11445035381045641	1.0430325007998453	0.6832280725643746	2.7584917453199695	0
3.566454514754949e-25	2.0410011073362135e-08	5.4094023757753054e-06	2.926101802864219e-11	-0.03563777564365163	0.3619430550144256	3.92479590006141e-12	270	1.527924834562457	1.492950600366705	0.0011789395049621944	2.926090921788864e-11	0.11169030807785056	1.0397023026669014	15.16729124686355	0.09118980976264361	0
-1.4265818059019796e-24	-1.2549382708065517e-08	6.615180089423976e-06	4.375968633956161e-11	-0.03388157552136011	-0.21481831828274922	9.585962877368765e-12	266	1.619144698349042	1.6197062439127778	0.0014417298988122485	4.3759072897352993e-11	0.10969374521071211	1.0331815187303273	-4.637035484551371	0.06528974545136022	0
2.853163611803959e-25	-1.896166049608543e-08	7.437731418560952e-06	5.531868402625598e-11	0.0450370187342713	0.3732603460170312	1.2800188826824318e-11	278	1.573820737935904	1.5401751032693556	0.0016209989177193053	5.531865587701231e-11	0.10921475921415344	1.034273395500567	26.06809190846451	0.1724057340824981	0
5.1356945012471265e-24	5.662288774754356e-09	7.011844673081408e-06	4.9164930646457595e-11	0.0488117618603202	0.03923733407809271	9.187605296441416e-12	253	1.5147474758657706	1.4845868483279536	0.0015281800305287122	4.9164652861587156e-11	0.10973839840049458	1.0333426337987006	1.3653013944071122	0.025020333290884083	0
-7.418225390690293e-24	-3.0959002837735735e-08	6.844116738226225e-06	4.6840947780490985e-11	0.015502121844989607	-0.41804635510009636	1.0653984237078433e-11	247	1.5606168202014343	1.5203596977641705	0.0014916249594228844	4.684082465147349e-11	0.10820800140086428	1.031064786537809	-0.9225986451021133	0.011120148129281814	0
-2.853163611803959e-25	-3.358016099818101e-08	6.001041742310433e-06	3.601174383501555e-11	0.03836129209049967	-0.11886315333526998	5.9376509828947035e-12	279	1.612772487306236	1.6282521304925126	0.0013078829581286081	3.601163559494354e-11	0.10995148688743504	1.0444068212699014	-21.032718026721575	0.22518299961795674	0
-2.853163611803959e-25	8.030120327357917e-09	6.791499084440895e-06	4.6123488772702267e-11	-0.03251900500532761	-0.4380321220577956	1.085092029360061e-11	232	1.4772849529387644	1.42750990399137	0.001480157328361873	4.61232487513655e-11	0.1084298497200009	1.0409879741332704	-23.803148079217905	0.005509923900642243	0
3.994429056525543e-24	4.160963391149563e-09	5.534974722902518e-06	3.063530021590279e-11	-0.0010829525335083869	-0.4021409832975853	7.428014162760422e-12	243	1.4824260060343608	1.4092593295116125	0.001206307075439493	3.063494720757068e-11	0.10911927328627824	1.0380538102991377	1.3856589718778134	0.36475923905057445	0
-9.986072641313857e-25	4.050425580506665e-10	7.028466975203179e-06	4.939830803524759e-11	-0.002933624020583005	-0.2521184774549434	1.0933742080440532e-11	263	1.5539351061923563	1.5452181681465256	0.0015318027391522254	4.93981848434337e-11	0.10807605858243162	1.0333774715389545	-7.038195338048504	0.027584917453199697	0
6.2769599459687096e-24	-1.7813185104802842e-09	6.675547162366618e-06	4.456199175003539e-11	0.004009461636281799	0.1366324483214134	7.702345278204752e-12	276	1.6149615800923458	1.6465643258919336	0.0014548864588436723	4.456173336764332e-11	0.10798489610469057	1.0302916861834444	1.0634888465978682	0.01838228568309851	0
3.423796334164751e-24	3.3631349743239317e-09	7.412605949248575e-06	5.4945570185636225e-11	0.06114953144578207	-0.24014991965290156	1.0173851554029689e-11	244	1.5737824951533144	1.5308397391494946	0.0016155230062793041	5.494537451263092e-11	0.10783766629079382	1.0356507188628328	2.165002587169126	0.07992008678156544	0
-1.1983287169576629e-23	-2.4716203115864965e-08	6.846747524083863e-06	4.687696475430306e-11	0.026710319605764567	0.15604077813823958	1.0000637294412715e-11	259	1.5482112063643134	1.5087161669351818	0.0014921983198721929	4.6876866337223096e-11	0.10799509389101218	1.0452458851389677	-0.5713520301892141	11.033966981279878	0
8.559490835411877e-24	3.99843491505102e-08	5.757469718202436e-06	3.3147759693753693e-11	-0.00610937532519234	-0.25519367673116067	1.003233519115893e-11	255	1.4761315615740997	1.4317013813801993	0.001254798224996075	3.3147292410935913e-11	0.10991228521331663	1.0456856670588306	0.6726345320821895	0.11033966981279879	0
8.559490835411877e-25	-1.7741533654770286e-08	5.148482040594092e-06	2.6506309283007858e-11	-0.005822855384058173	0.048765709937131696	5.119013153263623e-12	226	1.3243121722958313	1.2414710104333382	0.0011220738348891634	2.6506272831619807e-11	0.11031670141687187	1.037062071127794	6.014876287338557	1.7654347170047806	0
2.2825308894431673e-24	-3.250629488669963e-08	6.878392539757785e-06	4.731128788291279e-11	-0.029839786405604578	0.6077926978062571	1.2739884575188772e-11	278	1.6538440261159337	1.684757378897394	0.0014990951185426351	4.7310801060097864e-11	0.10803977976705326	1.033234106537065	3.013462015807682	0.06054302870386766	0
-2.853163611803959e-25	2.8769822759340693e-09	5.8207545294630966e-06	3.3880470004195845e-11	0.014562366932110783	-0.32792550961700684	6.090699015519228e-12	231	1.4369028293776172	1.3829016838047217	0.00126859068465731	3.3880375261154355e-11	0.11242175621982098	1.041567248563403	-20.40083938390086	0.009203480910762715	0
-2.8531636118039592e-24	2.0507342093245042e-08	7.032857254021976e-06	4.946003986953046e-11	0.03437289240246002	-0.024948418566792085	1.1200793985412832e-11	231	1.5051128798379505	1.46600980769721	0.001532759568165437	4.945958863614281e-11	0.1102519515399695	1.0263076570254075	-2.4649070927654897	0.0766247707033325	0
-9.986072641313857e-25	3.9748478676167826e-08	6.99728073782455e-06	4.8960906946294186e-11	0.029571412620539615	-0.08072379528964424	1.2729727851533408e-11	253	1.5722811180787648	1.5608822156249278	0.0015250059278406015	4.896077032061404e-11	0.11010252229680723	1.0332098199388973	-7.006965934637499	0.014073937476122296	0
8.274174474231481e-24	5.1994267145080675e-09	6.900223195146771e-06	4.761207776220694e-11	-0.033003003269611655	0.20329707022220012	1.1716619676219615e-11	263	1.54692218390114	1.52775123720656	0.0015038529494950062	4.761194439655602e-11	0.10933757272694807	1.0328112371967197	0.8339382475345992	0.043101433520624524	0
-7.418225390690293e-24	-2.541224002335851e-08	7.000152291577993e-06	4.900110048145083e-11	0.013424494085310946	0.48694034781243056	8.675092792351693e-12	292	1.5683217960747369	1.5075066862403037	0.0015256317618838808	4.9000906817374456e-11	0.10954834996416943	1.0312577917331742	-0.9436325046366905	0.011481755443579478	0
2.4251890700333653e-24	-6.785940035217244e-08	6.291874150636561e-06	3.958684690259954e-11	0.04683442407226313	-0.18880560990371809	8.833043122102102e-12	249	1.5138568321230705	1.4566657318781742	0.0013712677447798	3.958679322760959e-11	0.11084934231735848	1.0415788787401823	2.594357692675564	0.02085816064514155	0
3.1384799729843548e-24	4.9349401858639204e-08	6.9459948742570016e-06	4.824582907015626e-11	0.019358611414212662	-0.4818901961567117	9.412790136876978e-12	249	1.5627063427125174	1.5163824217913193	0.0015138285506729032	4.82453844115901e-11	0.10755066605831748	1.032209350016424	2.2131483450352687	0.011481755443579478	0
5.1356945012471265e-24	-9.590577386980538e-09	6.384149930868858e-06	4.0756512289910946e-11	-0.010029474000703349	0.194820116898625	8.783315369264392e-12	266	1.493035877798306	1.4550918246921998	0.0013913785731319746	4.075584762322897e-11	0.10974350231526038	1.029362328250017	1.2430807025976065	0.2824695547207649	0
5.706327223607918e-25	-2.251949302185163e-08	6.355283031291102e-06	4.038877209997646e-11	-0.0010761580909828337	-0.3016036661371606	1.1589289715579373e-11	237	1.5044814607787176	1.4763543396319871	0.001385087244453894	4.038863225889133e-11	0.10814201895891969	1.0333366919201317	11.137139326553896	0.05836147824809193	0
1.6263032587282565e-23	4.4104416404323894e-09	7.558941333250889e-06	5.713639118281127e-11	0.005334249580505564	0.127327092190074	1.2103669765312865e-11	286	1.6499307816378188	1.6717151980213099	0.0016474157280976576	5.7135723776247796e-11	0.1086277727882122	1.0383650055222615	0.4647879615601035	0.1724057340824981	0
3.423796334164751e-24	1.242190357355479e-08	6.546295685653702e-06	4.285308501480398e-11	-0.037440163832552685	-0.021119103992845556	9.369024523881408e-12	265	1.5541906522238031	1.5132345389846398	0.0014267170491037069	4.285227712425703e-11	0.10930559771732624	1.0315350617032337	1.9119790250351918	0.006406716203385036	0
-5.706327223607918e-25	-1.8512331875466517e-08	7.310398567167426e-06	5.3440802117639115e-11	0.03252190626209216	0.4078845246713021	1.1871573729175989e-11	281	1.5708911709317892	1.568148353599439	0.0015932476582715752	5.3440704697328764e-11	0.10768723413518608	1.0349885018001068	-12.810905033547092	0.01013220108473818	0
-5.4210108624275224e-24	9.487288848417763e-09	7.450257183315218e-06	5.550516354318007e-11	-0.006441703625980398	0.16842687816306334	1.4719327620911974e-11	255	1.5984802712261637	1.5902774146950247	0.0016237288161207995	5.5504052876440506e-11	0.10735437331331144	1.0323815193607233	-1.3743154087329117	0.004003253326541453	0
1.0842021724855045e-23	1.3318504772831712e-08	6.1415202236427605e-06	3.771747658855707e-11	0.024896671930915944	-0.1996048238226673	4.391727173205379e-12	237	1.4315208786372589	1.3832344031341821	0.001338499211040657	3.7717053777684876e-11	0.10808854998748779	1.0486454361878066	0.566449296226928	0.006563930387435979	0
-5.991643584788314e-24	2.431682484386289e-09	6.408509635905504e-06	4.106813114305677e-11	-0.02111075358990623	-0.24202679918562664	1.0669181208913791e-11	258	1.527803257150337	1.4828288905366855	0.0013966875918741445	4.1068095623860044e-11	0.10937758281017292	1.0348814698462174	-1.0695633154522326	2.7584917453199695	0
8.274174474231481e-24	3.84480600262255e-09	5.896401278270518e-06	3.476681608601053e-11	0.02793633545962616	-0.19634888176767307	8.002003652206386e-12	275	1.5958798673979775	1.6010453048978188	0.0012850773377838004	3.476659603705378e-11	0.10957468060079881	1.0394325710018417	0.7126196370314791	0.056295749904489184	0
-1.4265818059019796e-24	-2.622340209046278e-08	5.964502978338207e-06	3.557454682501e-11	0.02536127398051767	0.013652813103560035	6.97167258910649e-12	262	1.4812759486543259	1.4289206657385864	0.0012999196029708818	3.557431565577642e-11	0.11035427130344774	1.0372166092669783	-4.180931068299142	0.13622181458370222	0
-3.423796334164751e-24	1.763046516690904e-08	5.678831714805172e-06	3.224845071603189e-11	0.03516660452179638	-0.08358704174628695	7.790973320914667e-12	233	1.425923936285849	1.3930571215599843	0.0012376596499084531	3.224838838530406e-11	0.11041928312831385	1.0371421306784463	-1.6586184991929336	0.09118980976264361	0
2.2825308894431673e-24	-2.86328605389608e-09	6.822793434541623e-06	4.6549530239682165e-11	-0.07939077909227046	-0.04636574142223715	9.404659372044684e-12	268	1.524008128193933	1.4980061727235006	0.0014869777020469752	4.6549416917780725e-11	0.10925612263421536	1.0299988027488642	2.9891037386792156	0.0834326425805662	0
-3.1384799729843548e-24	-2.5116354835929098e-08	6.256399866848462e-06	3.914171524044263e-11	0.02121563494177723	0.9488422778989825	7.031778917556842e-12	258	1.4898347925986783	1.4537705926523632	0.0013635363852574764	3.9141164229794955e-11	0.10930919615352884	1.0344115847720634	-1.993428049092199	0.056295749904489184	0
2.853163611803959e-25	2.987157862156691e-08	6.61829450034565e-06	4.3800899949682464e-11	0.0014344106142167225	0.2732684763448576	8.50036801390806e-12	261	1.5107574716432115	1.4784463560215455	0.001442408661791074	4.379987131595692e-11	0.10802241326966963	1.0323244093872603	23.196092948685134	0.06528974545136022	0
5.1356945012471265e-24	-3.5747035559871576e-08	6.5646680171307755e-06	4.3093958914799176e-11	-0.018174671928823223	-0.36189329364555967	8.882147279284995e-12	255	1.5414141349104877	1.4834894502567393	0.0014307211637677557	4.309381399340472e-11	0.10872069871319953	1.0303087343640691	1.2782300258327988	0.014073937476122296	0
5.4210108624275224e-24	2.4766531653797235e-09	6.2329239381105965e-06	3.8848522937412775e-11	0.010968019608479072	-0.40777056087362595	7.084917085438708e-12	223	1.3118833327894008	1.2271263836171282	0.0013584199790665282	3.884847106203609e-11	0.10826879818549111	1.035550693956211	1.1497594242503597	0.0766247707033325	0
-5.7063272236079184e-24	-1.3728531094903182e-08	7.479399190510048e-06	5.594023453706024e-11	-0.03145140630434454	-0.0938318611869624	1.791454788934867e-11	259	1.5590909658216452	1.515860961006588	0.0016300801024828077	5.5939894304670045e-11	0.10856457289327978	1.0324379210445516	-1.3107065484493816	1.7654347170047806	0
1.9972145282627713e-24	-5.222906641661441e-09	7.060412967901147e-06	4.9848381815595577e-11	-0.03371099405294241	-0.3847708997990398	1.2598699181971932e-11	241	1.5113335309815055	1.464520895837716	0.0015387651335537825	4.984796643437523e-11	0.1079089412519725	1.0349493722217253	3.5350927741922367	0.019156192675833125	0
-1.0842021724855045e-23	-1.9754401514488664e-08	7.0682947275414054e-06	4.995973854927688e-11	-0.03894323664900956	0.044307275304531046	1.2712676228191596e-11	264	1.590260940871345	1.5735781832830333	0.0015404829051601488	4.995953731143912e-11	0.10795253289149236	1.0421996178664645	-0.6519282568714749	2.7584917453199695	0
-2.5678472506235632e-24	-2.0747884360028308e-08	6.581411991088742e-06	4.331407190205096e-11	0.0019073958638444416	-0.032159737507130526	1.0454534692456614e-11	247	1.4627054416993293	1.4191032094560954	0.0014343703898740453	4.331347384844468e-11	0.10772671164321661	1.0330326438150184	-2.56298060996618	0.009544954136055259	0
-6.2769599459687096e-24	1.7991502269275996e-08	6.6885992087393635e-06	4.47364175360041e-11	-0.02355422266436468	0.12127028399497775	1.0112938808163067e-11	282	1.5707636607140438	1.5416471489741026	0.001457731056457327	4.473631621033281e-11	0.10851902874251146	1.037822535918083	-1.0655681826290693	0.15271926617688414	0
3.709112695345147e-24	2.0129910181485703e-08	6.349414262301697e-06	4.0314212736183904e-11	-0.017092534730869517	0.1109739248399153	6.959143922930271e-12	248	1.4313471294321563	1.354612535254294	0.0013838081893704545	4.031410500164328e-11	0.10806437333677185	1.0448383854497798	1.7118238100391532	0.038179816544221035	0
-3.709112695345147e-24	8.225059793870868e-09	7.0417960710319195e-06	4.958584797143414e-11	-0.05289424728479789	-0.13221842261215988	4.9504042222519214e-12	251	1.538990564046407	1.4816929581192833	0.0015347077176593338	4.9585225888711085e-11	0.1062953774693882	1.0403108804622345	-1.8984923147009856	0.009007319984718267	0
-5.7063272236079184e-24	2.0813297660886268e-08	6.840546516847975e-06	4.679209153175782e-11	0.038038578771889556	0.2833036863626712	7.60054110424005e-12	249	1.509883792749016	1.4872273609259277	0.001490846855903884	4.679111522061388e-11	0.1060224669864616	1.0349048637211222	-1.1987525850981926	1.22599633125332	0
-4.5650617788863346e-24	-2.6101324719313456e-08	6.571903071034539e-06	4.3189000713810565e-11	-0.010995056352240101	-0.07146289512572146	4.576803785711525e-12	254	1.5022406514210775	1.4649054021745616	0.001432297990610195	4.318814960519472e-11	0.10705092914794723	1.0496564987993664	-1.4395936377331136	0.0766247707033325	0
-8.559490835411877e-24	1.864125192610662e-08	7.505689295529072e-06	5.633418579319231e-11	0.0575543611047114	0.044994291810688036	1.0556586607755947e-11	276	1.613123223136478	1.6108138466063464	0.0016358098377185029	5.63340487065243e-11	0.10614171745183446	1.0381758845899927	-0.8768757899483554	0.023324543757494792	0
-2.2825308894431673e-24	-2.4759991095948833e-08	6.660577634211303e-06	4.436236045726275e-11	0.07970869359605597	0.2500135291248915	8.841838338126315e-12	258	1.5319663464888311	1.5064518777809586	0.0014516239601632306	4.436189331220915e-11	0.10667020631880395	1.0360316127543923	-2.918036094628113	1.22599633125332	0
-2.5678472506235632e-24	-1.0670861090582764e-08	7.666664743907442e-06	5.877651086919346e-11	-0.01211132598942698	0.1464405722063744	1.3730373665661145e-11	283	1.6276675449711	1.6195916560839796	0.0016708932540071759	5.877618635347497e-11	0.1069218249882261	1.0310138133971811	-2.9856075122407804	1.0446359272217636	0
5.706327223607918e-25	1.0436331070633705e-08	5.832428420462553e-06	3.401650512779237e-11	0.0013915427154415259	0.4255228319988049	7.608818521047696e-12	246	1.560960522476436	1.5609336838301964	0.0012711349234326534	3.40161365423091e-11	0.10892213736551587	1.0380706673521682	10.220877278167098	0.05433778753477318	0
1.0271389002494253e-23	2.1715632402978118e-08	7.410938531579528e-06	5.4920853666009734e-11	0.03081653821036122	-0.19597819574582864	1.0565125109407552e-11	240	1.5716257498708455	1.5633180036594296	0.0016151596048488404	5.492067546518182e-11	0.10567648932044783	1.0374688593666046	0.7215051946226599	0.014859310807211352	0
-2.5678472506235632e-24	-2.6462724054529197e-08	7.2104078522899704e-06	5.198888687044073e-11	0.003171142953379061	0.14448292255958295	1.3795358326269945e-11	270	1.5727784675189085	1.5446727058671255	0.001571455416595054	5.198865191422046e-11	0.10721721335970912	1.0350084386964429	-2.807928684663604	0.19615941300053116	0
-1.6120374406692368e-23	-3.0215803099982456e-08	6.796038070751785e-06	4.6185161119455875e-11	-0.01535204048502506	-0.05101917974473613	9.668535486448896e-12	254	1.5079799250712558	1.462938791512925	0.0014811465670804339	4.6184910526417696e-11	0.10812933475956635	1.0413604292366896	-0.4215762215988653	19.61594130005312	0
6.1343017653785116e-24	-2.4335944941059556e-08	6.801469424333506e-06	4.62590124356945e-11	-0.028620563647495694	-0.0808042062352432	8.792092306455648e-12	241	1.492025273732084	1.4541187814984804	0.0014823302906894565	4.625895480904956e-11	0.10993131146751545	1.0407143019071754	1.1087484916259287	0.032239494466851364	0
5.848985404198116e-24	1.1750906886283012e-09	6.80551632826507e-06	4.631407744054576e-11	0.001934840800410575	0.1737621628222379	8.759442263927974e-12	284	1.5824473197804565	1.5903725482854556	0.0014832122836687684	4.6313740498596976e-11	0.10966091772059525	1.0429405017370106	1.1635256750665561	0.026255721549743916	0
-5.7063272236079184e-24	2.86762486100315e-09	6.365357497271823e-06	4.0516923062262654e-11	0.017646804477087608	-0.48804392310654077	9.345541103445469e-12	233	1.5018252382015493	1.4584666965597293	0.0013872829002973676	4.051673609541105e-11	0.10842961220402068	1.0417899813834508	-1.1154794044796263	0.6896229363299924	0
2.5678472506235632e-24	-2.9044511348689705e-09	5.751755076181318e-06	3.308198997876795e-11	0.04255594120215633	-0.00611697575642367	6.866746017569268e-12	246	1.4172308708873977	1.3459309707332017	0.0012535527607530038	3.30817568868571e-11	0.10763424508636525	1.042496474232724	2.2398896701023276	0.06528974545136022	0
3.423796334164751e-24	3.983967740372445e-09	5.928674749779529e-06	3.514844430584623e-11	0.011443412498486306	-0.1375100933109863	8.843478423329731e-12	253	1.4510557436706706	1.3836591842945276	0.00129211110378624	3.514777735860554e-11	0.11177050529215764	1.032608821344622	1.7315902476993412	11.033966981279878	0
-8.559490835411877e-25	7.004385407454791e-09	6.852658592486406e-06	4.695794117612967e-11	0.03397572143264148	-0.32883324735474906	8.335068721007682e-12	250	1.5465381377037666	1.5207161855335873	0.001493486593801953	4.69569771543946e-11	0.10583378149028035	1.0300919742090249	-8.005834214470154	0.008396835752698126	0
-7.70354175187069e-24	1.1481316014788087e-08	7.329061778590032e-06	5.371401570919867e-11	0.007373464181026875	0.11092628899771917	1.0927287639863833e-11	262	1.584252580309565	1.5582396089295616	0.0015973151680826602	5.371334941358252e-11	0.10687498530410612	1.0310381068391832	-0.9513785822456963	1.22599633125332	0
1.1412654447215836e-24	-3.364805908075738e-08	6.79934201635733e-06	4.623007857009995e-11	-0.0018458779939074111	-0.054411937800580734	1.3194680155870887e-11	238	1.383044080355453	1.2882283033227795	0.0014818666377510994	4.6229272191482784e-11	0.10872020598823381	1.0346106802789292	5.957659083963693	0.30649908281333	0
3.566454514754949e-24	-3.353529535709624e-09	1.3228960733147586e-06	1.7500171775490643e-12	0.03798367833823446	0.496752939349693	1.8771411170202205e-13	173	0.770769257610973	0.6946647556650971	0.0002883154798715819	1.7499909754261136e-12	0.1357789508429241	1.0679393576528604	0.3709236000478021	0.011481755443579478	0
-7.132909029509898e-25	1.1131114499666766e-08	1.3263366318556294e-06	1.7591318258682198e-12	0.02478819250661279	-0.514484649930834	3.316971401788361e-13	174	0.8855398828457557	0.8124738564059648	0.0002890653243278073	1.7590980458963698e-12	0.12951959202296082	1.07064461914479	-1.8594414492834896	0.2611589818054409	0
1.3195881704593311e-24	2.8760012599110928e-09	1.3730254909427383e-06	1.8851593103785734e-12	-0.0416031341793816	0.3574336409427761	2.762485375422218e-13	162	0.7355711401957432	0.6653687318741752	0.00029924081814315076	1.8851387197749047e-12	0.13345640705910258	1.0681532129409717	1.0404845001670773	313.8550608008499	0
2.0685436185578703e-24	-2.564529667934457e-09	1.4518182432811364e-06	2.107731837287893e-12	-0.023076192304383458	0.09522724493513879	2.865449116750417e-13	172	0.8231932470200842	0.7250183593131394	0.00031641311962555364	2.107719658584728e-12	0.138802016703772	1.0598054855127352	0.7018478836407427	0.1621152173558109	0
-1.4265818059019796e-24	-2.5116962774888127e-09	1.449626027090191e-06	2.101371378088482e-12	-0.00869885612326512	-0.19614688394100233	3.5759358973516035e-13	175	0.8861861540265434	0.8166455959936464	0.00031593534221293273	2.1013596746688802e-12	0.1311621052767977	1.0704248257382811	-1.0161427559157747	0.05530377373340999	0
3.49512542445985e-24	8.54713870075282e-10	1.2974574748503929e-06	1.6833604591314938e-12	-0.040652358599884385	-0.28229000651522895	2.0942672503919223e-13	168	0.6980056436720372	0.6261758147706582	0.0002827713242334625	1.6833510730940465e-12	0.13265926394354982	1.0668424377279109	0.37121523830061665	0.16714174835548218	0
-5.349681772132423e-25	3.93186145436238e-09	1.456684990454411e-06	2.1218864891801904e-12	0.028404858310849476	0.11297686176942578	3.9788915880259213e-13	175	0.8044448762815248	0.7278495881184026	0.00031747379141601446	2.1218755433168715e-12	0.12988508412119698	1.069937836413656	-2.722908985793472	0.029393293935563464	0
4.279745417705938e-25	-6.1190976279189865e-09	1.7478018539101412e-06	3.0547470087144523e-12	-0.03197013703686495	0.3156808706598113	3.802767754891931e-13	175	0.884049427365242	0.7768803842685122	0.00038092057297281343	3.0547177634510647e-12	0.13049807346473888	1.0534298672313067	4.083849120249581	0.034055453645925556	0
-8.559490835411877e-25	5.112152678970647e-09	1.7250978228673195e-06	2.9758998466194928e-12	-0.005948886922181879	0.43783359900699903	6.180434380042308e-13	184	0.8688356276047062	0.7552489644900826	0.0003759723962133735	2.975859624751668e-12	0.13458555082822782	1.061710725233387	-2.015399860830956	0.034533419081711196	0
8.559490835411877e-25	-7.2006034954112424e-09	1.5443805744789533e-06	2.38506114595723e-12	-0.006096164466339618	0.4229545212072714	3.0158491835333133e-13	192	0.8431861851930358	0.7577291094544895	0.0003365863996553759	2.3850510761459344e-12	0.13296233262419963	1.0604550137589548	1.8042712439932782	0.08718196133356941	0
-7.132909029509897e-24	3.448018658998771e-09	1.814772864718156e-06	3.293331215768911e-12	-0.027541335434535658	-0.2257509264683688	5.153385738056e-13	176	0.8308484720097469	0.7476254368857117	0.0003955164127429142	3.2933142144981055e-12	0.130609871558917	1.0475106453764702	-0.25441986631785846	0.30649908281333	0
8.559490835411877e-25	5.332699272418712e-09	1.4877157992843648e-06	2.213251703686644e-12	-0.0005041656601159725	-0.3051073185291675	3.488175741458794e-13	166	0.7704302247470625	0.7154197629548429	0.0003242367282173869	2.21324356178234e-12	0.13180899243590122	1.0643631116817434	1.7380708358034556	0.06167996216280131	0
-2.8531636118039592e-24	-4.007624311566168e-09	1.6012651383697968e-06	2.563996063357531e-12	0.03645286249282207	-0.021983667866748213	5.514159306435956e-13	176	0.8842761657040201	0.8159325899690665	0.0003489839724249278	2.5639628008865453e-12	0.13115549203837626	1.0536788182930301	-0.5612185281748208	0.05158695936897598	0
2.8531636118039592e-24	7.764590896075664e-09	1.7918725025215018e-06	3.2107394693544525e-12	0.01699730389397683	-0.07050871175395468	6.172332116109317e-13	193	0.9549071646422349	0.8681873382965644	0.00039052544705093996	3.2107213431746814e-12	0.13111833076531415	1.0529255432188018	0.6280234449904131	0.7348323483890866	0
2.139872708852969e-25	-1.7165197613147856e-08	1.4595643142007016e-06	2.1302831382779055e-12	-0.02044585861624903	0.38260984753654537	3.591481929977557e-13	163	0.7596935186756792	0.6752228367787367	0.00031810131887214884	2.1302674259092138e-12	0.13156126003195268	1.0590050829470656	6.820727907069345	0.05836147824809193	0
0.0	9.578428478655535e-09	1.6418681998288923e-06	2.6956744333738814e-12	0.023360073423907706	0.16784827535240954	4.114272667761162e-13	176	0.9056952537173095	0.8054113059875314	0.00035783311135955455	2.695592964923277e-12	0.1297341394609542	1.0565174818704868	0.0	0.07061738868019123	0
-3.923099966230444e-24	-3.7347889922726e-09	1.990561345188112e-06	3.9622510513893385e-12	-0.005073169672575651	-0.4563441552643015	3.6397883589788496e-13	175	0.9948100670250835	0.9134407977598481	0.00043382822054471463	3.962157911503219e-12	0.12722913141372377	1.0486667688698315	-0.50738966861279	0.06466645789262263	0
-5.706327223607918e-25	4.203645472288351e-09	1.6143139372141458e-06	2.6059546245261972e-12	-0.002734527108228066	-0.6817197113482041	2.784583485467064e-13	175	0.8954267865700674	0.8430511749173742	0.000351827862263628	2.605860400646404e-12	0.13555355302424024	1.0644683933003873	-2.8289596461763318	0.9337836519694709	0
-3.1384799729843548e-24	-5.8450577790511735e-09	2.2815710462756945e-06	5.205456848331164e-12	0.002790631561998035	1.0592592726374814	1.3922247256434708e-12	197	0.9744778637120053	0.8616569995300255	0.000497251646850697	5.205272005367827e-12	0.13331509550052512	1.0386459095359126	-0.7269592443639068	0.18370808709727166	0
4.279745417705938e-25	1.408290425111343e-08	1.773940172524771e-06	3.1467974859343576e-12	0.06454463054608682	-0.24281193298068882	8.181774390687889e-13	187	0.9644250368477305	0.8707401584474784	0.0003866172274768443	3.146744922546373e-12	0.12986779017914934	1.0509687210859913	4.144922948063845	1.1298782188830596	0
-6.1343017653785116e-24	5.9138473924682e-09	1.9845606171997657e-06	3.9383979279541405e-12	-0.04279352290754353	0.01615371781519448	9.457578765394346e-13	177	0.8717664341686082	0.8018578170173396	0.0004325204059669574	3.93838329517261e-12	0.13076203240652956	1.0536921223350844	-0.32351517790967405	0.027584917453199697	0
2.853163611803959e-25	7.3675938702930505e-09	1.8976239267089838e-06	3.600900757185428e-12	-0.00801510883405805	0.04795331820981197	4.842698324891143e-13	186	0.9534490263037192	0.859163752706994	0.000413573192997694	3.6008792504902207e-12	0.13039836614980452	1.0431002716456865	6.650876745253869	0.8396835752698124	0
7.132909029509898e-25	7.190128958976522e-09	2.3867368008677688e-06	5.696392630036371e-12	0.004608589417872355	-0.013454132557018106	4.3537421592954413e-13	186	0.977607134657807	0.8689121104891763	0.0005201717504120419	5.696298826612801e-12	0.1267075640749475	1.0524171890214986	3.3460565210015822	0.09118980976264361	0
1.2839236253117816e-24	-5.55677304135175e-10	1.6743171798877678e-06	2.8032790012248246e-12	0.016257410787471477	0.07304354465747931	4.411922320862967e-13	176	0.8635373944192861	0.7642914407057291	0.00036490512816097717	2.8032207861058536e-12	0.13055470261712107	1.0601821236627575	1.3040491836086128	0.02657886585125192	0
8.202845383936382e-25	-1.986420531388161e-09	1.861738299714694e-06	3.46599652674042e-12	0.008129773258631089	-0.015810816847525277	7.888291575728739e-13	180	0.8925544644848955	0.814947780813626	0.0004057521842457166	3.4659805689273206e-12	0.13206486959160466	1.0586231810131552	2.2696011142817465	0.08915211296577606	0
2.3538599797382663e-24	2.084940343904845e-09	1.6493710959420168e-06	2.720367740023451e-12	-0.024692392917273483	-0.25942832088638035	3.571994329436438e-13	167	0.8248891659948434	0.7446301504903677	0.0003594683124436894	2.720355886502311e-12	0.12995311117286673	1.0597676058055883	0.7007017189837372	0.030565005488309916	0
-9.986072641313857e-25	-1.138049130860894e-08	1.7109685226504357e-06	2.9273516557472357e-12	0.02057380838144907	0.93276042258957	3.5984085959628864e-13	182	0.8035143443614565	0.6982381918229073	0.0003728930190389647	2.9273207429290066e-12	0.13297971308677464	1.0600483576864543	-1.713336737890544	0.0	0
3.566454514754949e-25	1.0488536230811296e-08	2.195722578190146e-06	4.821096141476291e-12	0.01630268935160436	0.0699286159533381	9.226465256603138e-13	197	1.079718393284295	0.9634975373551187	0.0004785416039594926	4.820989172539638e-12	0.12796493782414134	1.046846605337869	6.1565329267913596	0.032239494466851364	0
-2.7105054312137612e-24	1.6964137484511144e-08	2.692650087225477e-06	7.250211852982902e-12	-0.007024901289347983	-0.08013862983943953	1.4011529288258121e-12	192	1.0624016436507118	0.9740517822308357	0.0005868433036311208	7.250195305402561e-12	0.1279418237642256	1.0394448225004869	-0.9934020837528507	0.10502288619897567	0
3.566454514754949e-25	-6.874302353079766e-10	2.6118851350044943e-06	6.821800338584636e-12	-0.008856231157306436	-0.5236627088981565	1.2767556698109333e-12	191	1.0647800376237155	0.9971153562352151	0.0005692411756740461	6.821791558435711e-12	0.1278249436393574	1.0480442932151615	7.32340095892549	0.0834326425805662	0
-9.272781738362867e-25	-8.92016325283077e-09	2.103508547810427e-06	4.4246550581176216e-12	0.03163628900749477	-0.2839730725746943	9.624405087005706e-13	186	0.9935002496741072	0.8877396818128367	0.00045844423353401127	4.4245962303400945e-12	0.1297008382965373	1.0470432627541286	-2.2684524071090926	0.6896229363299924	0
-8.559490835411877e-25	-1.1293501661729387e-08	1.9132893270165166e-06	3.660598982011129e-12	0.020728977636874604	-0.5099018281808858	8.35519023396065e-13	179	0.9159773793417578	0.8436174688236797	0.00041698735190114414	3.6605658862762e-12	0.12739198926707507	1.0653803953228995	-2.235260512351257	0.01334922281289059	0
-1.8545563476725733e-24	1.672243410093117e-09	2.8640981148990526e-06	8.202885315810166e-12	0.019675755348251587	0.26400749488287545	1.2275511582848399e-12	200	1.0496476540707875	0.9813255372853524	0.0006242091416352238	8.202790533412062e-12	0.13086374265621661	1.0518891393531677	-1.5443413029393833	0.032239494466851364	0
1.0699363544264846e-25	-1.7921609299302934e-09	1.997467349883021e-06	3.989791816463143e-12	0.02374756676735617	-0.25170724623125595	8.612633112023996e-13	184	1.0417003432191323	0.9493618636586915	0.00043533333352960616	3.98976795313758e-12	0.12802725621458055	1.0529012009492942	18.668833108965053	0.013466064468677416	0
-5.349681772132423e-25	-1.3492471570907569e-08	2.1133740049344418e-06	4.466255656318226e-12	-0.01281179258694187	0.5998882425163163	1.587138615592114e-12	198	0.9946576502048701	0.8870362936224332	0.000460594337432752	4.466239794191381e-12	0.1321845118007696	1.0374604160964906	-3.950425181894139	0.034533419081711196	0
-3.6734481501975974e-24	-6.111485452697209e-09	1.4803195354832565e-06	2.191299793534898e-12	-0.0029549039757923346	0.21935783785840934	2.5292967657452106e-13	176	0.790701008079298	0.7138726247618576	0.0003226247668622291	2.1912126844731412e-12	0.1328135687621259	1.0585037945455325	-0.40297396140210034	0.07061738868019123	0
1.9972145282627713e-24	-4.5300841955411973e-10	1.3456544366043146e-06	1.8107477409452384e-12	-0.034472252991078124	-0.1529141248054695	3.1461969059111255e-13	185	0.8688098065674943	0.7919898942315032	0.00029327549794501894	1.810735928269877e-12	0.130127024766471	1.0646060121398975	0.6737585035077286	0.05836147824809193	0
1.2839236253117816e-24	-8.016670115230292e-09	1.4210117150662387e-06	2.019231783317717e-12	-0.015485979134388466	-0.15312993897083693	2.651452916189292e-13	179	0.8164617881060581	0.767264646856256	0.00030969906313644467	2.0192201684368268e-12	0.1319555755526278	1.0567489684318354	1.1067611257830001	0.014656916201180197	0
-3.566454514754949e-24	6.6443124441686754e-09	1.2843236682009448e-06	1.6494525586530316e-12	0.008637995859733261	-0.005554057920386324	3.207040113156238e-13	177	0.807494295741007	0.7256186099932771	0.0002799089075681926	1.6494318663618727e-12	0.1323258437266224	1.0631712733865726	-0.3601083775553291	0.05433778753477318	0
-1.4979108961970786e-24	2.5078258324246817e-09	1.4151400184154776e-06	2.002579111273132e-12	-0.012522630729885883	0.05328033608835803	2.7798974104252574e-13	170	0.8202086299690876	0.736926703679129	0.00030841936999072186	2.002559637738524e-12	0.13080786943804273	1.0645294863952037	-0.944732510938467	0.5448872583348089	0
-1.1412654447215836e-24	-3.1580717152829945e-09	1.8786310513095634e-06	3.5291803268470663e-12	-0.00047404049004436783	0.04663932658262748	5.073906862426225e-13	189	0.9567771988201867	0.8575576247805744	0.00040943383534490117	3.5291648957555152e-12	0.13113250760528006	1.049622025843871	-1.6460774176861896	0.02724331186304202	0
-1.2839236253117816e-24	-6.81132346236032e-09	1.5496143959309423e-06	2.4012542222916593e-12	-0.00658368668213134	-0.18762067975662555	4.017218582551226e-13	182	0.8732305772713893	0.8043436856091742	0.00033772707258799054	2.4012217208688297e-12	0.13150922357611536	1.0591467749057508	-1.2069238804904066	0.16714174835548218	0
2.995821792394157e-24	4.189874167967721e-09	1.6917827156559719e-06	2.862068501650042e-12	-0.0212079095541224	-0.012089371195002752	5.928123063965359e-13	192	0.911649667722958	0.8095442123978602	0.00036871161336249906	2.862056269111837e-12	0.12981425023540005	1.0559646099963151	0.5647081250354117	0.44135867925119515	0
-1.9972145282627713e-24	-1.874196718509942e-09	2.2029560097655195e-06	4.8529130122213685e-12	-0.021142638404624613	0.11740924849377965	1.1912122010204141e-12	204	1.0095674015170149	0.9157476042413805	0.0004801180772273785	4.85287457262495e-12	0.13195578739220937	1.0411629751882407	-1.103002601602848	0.05943724322884541	0
-1.3552527156068806e-24	-1.939113190285675e-09	2.248176773466242e-06	5.054192398462457e-12	-0.023090100404184074	-0.28361455801124835	7.069658143106542e-13	175	0.9016442429186888	0.8356455759656678	0.0004899736104393447	5.054152372314142e-12	0.12877368098555944	1.0418590266636922	-1.658844201109975	0.12554202432033998	0
-5.064365410952027e-24	3.552658835686121e-09	2.4761433367160172e-06	6.131156744261574e-12	0.05937004297360464	0.0915694092339181	8.859128450286029e-13	187	0.9950178482656793	0.8849141185293962	0.0005396572480310301	6.131115637749305e-12	0.13089091517057977	1.0410087051486456	-0.4889294257000813	0.0834326425805662	0
-1.4265818059019796e-24	2.1187657749567517e-09	2.301482588754034e-06	5.296710594293626e-12	-0.011591933111046514	-0.04889207842584753	5.572048138619681e-13	190	0.9552658733755814	0.8533031003664545	0.0005015912212439002	5.296692291767672e-12	0.12970835539568332	1.0348325108706142	-1.6132677095505779	0.04052880433895272	0
-1.6405690767872764e-24	2.8457822332910728e-09	1.668406079965283e-06	2.7835202460051716e-12	-0.00046401992894016955	-0.17673202545048428	3.49266768397136e-13	192	0.9319587988014533	0.8495566897521262	0.00036361684736167777	2.7834970107590133e-12	0.13298627956222758	1.0452717948076067	-1.0169571896178788	0.7846376520021247	0
0.0	6.544984912997099e-11	2.461205395564973e-06	6.057404472168681e-12	0.023806014063661698	1.1020725294049738	1.5528795043368004e-12	202	1.0881685264176824	1.0008194652286564	0.0005364016335060999	6.057392015291702e-12	0.12940481072734175	1.0355269480534566	0.0	0.08718196133356941	0
-1.4979108961970786e-24	-3.0246540741992114e-09	3.112024951232627e-06	9.68449540868818e-12	-0.00189612987617287	0.24807919973974712	1.2212772856209422e-12	185	0.9889990689594774	0.8786883539536043	0.0006782429740975491	9.684475155686139e-12	0.1320297100276763	1.0426332808534284	-2.077554947229245	0.038179816544221035	0
4.7077199594765325e-24	2.35760632174192e-08	4.7298093875481865e-06	2.237062587207911e-11	0.017201266126625692	-0.36865280038139403	5.4955256797529144e-12	235	1.4016712047488546	1.3105520779843358	0.0010308272061425997	2.2370611040194124e-11	0.12601899460013852	1.0598123543164626	1.0046815954500457	0.44135867925119515	0
-9.986072641313857e-25	-1.17563622168897e-09	3.3054929966302263e-06	1.0926053923740931e-11	-0.06498717373932544	-0.2879443562774755	1.5545001230485448e-12	220	1.2242650631462726	1.1405619968686334	0.0007204079131837006	1.0926032034407339e-11	0.1283416037698663	1.0283387663710595	-3.3100682525668836	0.08718196133356941	0
4.993036320656928e-25	-9.94939318328647e-09	2.7480523112075255e-06	7.551632520048704e-12	-0.0021183041353375555	0.532129252372826	1.3573463697945407e-12	199	1.0306304956814643	0.9260637572793904	0.0005989178113082908	7.551612565445702e-12	0.13078362600522664	1.0329391731910411	5.503711985470374	0.017654347170047806	0
2.853163611803959e-25	-3.1408635814105957e-09	3.5355364993406574e-06	1.2499755179889186e-11	-0.0012619312143408504	0.6721184980180364	2.9139590088416775e-12	204	1.1322661926012692	1.0504966936736908	0.0007705442044715775	1.2499679214233674e-11	0.128065633114536	1.0259380589350788	12.391505584692798	0.043101433520624524	0
-5.706327223607918e-25	8.519823474897497e-09	2.842896090028472e-06	8.08188803010594e-12	0.023167008184414948	0.06120344320348137	3.072108859405559e-12	214	1.169172952855409	1.0794016960454187	0.0006195883160857959	8.081805729640776e-12	0.12640863343115066	1.0407428733833097	-4.981954334633338	0.07992008678156544	0
-1.5692399864921774e-24	-9.098514104332415e-09	3.0538310063261063e-06	9.32568748080261e-12	-0.0221530383194384	-0.34073238315114507	1.0360699811889918e-12	195	1.1443634127840991	1.0595919662258255	0.0006655600313556426	9.325660722031446e-12	0.12732564648399483	1.0332278945015398	-1.9460368629744957	1.4590369562022978	0
5.706327223607918e-25	-5.016257097672523e-09	3.1742240085708743e-06	1.0075485936628665e-11	0.04698504837682813	0.14793740084798435	1.3234232839742199e-12	207	1.181471391460354	1.0828639316999706	0.0006917988016684198	1.007541464097772e-11	0.132510309492802	1.036002370633915	5.562580747873377	0.900731998471827	0
-7.132909029509898e-25	-4.002578360192811e-09	3.2184728080199356e-06	1.0358349140864445e-11	0.007054215402346674	-0.055865319061284335	1.426753113412361e-12	213	1.145251723821822	1.0229731134435027	0.0007014425024127502	1.0358224770518714e-11	0.12907912278317812	1.0310928360510117	-4.512098662502677	1.7654347170047806	0
1.7118981670823754e-24	-1.5038918342194032e-09	2.385786011867934e-06	5.691855063374293e-12	0.03905589059219571	0.7238695137619238	1.4613865956299597e-12	181	1.0136531943821274	0.9051536794902615	0.0005199645329349676	5.691828086032555e-12	0.12818723754170158	1.039984160940772	1.3936348224876556	0.02387012867772824	0
-1.8545563476725733e-24	-5.3476491953326135e-09	2.8012309219023766e-06	7.846729480039348e-12	-0.012337938320011175	0.13992100269038898	1.8199458902130294e-12	187	1.1031848733681646	1.0198064426540576	0.0006105076988063861	7.846664589677136e-12	0.12691383870019377	1.040128108930393	-1.5104428822674185	0.1724057340824981	0
-2.5678472506235632e-24	-5.067849080239852e-09	3.241854247495054e-06	1.050939770686568e-11	-0.014406705451350395	-0.11764391247824912	3.0770734502356575e-12	206	1.2119668292609242	1.1092662890918819	0.0007065383153630947	1.0509312386190402e-11	0.12965977604406878	1.035605313575006	-1.2624661072603394	0.04903985325013279	0
2.5678472506235632e-24	-3.4926770968955406e-10	3.61493247604669e-06	1.3067461696128499e-11	0.008040904080214024	-0.31393972928685354	2.3406418811838745e-12	210	1.2743826295095988	1.2127064213078198	0.0007878479742730216	1.3067427215160194e-11	0.13104836086358737	1.0254023202948308	1.4077529039345278	0.29411657092957616	0
-8.559490835411877e-25	-9.744516859410749e-09	3.2600888188370073e-06	1.0627955355566986e-11	-0.01968560294183575	-0.1830310828583923	2.1430358628483555e-12	207	1.2249560003266673	1.1582408950914511	0.0007105124062178167	1.0627889279135081e-11	0.13099879467810538	1.0289366386594865	-3.8087014340206493	0.22518299961795674	0
1.5692399864921774e-24	1.568693507679074e-08	2.5730612418073307e-06	6.62050477210889e-12	0.043993294873422566	-0.188773829610005	1.6375494349041056e-12	211	1.1987387678847146	1.1136909054877147	0.0005607797933905717	6.620468517930645e-12	0.13014121521840472	1.0362179705853378	1.6396689983418458	0.009686884592618825	0
-7.489554480985392e-24	-6.844987479378355e-09	2.922071683974196e-06	8.538323168327452e-12	0.019921507542342384	1.4204520948145785	2.1226721884397793e-12	213	1.116256978639636	1.0330801159433705	0.0006368440550837811	8.53824759899477e-12	0.13074324660750844	1.0312913455760535	-0.39014883095937536	0.07352914273239404	0
-1.1412654447215836e-24	5.1499768798162015e-09	2.744732097718075e-06	7.533395687100956e-12	-0.01916941688099501	-0.10185427100889255	1.3919494761735482e-12	208	1.1862507011401422	1.0983465205492278	0.0005981941951718483	7.533329710669627e-12	0.12842341652007272	1.0332763599394268	-2.4049647856627905	0.04903985325013279	0
2.7818345215088602e-24	8.93362986992174e-09	2.7866641887481423e-06	7.765333816697641e-12	0.02433295315639928	0.33826874915956395	2.4207331425880547e-12	207	1.1302170802377258	1.017123939126397	0.0006073329863370982	7.765286194652157e-12	0.1301511136198445	1.0373998845523624	1.0017256000457717	0.1724057340824981	0
-1.5692399864921774e-24	-5.3903623345948094e-09	3.0855984458343142e-06	9.520717328561051e-12	0.0015743096517576245	0.43094987629404224	3.003518733695078e-12	215	1.1570773833986734	1.0515731628984542	0.0006724835114013205	9.520595588190775e-12	0.12903759949886645	1.0283389639908982	-1.9662804875225541	0.018012801928423434	0
2.1398727088529693e-24	-3.589797155596881e-09	3.2199573683875773e-06	1.0367907177908099e-11	-0.00479520895745194	0.2923257975425049	1.4231432866699978e-12	208	1.0919423443456209	0.9915904552261772	0.0007017660514378241	1.0367883482593115e-11	0.1292171926179611	1.0319199394408154	1.5047266412622569	0.0766247707033325	0
2.0685436185578703e-24	-2.179151024573304e-08	3.359187049753526e-06	1.1283900074439477e-11	0.016593224665662997	-0.32998700039291595	3.3196895468347446e-12	211	1.2809101333235646	1.1605001429784676	0.0007321101375721246	1.1283800792000778e-11	0.13129380547163214	1.0281651897889699	1.6239211296137146	0.3337305703222648	0
1.1769299898691331e-24	2.038951602333841e-09	2.4588096776281917e-06	6.045617751955299e-12	0.003993112440883133	0.13027561484782924	1.2225112067518572e-12	186	0.9209684623188599	0.8379636120339514	0.0005358795043830998	6.0456063573468215e-12	0.13199971661718476	1.034655179557205	2.0891504307390756	19.61594130005312	0
2.5678472506235632e-24	-9.020648183697867e-09	3.079127817094212e-06	9.480828513411494e-12	-0.01943527503435123	1.3363994856736001	2.220155345891473e-12	195	1.0921961694914337	1.0017068053457143	0.0006710732854070754	9.480749136265175e-12	0.13113737927513966	1.0265050234835136	1.1990960148833425	0.06284922452847207	0
-2.2825308894431673e-24	-2.642070826812862e-10	2.841660108113383e-06	8.074862169365697e-12	0.02820487414351793	-0.11949918403488047	2.2289258643899747e-12	207	1.1837580516537924	1.0939372913436884	0.0006193189429081518	8.074820894976746e-12	0.13248429533121137	1.0293014073878697	-1.2449470931092248	0.014590369562022983	0
-4.279745417705938e-25	-1.1542056246046001e-08	3.6190439724943075e-06	1.309720353844159e-11	0.01860873842946886	-0.17430113056505503	3.4432311364501676e-12	213	1.1962167665839019	1.1124544805177667	0.0007887440447166467	1.3097059487018337e-11	0.13007639662242257	1.0287060026617145	-8.456124194027364	0.09548051471091296	0
-1.1412654447215836e-24	6.055960659851542e-09	3.433812886938989e-06	1.1790822709435801e-11	0.015661112006016668	0.23111436239037442	2.479060133800575e-12	222	1.1997035908010978	1.0961584269266693	0.0007483742905112391	1.1790725963982913e-11	0.13261044131535923	1.0332596281906847	-3.008745035812087	0.012259963312533198	0
-2.139872708852969e-25	2.213039160323462e-09	3.551020911324518e-06	1.2609484044253218e-11	-0.02556909858504091	0.05545543508141915	1.1976400076939194e-12	200	1.1282018486251104	1.018955796613018	0.0007739189182996032	1.260945812550847e-11	0.13270028881677148	1.029843136573041	-16.594368054087294	0.00983200443865438	0
1.8545563476725733e-24	1.2603677803930846e-08	3.410865103839601e-06	1.1633755830259016e-11	0.027630960026088988	0.006002921189319554	2.5972345186718627e-12	220	1.2345602589930151	1.14943796185201	0.0007433729897819151	1.1633617017213383e-11	0.13016497152221534	1.0327323477977939	1.8391618049718186	0.009544954136055259	0
2.139872708852969e-25	1.0007322709635423e-08	2.950428381690861e-06	8.70484437174726e-12	-0.005446464715632296	-0.0014069550846160794	1.336694940727756e-12	208	1.1191423641793214	0.9940540809549094	0.0006430241890146861	8.704757155462282e-12	0.13029989383539078	1.0317884733788516	13.78772350420804	0.4003253326541453	0
-9.130123557772669e-24	-1.1318431308868934e-08	3.6556519851484457e-06	1.3363510093542162e-11	0.011222250253308417	0.18361009494513647	1.8210484714898737e-12	204	1.1394005891023875	1.0322321086140163	0.0007967224921158262	1.3363472691402415e-11	0.12996032807346528	1.0281352075634373	-0.40039036506648373	0.026255721549743916	0
1.7832272573774744e-24	-2.4806730564896455e-09	3.075825777505918e-06	9.460505040849598e-12	-0.034270875327322654	-0.19608942375481409	2.4952619937039547e-12	194	1.0838710614624123	0.9901087774484801	0.0006703536301388663	9.460430880061771e-12	0.1289821371362992	1.0348227033199493	1.7248465597960392	0.0213191005555462	0
3.423796334164751e-24	-4.064718949031394e-09	3.895859469222825e-06	1.517740147296465e-11	-0.02112524613368233	-0.26423038783424335	3.1765330753942575e-12	217	1.2666120986255103	1.1875080462443344	0.0008490739484672821	1.517726960343761e-11	0.1319988959551851	1.0334098025075518	1.1378651297348101	0.2611589818054409	0
-4.1370872371157406e-24	9.118757579320345e-09	3.84584052871582e-06	1.4790177993589548e-11	-0.006356375666129924	0.06551197484076443	2.9302698667838397e-12	214	1.198731503458931	1.0886100619635057	0.000838172687872555	1.479013425926262e-11	0.12744317581593978	1.0318046400519159	-0.9295912378807011	1.4590369562022978	0
5.706327223607918e-25	1.0294107813639934e-08	4.1318057397149785e-06	1.707145926403278e-11	-0.023864969666977993	-0.4784718428114654	3.292005348750195e-12	203	1.2758634762750947	1.1952486558785727	0.0009004967046255956	1.7071442956444428e-11	0.1277722983491911	1.030448182254924	7.240668270302411	1.4590369562022978	0
-7.132909029509898e-26	-4.179473068552384e-09	3.4491197448406863e-06	1.1896176563154844e-11	0.027761009842312986	0.1425175919204329	2.2496873543042755e-12	208	1.2264903191715928	1.1370225605725972	0.0007517103077315457	1.1896154723685295e-11	0.12846093702796654	1.030314607968835	-48.354513198704765	0.12895797786740545	0
-5.706327223607918e-25	-2.4444386023009598e-08	4.232940117785484e-06	1.791740482429377e-11	-0.01912924357830413	-0.051444197890550214	5.65720298784271e-12	228	1.3639666796450545	1.2896731102913788	0.0009225381992925573	1.7917366531232113e-11	0.1314372889309293	1.0389723358681102	-7.41789840367804	0.06787522941194851	0
-2.2825308894431673e-24	-2.274659589868099e-09	3.8921126247451785e-06	1.5148221767054833e-11	-0.02683111421750121	-0.16330265515822218	2.478394214777341e-12	222	1.3295171541004116	1.2456907470361096	0.0008482573512414169	1.5148040358466196e-11	0.12876385686337435	1.0230050298108135	-1.705156181203952	0.045927021774317914	0
5.7063272236079184e-24	-1.081428079035328e-09	3.832566599327327e-06	1.4688257505295464e-11	0.03888719951809485	0.988548766586963	4.289209089204995e-12	223	1.2120752360129519	1.122700447144901	0.000835279732485791	1.4688157276494434e-11	0.12976151220203028	1.0294672873601112	0.6716274945560355	0.07061738868019123	0
-1.1412654447215836e-24	4.720747013297374e-10	3.586360031677748e-06	1.2861707498325581e-11	0.0001823050946993984	0.280561005355751	2.3262408619499516e-12	210	1.1530840706243453	1.071461454544842	0.0007816208199443417	1.286149608667783e-11	0.13099448498584695	1.0288933312992434	-3.1424085403687356	19.61594130005312	0
-3.851770875935345e-24	-1.4110047564832582e-08	2.854533236591125e-06	8.148188454382377e-12	0.005089705275274207	0.32700914634388933	1.4738989404540756e-12	204	1.0973318699478227	0.9951826383709318	0.000622124546681099	8.14815008440782e-12	0.12996246794114388	1.034277838648281	-0.7410885228269256	0.02724331186304202	0
3.566454514754949e-24	1.0826894818888482e-09	3.131814366238056e-06	9.808054734865086e-12	0.0020708644181979038	-0.03535316238733044	2.9264922109987282e-12	202	1.1685935276222823	1.0549824355685067	0.0006825559317053011	9.808000354047843e-12	0.12959007599641045	1.032545084830143	0.87812178359233	0.04243578431596132	0
-4.8503781400667305e-24	-7.930936760963641e-09	5.102707755068549e-06	2.603707827308021e-11	-0.008523011852065825	0.9241426316204926	3.2524827595673607e-12	235	1.2928790495358422	1.1935363680815376	0.0011120976656621981	2.6037048285959824e-11	0.13153714776782496	1.0376990405521436	-1.0520115947088684	0.024725110703473697	0
1.1412654447215836e-24	-3.6228992213645926e-09	3.5296513899688062e-06	1.2458176651783785e-11	0.0038893099945155308	-0.14351539487316511	3.639977332871156e-12	235	1.3518207005039162	1.2348689191279492	0.0007692615881218363	1.2458156043208844e-11	0.1302512671149481	1.0484861239302607	3.092719797898693	0.12895797786740545	0
4.351074508001037e-24	-7.096622318997901e-09	2.341771023178583e-06	5.483776074650973e-12	0.02012588202590867	0.637785052157334	1.1688560574885582e-12	222	1.163365798884552	1.07282613046585	0.00051037178952791	5.4837003166892464e-12	0.13163955579032507	1.0419203598581037	0.5381995570338757	7.061738868019122	0
8.559490835411877e-25	-1.2262703649610667e-08	2.2517261603347724e-06	5.0701639585949e-12	-0.0028517187977104793	-0.6438430469928815	7.733049773659415e-13	186	1.0876980148237867	1.0016791834795478	0.0004907471732300226	5.070020720967201e-12	0.13472249641501768	1.0424682340304152	2.6306500014156935	0.014073937476122296	0
-5.5636690430177204e-24	2.272318630825641e-10	2.4975406845802265e-06	6.237578150934075e-12	0.011820320618929412	-0.011001204427658617	1.1072648613816038e-12	200	1.1059365689324938	0.9949342203019369	0.0005443206427918828	6.237486269097869e-12	0.1326641158430043	1.04200359541938	-0.44889700937086446	0.034055453645925556	0
-2.7105054312137612e-24	-1.109974323281588e-08	2.897412717590516e-06	8.394823719203553e-12	0.009335726370709679	-0.20152358752297594	1.8200351134236627e-12	205	1.2402222975865724	1.1490655798990461	0.0006314698145296961	8.39475843714748e-12	0.13203645999526012	1.0431279467131207	-1.0689453653119265	0.2611589818054409	0
-4.279745417705938e-25	9.087326312703787e-09	2.405045634003899e-06	5.78412272807276e-12	0.013549030691880272	-0.23358372572355623	9.497054131363737e-13	186	1.090331087524575	0.9651991552679443	0.000524162026079204	5.784035844522192e-12	0.13346924016900666	1.0406843333304898	-5.619540610174844	0.014859310807211352	0
5.777656313903017e-24	3.6405590008764055e-09	2.071744250516991e-06	4.292033879039902e-12	-0.003919748399155354	-0.004925052218298198	8.039674900601793e-13	184	0.9936468527364877	0.8836802429149463	0.000451521438310957	4.2919991102813786e-12	0.13490633851610506	1.0465521761279948	0.35857488400317666	0.03602927993887307	0
2.4251890700333653e-24	-1.3793679586534765e-08	1.6321597962458448e-06	2.6638895174160042e-12	-0.009617330248036881	0.4731413724547804	4.203519384077849e-13	194	0.9313277477096853	0.8205788604841194	0.0003557172361261964	2.663827759587427e-12	0.1308010878292673	1.0604503977777553	0.6729960297501797	0.08164803870989852	0
3.637783605050048e-24	-1.7142566041565234e-09	2.6934891396553776e-06	7.254731011046824e-12	-0.020594400731550007	0.06034209186235051	1.3431043779726732e-12	211	1.176938645674145	1.0752361730674787	0.0005870261689437057	7.25461618550853e-12	0.13158449669212072	1.0375014759233132	0.7404125916807622	0.03762448115519806	0
1.1412654447215836e-24	-1.0163019744608849e-08	2.6851955864745955e-06	7.210123542352381e-12	0.02552819826718799	-0.27476904236687316	1.5590534490072854e-12	198	1.124414208674441	1.016324542928397	0.0005852186499606263	7.2098906918303855e-12	0.13037081354587804	1.032453685671666	2.3527982324604486	78.46376520021248	0
-5.706327223607918e-25	1.0815882354271257e-08	2.8542817350462648e-06	8.146752708824547e-12	0.0021888689719243757	-0.3928956953169944	2.0656299831992262e-12	206	1.2031107954891125	1.1195368244002748	0.0006220697337671766	8.146652422025547e-12	0.13076378256724627	1.0319618819649585	-5.001906792181099	28.24695547207649	0
-6.419618126558908e-25	-5.638890802181768e-09	2.9901198781809557e-06	8.94062865816898e-12	-0.016329152005578468	-0.33418186785480763	2.5200658399697794e-12	208	1.2850249704283558	1.2050597531818876	0.00065167465906158	8.940619417961572e-12	0.12891686849092263	1.032764766841888	-4.657735622464478	0.01730648678565612	0
-1.4265818059019796e-24	-6.1694237264003245e-09	2.346223856543014e-06	5.504650495192942e-12	-0.03688478407227112	-0.18157563107674157	1.2966363300325534e-12	195	1.0662763324639974	0.9853047535483008	0.0005113422518447549	5.5046117678336555e-12	0.13171228567358528	1.0417987401926252	-1.6446299466411451	2.1795490333392356	0
4.315409962853488e-24	1.0203187579997414e-08	2.373364648400453e-06	5.632741167755865e-12	0.007753133306865033	-0.1130904024492061	1.2240676961567169e-12	203	1.1226386021540953	1.0255872747800605	0.0005172573880268929	5.632717715437903e-12	0.13113886216102336	1.040460524100666	0.5499685281149655	0.2611589818054409	0
-6.348289036263809e-24	1.351744595715312e-08	2.819071396958849e-06	7.946996232445387e-12	0.02006303841273793	0.010974091615180814	1.933415898538083e-12	203	1.1197686561067206	1.0231153182752237	0.0006143958992711099	7.946965850657733e-12	0.13134378296307536	1.0340579273926505	-0.44406322810185306	0.19615941300053116	0
2.2825308894431673e-24	1.2482208298086007e-08	1.977280643613486e-06	3.909556435424484e-12	-0.01365114533110598	0.41801708031065665	5.799602708009288e-13	188	0.969999629438361	0.8979468270919685	0.0004309337892097381	3.909537241961858e-12	0.13404434698538695	1.0526082066178353	0.866257643727153	0.09329817502997917	0
-2.8174990666564095e-24	1.0286956778894484e-09	2.8713453770242727e-06	8.24445070312131e-12	-0.00898600069824015	-0.05474452680816899	3.020156577417757e-12	188	1.1187882431105605	1.0180355676671948	0.0006257886291698358	8.244431014133873e-12	0.1309110781133771	1.0377124790907943	-1.0191006577987867	0.900731998471827	0
0.0	-2.5052270093452726e-09	2.848713860361474e-06	8.114999812517507e-12	-0.02239959751443906	-0.43686956288098644	2.1281902449763437e-12	209	1.2776188105485136	1.2115547852058488	0.0006208562563867594	8.114982639106504e-12	0.13382819861559592	1.0326095078056983	0.0	0.010775358380156131	0
-2.5678472506235632e-24	-1.4878008565384631e-08	3.4367241426388443e-06	1.1810824178431802e-11	-0.022076565312662208	0.49425250396811427	3.5633152483822164e-12	213	1.144222311942908	1.0675581601276025	0.0007490087773020491	1.1810662862389815e-11	0.1299673313697688	1.028502888083044	-1.3383537379687547	0.04903985325013279	0
-8.131516293641283e-24	8.47344051510933e-09	3.126857082089332e-06	9.777029375281436e-12	-0.02215033158264088	-0.37453543947093193	1.9013517427645074e-12	196	1.2095982017567257	1.1296749218493969	0.0006814755280462154	9.777017349061494e-12	0.1337592734779425	1.0272478277128416	-0.38453150122519586	0.12226002195323966	0
4.279745417705938e-25	1.691238114514897e-08	3.9205506577406925e-06	1.537039386585919e-11	0.04331034032007446	-0.08582354911209844	3.545510046421725e-12	208	1.2595437425601208	1.1910960844915162	0.0008544552115987774	1.537031803319075e-11	0.12827815640582307	1.0282525594706757	9.160613555071446	0.01998002169539136	0
-3.1384799729843548e-24	5.500803226626753e-09	3.256015008821763e-06	1.060141054538337e-11	0.0071823385491859215	-0.2789177957405595	3.0543807906177288e-12	197	1.1960460088075267	1.0968421745760428	0.0007096245492552453	1.0601389764597568e-11	0.12821302726665848	1.0379839798715762	-1.037438748319649	0.15271926617688414	0
2.8531636118039592e-24	-9.145067146647964e-09	3.298637041952838e-06	1.0880777260725799e-11	-0.02809815635703228	-0.0650567499026713	2.4365742658178057e-12	203	1.2188581716696136	1.116819540295179	0.0007189137082324105	1.0880685463132724e-11	0.1286539069055822	1.0345213444399093	1.1561209829075707	0.012259963312533198	0
-1.4265818059019796e-25	1.2378159889921826e-08	4.388490554320686e-06	1.925844389590198e-11	0.056783082162942	0.43739520891036143	3.2998701954758963e-12	217	1.283288577039802	1.19661366877856	0.0009564392741075327	1.9258338619048106e-11	0.13005219292102038	1.027236492202132	-30.761953792516476	0.22518299961795674	0
-2.8531636118039592e-24	6.1087676468949905e-09	2.89797089380062e-06	8.398058496361853e-12	0.013130103379027393	-0.3474774358421455	1.915387063958353e-12	206	1.124174442413989	1.039469188324728	0.0006315914649337719	8.398039211363079e-12	0.13460924142292807	1.0397364553596258	-1.0156937291272332	0.011669209577663958	0
-4.7077199594765325e-24	-2.9375722171494365e-09	2.5360823696770877e-06	6.4315783812861985e-12	0.0667060028974266	-0.11167951733705772	1.899427412784534e-12	195	1.08681515839519	0.9971164888975698	0.000552720519893277	6.4315609890297355e-12	0.1302571358411429	1.0414789314006436	-0.5387014724246011	0.015135757175966914	0
-2.1398727088529693e-24	3.605147221576757e-09	2.58315009370903e-06	6.672523929483567e-12	0.0061230558647142235	-0.23226963842926152	1.1570709911223634e-12	189	1.0805486863355855	0.9934124359175592	0.0005629785845398291	6.672490274227094e-12	0.13310155208178376	1.0384532509853033	-1.207138579704082	0.030166768627532675	0
-3.2811381535745528e-24	-2.779007636331305e-09	3.156084614672833e-06	9.960660392446252e-12	-0.019238101094423563	1.0376560165744158	2.019615787087102e-12	210	1.1653439928793743	1.0819645931524657	0.0006878454540383305	9.960612814854232e-12	0.13521907658259527	1.0376306717743011	-0.9618770209710269	0.026255721549743916	0
3.2811381535745528e-24	-1.6026571621397023e-08	2.665103563073059e-06	7.1026274697573064e-12	-0.0278371977489699	0.4215170294582289	1.2158174951225791e-12	196	1.071282209108999	0.9744952422777879	0.0005808397410762043	7.102525417099558e-12	0.12979525235086567	1.0370781046879507	0.8122411750021227	11.033966981279878	0
-2.924492702099058e-24	-1.2838171977622413e-08	3.0207273957971843e-06	9.124601898793328e-12	-0.01250890345509462	0.5321747507986228	2.5697467283187857e-12	209	1.125741892665543	1.0533200267688299	0.0006583453426528384	9.124539812770717e-12	0.13246068482521087	1.0333010888514986	-1.032895584362799	0.22518299961795674	0
-2.0685436185578703e-24	-2.491453234877777e-09	3.3788476248061387e-06	1.1416370921947103e-11	-0.021863696180970196	-0.08541943458027657	2.4217647266533308e-12	210	1.244364206438557	1.1570617921501154	0.0007363950154587464	1.1416295126784869e-11	0.1300169309723287	1.0245730970882367	-1.6334255789865582	0.44135867925119515	0
-1.4265818059019796e-24	1.1730854700306288e-08	3.537381273465428e-06	1.2512802840889707e-11	0.02113461393920597	-0.27653129101631846	3.2046172355403673e-12	218	1.319166130900129	1.2468131229089316	0.0007709462594385299	1.2512747160042433e-11	0.12637492645336953	1.0277450688862595	-2.4795942462202887	0.034055453645925556	0
-5.1356945012471265e-24	4.223740665169304e-10	3.3277634910979987e-06	1.1073776715635209e-11	0.0023261334724454003	-0.0691419978925607	3.0483987452269287e-12	211	1.2267516243596424	1.1378965821450362	0.0007252616038317983	1.1073656869631687e-11	0.12865192165712477	1.0348784762186025	-0.6479607501996398	0.15271926617688414	0
2.853163611803959e-25	1.2429862855315833e-08	3.2368125304651634e-06	1.0476734789895087e-11	-0.022668229163504056	-0.25428164133198283	2.206047124094399e-12	210	1.216941730605447	1.1487638193088567	0.0007054395101778867	1.047671112699591e-11	0.12742248200585066	1.0350997954283003	11.344524531239495	7.061738868019122	0
4.779049049771631e-24	-2.064731303727232e-08	3.72220414192203e-06	1.3854511994064164e-11	0.01644050886985063	-0.09668545886062896	3.18681109235638e-12	220	1.3178093937071442	1.244196325807635	0.0008112270457264402	1.385436268396702e-11	0.12856136645496272	1.0335092264239625	0.7788505457581453	0.023058739160878774	0
-3.352467243869652e-24	-4.199847844736835e-09	3.1585024756767273e-06	9.97592786490046e-12	-0.030761711344543988	0.09740852791773902	2.397325095987097e-12	215	1.199770967856975	1.1109828506027144	0.0006883724090801228	9.975874393647468e-12	0.12791742603382508	1.031408357025759	-0.9421327632306803	0.02828768974530974	0
-3.851770875935345e-24	1.113389048841693e-09	2.79717112253608e-06	7.824001569459466e-12	0.03467933939441605	-0.2901421650279943	1.5980021091905042e-12	204	1.0936386589636111	0.975313056679935	0.0006096228953618168	7.823979579496474e-12	0.12972867031081645	1.0301897645106401	-0.7261962792102252	0.014723919159356818	0
3.352467243869652e-24	-2.9416170132906495e-09	2.8349372509618707e-06	8.036700019644579e-12	0.0030823582018712175	-0.0847434068978159	1.8127149190209653e-12	195	1.1053032140954393	0.9847212768381182	0.0006178537455847601	8.036657596113571e-12	0.13038576590749812	1.0389343272029037	0.8456182277527083	0.04052880433895272	0
-4.1370872371157406e-24	7.489467097556525e-09	2.2996647090819716e-06	5.288346438243928e-12	0.014444074422693071	-0.4967741738394529	1.0152940344018503e-12	184	1.0548938221727941	0.9921780050557237	0.0005011950277253223	5.288319043161106e-12	0.13178919208575166	1.0462402684565721	-0.5558598042909221	0.08915211296577606	0
1.8545563476725733e-24	-8.12537129666164e-09	3.214988873761384e-06	1.0335935855178787e-11	0.036885945301465224	-0.38419772673938635	2.4642044353763294e-12	185	1.1399259232294705	1.041897169996115	0.0007006832045375373	1.0335888950377474e-11	0.12697397949309344	1.0303407649078464	1.7335440013078156	0.12895797786740545	0
-2.4965181603284642e-24	-1.120667083705835e-08	2.7168491055382493e-06	7.381113667125832e-12	-0.040253997682507855	0.3720661822110465	1.5773831525046685e-12	203	1.1181716859974427	1.0257157922607247	0.0005921173018823864	7.381055140712753e-12	0.1302546701706004	1.0326759519245963	-1.088243839018837	0.04903985325013279	0
-8.559490835411877e-25	-2.8901508965261387e-08	3.3474063143877532e-06	1.1204893136149662e-11	-0.04056724274525112	0.2633414518271944	2.1114917913631335e-12	228	1.2175733660395691	1.1336838794857456	0.0007295426128521274	1.1204880244360331e-11	0.12950706624170008	1.0361437757120133	-3.910712848126188	0.15271926617688414	0
-1.4265818059019796e-24	-1.0519180252203866e-08	3.2122624257329585e-06	1.0318412657462278e-11	-0.005052016125517126	-0.6123173347341679	1.6031937373220916e-12	202	1.186095740206277	1.1313416172531583	0.0007000889952209349	1.0318386048329244e-11	0.12909031200949894	1.036885384102692	-2.2516960464354976	0.5448872583348089	0
2.5678472506235632e-24	-7.311168679942787e-10	3.379592307842347e-06	1.1421403711560483e-11	-0.04981947116326143	-0.4639778276290065	1.0721431644197227e-12	201	1.135653337590833	1.0707671899790112	0.0007365573136553074	1.1421252465960054e-11	0.13260295327636434	1.0387366915971146	1.316105049542399	0.0834326425805662	0
-4.7077199594765325e-24	1.0467242550731149e-08	3.81981708957662e-06	1.4590695418819544e-11	0.015011189838545567	-0.19207070334062237	2.839450589466759e-12	213	1.1749036307779424	1.0916931500486757	0.0008325010705061756	1.459057225177357e-11	0.12839159400932965	1.029803818613803	-0.8113857480147959	0.052480223454363276	0
-1.4265818059019796e-25	-1.0952411357596068e-09	3.242080311045318e-06	1.0510863457273112e-11	0.031607613335703985	-0.003321776145677635	2.324254864717594e-12	218	1.2221112250787236	1.1434875448434325	0.0007065875842529876	1.0510838940193766e-11	0.12630767406756527	1.0358341912823754	-22.725974565858802	0.9686884592618825	0
-2.995821792394157e-24	6.243979452396912e-09	3.0470033343412533e-06	9.284033862027358e-12	0.02019389073068943	0.0495071193615213	2.6737046270196617e-12	203	1.1989152777401904	1.1147912519356786	0.000664071990409398	9.284013919827244e-12	0.12827884177008012	1.034294108485114	-1.0170736017038247	0.01998002169539136	0
-1.1412654447215836e-24	-5.796242515904725e-10	2.9117260871473294e-06	8.477970319231e-12	-0.03089910927353583	-0.42120219176393636	1.4915640192279889e-12	210	1.1826667136670501	1.103768795405473	0.0006345893082643864	8.477867916585068e-12	0.13005118088119963	1.0349650060596127	-2.5512867761873292	0.0834326425805662	0
-6.2769599459687096e-24	-1.4462400472493198e-08	3.648430537955625e-06	1.3310765157752637e-11	-0.0025652775399459867	-0.2581403614626683	3.183829802069436e-12	211	1.2173219544268843	1.1385154111141755	0.0007951486307560683	1.3310634525470303e-11	0.12539280573903985	1.0310106050009502	-0.5812355287633537	0.6108770647075366	0
-1.3695185336659003e-23	-2.6840296510507025e-08	8.132157720008409e-06	6.613059693068852e-11	-0.02241076811582698	0.23004082364703526	2.1617437024167806e-11	251	1.4560944165220828	1.3424114659125415	0.0017723440281750336	6.613011341256506e-11	0.11364669726536147	1.0283465357655863	-0.5937905853767372	0.022797452440660903	0
5.1356945012471265e-24	-6.776434496723672e-09	7.124323990414681e-06	5.075492377319142e-11	-0.060593665003777504	-0.06515937817817541	1.0500027453221107e-11	252	1.507818577236331	1.4721707711844627	0.0015526940713568118	5.075461237843302e-11	0.11848983441987161	1.0277712409475825	1.3872026452129989	0.2824695547207649	0
1.4265818059019796e-24	1.2585780502700332e-08	7.3121749640986856e-06	5.3466777065534655e-11	-0.05661525410107898	-0.14080101178553228	1.4881122713389627e-11	249	1.5230443555390218	1.492475909047628	0.0015936348109315684	5.346651083106185e-11	0.11930986015106992	1.0259765008320603	5.125607212414714	0.011481755443579478	0
-7.132909029509897e-24	9.124315872447695e-11	8.869746888003189e-06	7.867075359598209e-11	0.023639610136123482	-0.3726703936854223	2.0197584996701602e-11	225	1.4239752049901773	1.358938596827063	0.0019330961682774992	7.867014766762979e-11	0.1152319474985712	1.0246172121546975	-1.243483336891022	0.0016211521735581091	0
-7.70354175187069e-24	-1.4953919956869602e-08	8.914051552361616e-06	7.945864222942204e-11	0.01700865227457804	-0.24729345425103366	1.9240418136335374e-11	240	1.4367552530707748	1.3965379962138236	0.0019427520443683868	7.945834001817423e-11	0.11340735309929798	1.0267532849104282	-1.157124606689064	0.12895797786740545	0
-5.7063272236079184e-24	-1.8088291333885902e-08	5.682244350893688e-06	3.228722111798189e-11	-0.0267961358588617	-0.09061152748694568	8.584960285833501e-12	220	1.3390130028242386	1.2378015166772174	0.0012384034088713338	3.2286734060031794e-11	0.11990688564226853	1.0410223870767894	-0.9957691374536692	0.22518299961795674	0
5.920314494493215e-24	-8.191428506733505e-09	6.028269553676305e-06	3.6339268758437326e-11	-0.03880880666159575	0.7138614730124937	7.2650636960584576e-12	247	1.3970750852451714	1.3159065856713381	0.0013138170595732774	3.6339208169202957e-11	0.1218572559085819	1.0315987123808832	1.0182239648722178	0.014590369562022983	0
-2.5678472506235632e-24	-7.794819772904439e-09	9.02540438524702e-06	8.145620941356628e-11	-0.02209588782777865	-0.09707301169314508	1.9425216862826296e-11	256	1.4987006612993001	1.470052322882894	0.001967020576187346	8.145570044371383e-11	0.11741252563417835	1.0262694929112997	-3.5147376380346	4.90398532501328	0
-1.1412654447215837e-23	1.4623408634054727e-08	8.358928721948242e-06	6.987021839567698e-11	0.012006589906525741	-0.17042076065413125	1.2392091372844698e-11	241	1.4451400084318888	1.3755569410179034	0.0018217671019629968	6.986884159360552e-11	0.11775141230569143	1.0195230243997833	-0.7324186298132354	0.007254416161262248	0
7.988858113051085e-24	-1.1890234400973272e-08	6.464021396940566e-06	4.1782692965945046e-11	0.005071050967518334	-0.11976574448305399	1.1864077082229733e-11	213	1.2729160373644666	1.1792375574062093	0.001408785972347251	4.178195815795493e-11	0.11877885928884804	1.0337953426952247	0.8091210612054861	0.016322436362840056	0
-3.423796334164751e-24	-2.8432259175593744e-08	8.913507678059996e-06	7.944894648222128e-11	-0.022059206292556983	0.21362590580534446	2.099487284225336e-11	246	1.4368547617317042	1.3706045015659165	0.001942633510960189	7.944880053960248e-11	0.11752212509015907	1.0262701065898379	-2.6033715154800583	0.014590369562022983	0
6.847592668329501e-24	1.3977275976156501e-08	7.0665006413533755e-06	4.993438004200947e-11	-0.015151884027145061	0.2803706386308411	1.3204856234280272e-11	243	1.3727268527829923	1.2770046701335571	0.0015400918972566051	4.993426865482527e-11	0.11660674088615611	1.0307139283433795	1.0319577403351128	0.003714827701802838	0
-2.2825308894431673e-24	1.5262868865494765e-08	6.098994960695607e-06	3.719695642028451e-11	0.018205112160658	0.29055606024872427	3.2201931326399545e-12	221	1.351007393129105	1.245783593391816	0.0013292311424141078	3.71967040944157e-11	0.12239541220703329	1.026203780193919	-2.6720036029385845	0.02828768974530974	0
6.2769599459687096e-24	2.6470368047570333e-08	9.365685037701175e-06	8.771420957160439e-11	0.0451819747104896	0.5617587866123648	2.582330136377882e-11	265	1.491742707200972	1.4248834904764704	0.002041182244350369	8.77135861433533e-11	0.11606232759721342	1.0226186271391646	1.4920577049466313	0.19615941300053116	0
4.5650617788863346e-24	-4.1993467346551815e-09	9.915411529092707e-06	9.831331599366894e-11	0.013729103707069545	-0.1830921598628743	2.3770250572044215e-11	254	1.5086563464048472	1.4716356008814244	0.00216099109431281	9.831250374504327e-11	0.11698078779933445	1.023381475204651	2.171998460491659	0.004242201838246782	0
-2.2825308894431674e-23	-8.661444057258868e-09	1.0874858303486523e-05	1.1826005338315987e-10	0.0445728677949503	-0.4051268729580886	2.6678082788920688e-11	242	1.5669784090136876	1.5599448269157024	0.002370095469743802	1.1825995749626117e-10	0.11215795620333455	1.0263581575365321	-0.47643358874079905	0.030565005488309916	0
6.2769599459687096e-24	6.600043743799341e-09	9.142881255791812e-06	8.359051782008489e-11	0.02442263281580457	-0.21292050362768267	2.4074463964073623e-11	246	1.5107128134044139	1.464776500783409	0.001992623797020911	8.358890226048453e-11	0.11337430756727	1.030000312304381	1.4565625865275402	0.0	0
1.0556705363674649e-23	1.8606112212843905e-09	1.0583616028341712e-05	1.1201057006846137e-10	0.05889080024962966	-0.4887149848807	2.3187632079291904e-11	235	1.537625490569079	1.5304322894464608	0.0023066213556307666	1.1200965518950609e-10	0.11352994056420884	1.0261843876272483	1.0025386005077317	0.008513863411481389	0
6.847592668329501e-24	5.2733983936972857e-08	1.0087156935729593e-05	1.0174859292529981e-10	-0.07672990726055069	0.3608308499656645	1.7195759985930596e-11	260	1.455090325425675	1.3941345916495513	0.002198421743877125	1.0174821545284289e-10	0.11048116601485514	1.0317422722973937	1.473079846180774	0.003014539165707227	0
5.1356945012471265e-24	-3.293936614282752e-08	8.836471021133284e-06	7.808157625006289e-11	-0.03208115476591344	0.6857279939934036	2.4106782833431825e-11	259	1.4958688929491366	1.4347906780928157	0.001925843937570744	7.808126159136993e-11	0.11043827346343489	1.03099855746603	1.7205809268860341	0.006563930387435979	0
9.272781738362866e-24	3.976932234795827e-09	5.34719067079155e-06	2.8591846123525034e-11	0.014927613858580132	-0.17835787558247107	6.268337156526751e-12	222	1.336443066259585	1.2221420157384004	0.0011653809209299074	2.8591806862491225e-11	0.12404261708144693	1.045904547892858	0.5766483602386361	0.004080609090710014	0
6.1343017653785116e-24	1.2867433273827257e-08	5.44073630298193e-06	2.9600988326764035e-11	-0.0126871829837328	-0.058978038291948476	8.390217913308226e-12	222	1.3201903904428658	1.226256732424795	0.0011857685041867538	2.960090835611752e-11	0.12567520458855713	1.0340893159863418	0.8869271907161119	0.004458055900115605	0
9.700756280133461e-24	-8.212781935562259e-09	6.8432231775844515e-06	4.682871756973518e-11	0.08062025099616037	8.885564695802344	4.889096496059735e-12	249	1.1336459851279939	0.9928122878784258	0.001491430214445993	4.68282623423743e-11	0.12066996800429151	1.0318671736513783	0.7054244994579937	0.0834326425805662	0
1.1983287169576629e-23	-2.243281182402334e-09	7.014917793918838e-06	4.9208035674983225e-11	0.00674312619055249	-0.2792219936445166	1.1082851844228356e-11	232	1.4082551825935297	1.3531966777992526	0.0015288497946370347	4.920788964316122e-11	0.12200153300880591	1.0254513170004522	0.5853856169031535	44.13586792511951	0
-1.2411261711347222e-23	2.74687612259773e-08	8.155756170379658e-06	6.651495836629197e-11	-0.013869530884005499	0.05412255986623338	1.2084196077900782e-11	248	1.4155473539286128	1.3538987497154022	0.0017774871370558123	6.651486464970131e-11	0.11447575654238225	1.0261463622121905	-0.6571185516462351	0.6896229363299924	0
4.1370872371157406e-24	-3.776504169826926e-08	8.464028255215334e-06	7.16382660993087e-11	-0.025566920088390704	-0.39160845763039953	1.5699274899541095e-11	255	1.493619546334728	1.445238398537836	0.0018446727730730898	7.163715062204988e-11	0.11764078017168966	1.0210429464335307	2.045869152523107	0.01013220108473818	0
1.540708350374138e-23	3.4637339129474895e-08	8.35848752835237e-06	6.986284293396396e-11	-0.03523723969150622	-0.2184052907413494	1.5720987551244075e-11	232	1.3771397720355698	1.293810353223373	0.0018216709470602226	6.986250301945422e-11	0.11830324142071919	1.0271213007097546	0.5425036829183364	0.04903985325013279	0
-8.702149016002074e-24	-2.6454258472321482e-08	9.254363543114395e-06	8.564144157244927e-11	0.018634726164297538	0.009467851324778565	1.2300085647536519e-11	243	1.4455010394589043	1.3618953705546233	0.0020169205424833522	8.564127600985395e-11	0.11677480132308422	1.0244252094362665	-1.0634460650158086	0.025020333290884083	0
2.168404344971009e-23	-2.6951212444854996e-08	9.881964896101738e-06	9.765117435030897e-11	-0.01351651656476169	-0.2406467468283271	2.0517343100929165e-11	236	1.4756783986820121	1.4135064606368277	0.002153701646384586	9.764957508185876e-11	0.11522094056257245	1.0239591965802395	0.4557203963268786	0.0834326425805662	0
-1.1412654447215836e-24	2.7928392288684184e-08	9.222782302675613e-06	8.5057922671738e-11	0.023909520972258763	-0.3673723213835314	2.4080648426924786e-11	252	1.476639018777525	1.4295596034787177	0.0020100376431568525	8.505737589840697e-11	0.11507667553124742	1.0270032548193946	-8.08110441168714	0.025020333290884083	0
-5.706327223607918e-25	-3.0118762171557646e-08	8.951034254861061e-06	8.011932747350174e-11	0.0271071807006938	0.0410371921639614	1.4792112628469382e-11	229	1.3812802057382183	1.3121828913436775	0.0019508121526665074	8.011812705333257e-11	0.11590595651403329	1.0269715744815553	-15.685991500663654	0.025020333290884083	0
1.1127338086035441e-23	-2.871023917411857e-08	1.0774342235068644e-05	1.1608400667310822e-10	-0.023685769987086963	-0.14399539666644268	2.7189271233571857e-11	284	1.5917544029204809	1.5557454089722205	0.0023481887311229137	1.1608332704984407e-10	0.11200092263373286	1.0316480571565165	0.9682665105560463	0.017654347170047806	0
2.853163611803959e-25	-9.093463806235917e-09	1.0937139477099343e-05	1.1961850160426296e-10	0.012459161006070531	-0.3959108865484251	2.6191900736358146e-11	227	1.421347090010694	1.3430323716298131	0.002383669193953408	1.1961839815767695e-10	0.11145886025299165	1.0261601138031051	38.33297292682883	0.0022518299961795667	0
-1.1412654447215836e-24	8.738302636112778e-08	8.956970875523872e-06	8.022563826861941e-11	0.01002370508353469	-0.22975145907618755	1.5060378566956677e-11	212	1.400301816823657	1.3311282625020493	0.0019521059955236607	8.02248213557832e-11	0.11462413138816378	1.0308234802804481	-7.848197483372285	0.029017664645048992	0
-8.844807196592273e-24	1.0696839997117979e-08	6.3392622422704556e-06	4.018539975004898e-11	5.3335342935659366e-05	0.8476190414381164	7.223867693452191e-12	231	1.2562787931712638	1.1479564430663918	0.0013815956311914591	4.018529801989272e-11	0.1187650381369869	1.035878641858014	-0.7167138154560766	0.04448059251712726	0
1.9972145282627713e-24	4.0107858268150956e-08	5.689713813602521e-06	3.237216174715659e-11	-0.0002953981887874473	0.14031992733995535	7.67769460314887e-12	231	1.386938366212978	1.3253221547621759	0.0012400313233906384	3.237213486737256e-11	0.1240737599127834	1.0335760610968294	2.8487945791742018	0.038179816544221035	0
3.994429056525543e-24	8.937867259816919e-09	5.0749555333162305e-06	2.57546314509546e-11	-0.013136085673425866	-0.08524902934781542	7.236393634351882e-12	237	1.3997590140310998	1.3480084592139439	0.001106049272826642	2.5754572289031683e-11	0.12287682198386787	1.0285918327045807	1.2704949920589617	7.061738868019122	0
-6.1343017653785116e-24	4.0989865615217564e-09	5.791754319738653e-06	3.354371190193555e-11	-0.004856811675416586	-0.5375501386451145	8.079790120916887e-12	231	1.4011250319320911	1.3310210575845478	0.0012622703020121874	3.3543672011159146e-11	0.12076296115663916	1.031450569340826	-0.9441487515776722	0.06054302870386766	0
1.9972145282627713e-24	-1.2637703211585778e-08	5.402675736824448e-06	2.9188290614005964e-11	-0.010237647180648507	-0.2718302134797814	7.256783082117891e-12	230	1.405737014469357	1.3627668693509847	0.00117747348342342	2.918802024516692e-11	0.1227045758304983	1.0348716179180484	2.7050768907402003	0.01013220108473818	0
-4.5650617788863346e-24	1.582394295774084e-08	6.2556489710590295e-06	3.91323201934477e-11	0.01622391598532589	0.3706430666954237	7.998856948669578e-12	237	1.4015416582057307	1.3760375989367482	0.0013633727330369953	3.913227308313716e-11	0.12196999628510001	1.0262132539691369	-1.3703172979407061	0.017654347170047806	0
4.5650617788863346e-24	1.6194333474035196e-08	5.647990953123235e-06	3.1899130231787035e-11	0.021164047288126746	-0.36383050499553304	7.070077674856746e-12	217	1.2419567930421551	1.1742191361817975	0.001230938132486716	3.189828478487311e-11	0.12412790930010359	1.0349751572864223	1.2372081198103329	0.005699363110165226	0
1.1412654447215836e-24	7.463088995915525e-09	6.8415040810944615e-06	4.6805192698409194e-11	-0.057566885459821075	-0.18654460340487056	7.746280106928394e-12	233	1.4459865212804583	1.414286496876464	0.0014910555499961886	4.68044849974337e-11	0.12077785209711867	1.0261709039882263	5.994601953931927	0.009406120288799514	0
-6.5622763071491055e-24	3.16432756860149e-08	8.829668224192e-06	7.796139962212801e-11	0.007785155910695682	0.535368792273605	1.7092474280103097e-11	251	1.4409437595722716	1.388212453021479	0.0019243613179574881	7.796111329863226e-11	0.11859746913401288	1.0263270647326783	-1.3455049538538348	0.025020333290884083	0
-1.540708350374138e-23	4.496184288993646e-08	9.208971419671183e-06	8.480336923664472e-11	-0.01312343674240711	-0.4280316457601758	1.3529772495634416e-11	244	1.5010508707446562	1.4735026874682575	0.0020070276626744893	8.480284016958402e-11	0.1159701632141773	1.0341324431512144	-0.597703937957076	0.017654347170047806	0
5.4210108624275224e-24	3.3646430316560386e-08	8.143739537289514e-06	6.631909743029346e-11	0.01916205478284377	-0.09356162341509977	1.3150162854332447e-11	231	1.3741845656900002	1.3000079444664954	0.0017748682001599272	6.631752387791595e-11	0.12060512338909725	1.025994842389835	1.502238977181746	0.007641251372077479	0
-2.2825308894431673e-24	-6.509080265590113e-09	8.44805544924524e-06	7.136813835476697e-11	0.03401551322504848	-0.31054230319565423	1.6136960667187647e-11	232	1.4130525430415255	1.3870377507543612	0.0018411916173639916	7.1367078290409e-11	0.11844031396657997	1.0254712608924736	-3.701140063843188	0.043101433520624524	0
-8.559490835411877e-25	7.1884683012872866e-09	8.160664847467322e-06	6.65950487221467e-11	-0.017433012917901135	0.37390323266212766	1.2239430313003562e-11	233	1.3546540212735625	1.2587721027412955	0.0017785569471630556	6.659462599132587e-11	0.11884353679577142	1.0263897344626045	-9.533953715469206	0.44135867925119515	0
-7.132909029509897e-24	-1.1526138365163227e-08	9.109436092725464e-06	8.298007894164037e-11	-0.009418893044225572	-0.26759590273795375	1.8301586706667068e-11	250	1.5053684943864116	1.4778675972883124	0.0019853346694519588	8.297948090991768e-11	0.11549541488755381	1.0284273482088964	-1.277086272337572	0.0033084738235879775	0
8.274174474231481e-24	-2.974318896216365e-09	9.50933273640962e-06	9.042550535682344e-11	-0.05967726701480553	0.26610837583605873	2.7068077360073716e-11	246	1.440655340477266	1.3949316691593874	0.0020724892049053265	9.042529151351356e-11	0.11654804942316704	1.0239448270379492	1.1492666328536278	0.1724057340824981	0
-1.4265818059019795e-23	8.83542290749752e-09	9.029059965182987e-06	8.152220756173642e-11	-0.031652771525501805	0.26800810840730316	1.6046430611159926e-11	252	1.4237596331611253	1.3732218294534146	0.001967817282976872	8.152202056833359e-11	0.11796800939652458	1.0244274357812355	-0.6329090196294471	0.10008133316353633	0
6.2769599459687096e-24	2.2536745712526577e-08	9.875033858460677e-06	9.751424073114042e-11	0.032112098805041574	0.0075243242666873655	3.27158253952027e-11	246	1.483214185879537	1.4143567252548381	0.0021521910776529972	9.751367192099847e-11	0.11533156446868649	1.032291337225099	1.5732026323556179	2.7584917453199695	0
-3.423796334164751e-24	-2.9108426692276714e-08	7.604825317062922e-06	5.783215055844953e-11	0.0026098201598525627	-0.3279962977871671	1.7081728579721726e-11	237	1.4164213341418859	1.3530170227895866	0.0016574158052602107	5.783172345861541e-11	0.12069838233581306	1.022071849009575	-2.2211441696937255	0.0026938395950390328	0
-5.1356945012471265e-24	4.6456634672545496e-08	7.050936499037134e-06	4.971465886702217e-11	0.0033562879018256006	-0.2648612147033753	1.075870588515783e-11	238	1.3742897465061001	1.3087195439006083	0.0015366998067884152	4.971429424555398e-11	0.12139743619159377	1.025879509442121	-1.3729131038752596	0.034055453645925556	0
3.709112695345147e-24	2.13362042886206e-08	7.771850513495754e-06	6.040038879022099e-11	0.021071858105343934	0.4632700754301773	1.1964403792144333e-11	246	1.3680116787148688	1.3074078828017737	0.0016938177196899012	6.039977477457312e-11	0.11875679599198213	1.0331881469317274	2.0953174903167002	0.022797452440660903	0
-7.132909029509897e-24	-9.453943340389181e-09	8.505370220872546e-06	7.2339799618893e-11	-0.05879156523196659	0.2640805133080031	1.76648072190269e-11	265	1.4766424858820208	1.4454255900528057	0.0018536829507489725	7.233965434588873e-11	0.11957012850674917	1.0254818834908142	-1.1923999948689767	0.011481755443579478	0
-1.4265818059019796e-24	2.452391334953433e-08	8.850657908044956e-06	7.833249626533544e-11	-0.004572094866454754	0.3185923994763624	1.803844369090414e-11	250	1.4427766586408595	1.3871766172674809	0.0019289358653421925	7.833198817996536e-11	0.11943142247016907	1.0305004485482077	-6.20403590324679	0.003518484369030574	0
3.994429056525543e-24	-2.7937631250136803e-08	8.84015067924225e-06	7.814661880509602e-11	-0.04760170797634245	-0.17802326615983333	2.265224485498955e-11	252	1.4807490490293937	1.434975776444672	0.001926645892021173	7.81462826048428e-11	0.11862489026237413	1.027010483847666	2.213096665240093	11.033966981279878	0
1.0842021724855045e-23	4.7389053132772e-08	9.813505257712141e-06	9.630285797187135e-11	-0.029590792119868006	-0.23161200643389712	2.1531984914941943e-11	249	1.503809527437113	1.459837297661337	0.002138781371170015	9.630235188503817e-11	0.11688503736894838	1.0269005047214115	0.9051265719765296	0.005831135939373698	0
-2.5107839783874838e-23	2.1689706085258813e-08	1.2223765285623395e-05	1.4941729206458515e-10	0.01513267180907372	-0.0641142377708186	3.6853638927143006e-11	260	1.5023557502248104	1.456129094222952	0.0026640798360912147	1.4941613426783683e-10	0.11438631291700492	1.0268534585610452	-0.48684541238721385	0.0028704388608948696	0
1.8260247115545338e-23	4.388398646691292e-09	9.454528683216681e-06	8.938623076676437e-11	-0.018224848941398038	0.1803514887365414	2.2796400854523017e-11	258	1.5032151735818315	1.4367468965696466	0.0020605450641568864	8.938484427503365e-11	0.11622720120568292	1.0321171164183947	0.5177601979597286	0.004080609090710014	0
4.5650617788863346e-24	1.4243613087621618e-08	1.0175260993715712e-05	1.0353375658631056e-10	-0.033901932745244515	0.25966956677774844	2.0142103377912533e-11	248	1.4686201235955307	1.4186030376972492	0.0022176233760153575	1.0353327904089975e-10	0.11512015394594455	1.0249732726996683	2.2289192081040774	0.022797452440660903	0
-5.706327223607918e-25	1.0143993370184198e-08	9.718858137672698e-06	9.445421494855419e-11	0.016471857431223785	0.18388931051580704	1.6248307912797768e-11	253	1.4524884581416084	1.4229679323099351	0.002118153726729088	9.445402359195999e-11	0.11757161244865422	1.0260688787817192	-17.03154314942973	0.032239494466851364	0
2.853163611803959e-25	8.685610736439366e-09	1.0042972883258888e-05	1.0085918093799264e-10	0.026912743201266985	-0.10490238896367998	2.2683507148983663e-11	226	1.3277990824499764	1.185663234358902	0.002188792154261032	1.0085890671921182e-10	0.11695177678390804	1.0282578538798237	35.19905807591835	0.0023862385340138147	0
-4.2797454177059386e-24	-4.638463608440366e-09	6.585450874058889e-06	4.336725020068057e-11	0.054291792018110435	-0.32352289784570587	6.882537387565249e-12	224	1.3303734239426315	1.2524033496874247	0.0014352506347437464	4.336689823823901e-11	0.12068948923312159	1.0352213261369057	-1.5387320764253474	0.007742795127427661	0
8.559490835411877e-24	7.443362981914248e-08	9.50394537037151e-06	9.032307602453019e-11	-0.0004549719177664006	-0.3526850449535295	1.740945645269378e-11	237	1.499487292206906	1.4556529389487287	0.0020713150680582576	9.032234349721843e-11	0.11740727577407267	1.0240973180290505	1.1103283490877687	0.003714827701802838	0
2.8531636118039592e-24	-5.3022900244614346e-08	1.0141413154858153e-05	1.0284609555098731e-10	0.015056887013450086	-0.35923977253371353	2.6965900976845735e-11	239	1.4806929601885104	1.4412919941605014	0.0022102464882161666	1.0284533992180641e-10	0.11763623168980246	1.0263442536140357	3.5544075918474474	0.038179816544221035	0
1.6263032587282565e-23	-3.481074608461307e-08	1.0611619302002678e-05	1.1260409354823137e-10	-0.005851490777792913	-0.14734188929529823	2.7643219876730038e-11	232	1.4249348253851646	1.3627615222088179	0.002312724463385336	1.1260326367451874e-10	0.11707148194184251	1.0227140543499726	0.652492549787854	0.002533050271184545	0
-3.423796334164751e-24	-2.451984211004427e-08	1.1798124105682987e-05	1.3919280197662614e-10	0.008396068860545124	-0.40894584359308617	3.073273869157965e-11	234	1.5033347093182994	1.4346426684437494	0.002571314468105708	1.3919229616737666e-10	0.11677205068393318	1.023228939558836	-3.445882512496894	11.033966981279878	0
2.0542778004988506e-23	-3.7448476512826925e-09	1.1899424859898641e-05	1.4159333102138442e-10	0.022277595669698842	-0.3779357835357704	2.3306095752009517e-11	235	1.4482438694666304	1.3986173602448133	0.002593392223231141	1.4159282609991488e-10	0.1143498982225726	1.0301689404704515	0.5792449102670549	0.030565005488309916	0
0.0	2.2292057660602233e-08	1.0891187594107126e-05	1.1861546998967064e-10	0.0240598105610713	0.34517191826994864	3.499730608870219e-11	253	1.5455398678648828	1.5469819305661108	0.002373654318663389	1.1861493416782979e-10	0.11575015650306432	1.0268618627929278	0.0	0.0028246955472076493	0
9.130123557772669e-24	2.7002738112181543e-08	1.0097706808546997e-05	1.0196153618752814e-10	-0.06365234362378934	-0.1318237763989183	2.5322328211077218e-11	249	1.5020601507714932	1.4383180375467681	0.0022007210111478436	1.019614156559486e-10	0.11563083641335918	1.024067360190409	1.1059653741203364	0.30649908281333	0
8.559490835411877e-24	3.117895992872708e-08	1.0875914275403114e-05	1.1828302110462616e-10	-0.01326893187451108	-0.3336605207647194	1.751431131051284e-11	233	1.4981613486087193	1.4512917923152568	0.002370325611064805	1.1828226001423804e-10	0.11749153815808366	1.0325165962062965	1.2706129372202388	0.030565005488309916	0
-4.5650617788863346e-24	2.6950750591596034e-08	1.199810205768978e-05	1.4395142236667682e-10	-0.016147776324325958	-0.22981327709439592	3.9735202805492246e-11	236	1.4536224114478324	1.3587863022541593	0.002614898193509099	1.439495691735715e-10	0.11234205141997888	1.025771671456575	-2.6282176107024946	0.008513863411481389	0
2.5678472506235632e-24	6.304788073264645e-08	1.0542617034017475e-05	1.1114443399387275e-10	-0.005071850111148397	-0.66372068726406	2.2609083558712634e-11	206	1.3477173238800546	1.2656772597941772	0.002297685926037098	1.1114343956640269e-10	0.11275387826044482	1.0289890092130507	4.105581457758888	0.003891279765929998	0
-2.2825308894431673e-24	4.659667411764866e-08	1.2518483752904269e-05	1.5670913626256035e-10	-0.02117644179243899	-0.1853833176577333	3.373537783390411e-11	255	1.598829732730655	1.6263638982257866	0.002728311560740748	1.5670721230945536e-10	0.11186743235846879	1.0332185158674456	-5.48441733542166	1.4590369562022978	0
8.844807196592273e-24	3.041243977973438e-09	8.832676313275912e-06	7.801452840940314e-11	0.04769331780186617	0.38601087248848165	2.1619174557892762e-11	258	1.4923565291230432	1.4218576244659071	0.0019250169088729193	7.801397699932885e-11	0.11740553070842176	1.0281043081640533	0.9986179620342024	0.06054302870386766	0
-6.847592668329501e-24	2.351981001607404e-08	7.3520427625992555e-06	5.40513948350295e-11	-0.002062585169796403	0.2431058277145408	9.907411815913498e-12	240	1.3863612428945502	1.311120051542843	0.0016023237047063559	5.405077444391423e-11	0.1249575251362934	1.0363981900442327	-1.0736569373162876	0.13622181458370222	0
-6.5622763071491055e-24	1.4018830864051874e-08	1.0031026065154539e-05	1.0061936557277988e-10	0.05686516456835549	-0.16694377924693704	2.1169118824229346e-11	271	1.5712942501152307	1.5679573443603076	0.002186188433028371	1.0061855181163163e-10	0.11778882996037984	1.0244128184627082	-1.5285733189751265	0.015712306132118017	0
-6.2769599459687096e-24	3.688926641261616e-08	1.1107862083342741e-05	1.2338200249203572e-10	0.044521062629566475	-0.18933463848179244	2.7701358251064545e-11	268	1.5881179958897844	1.5828880706754553	0.00242087693168647	1.2338148752905193e-10	0.11462123810759613	1.0341389812273107	-1.7696058686812397	0.004003253326541453	0
1.3695185336659003e-23	-4.064332337742005e-08	1.0285211616493914e-05	1.0578335093126144e-10	-0.006325274821695778	0.11421002089531118	2.4199654647747452e-11	280	1.6069856977944799	1.5910421656700693	0.002241586306443479	1.0578259078466528e-10	0.11674918372194028	1.0316919573064904	0.75100139922953	2.7584917453199695	0
4.5650617788863346e-24	6.38820250499417e-09	1.122533996164753e-05	1.260056044491451e-10	-0.00894503738645721	-0.16118614012544663	3.2624542373844844e-11	252	1.5557867740219438	1.5463922698460113	0.002446480372153922	1.2600457022539107e-10	0.11509939541461658	1.0226766032858574	2.4589419252702376	0.1724057340824981	0
-4.8503781400667305e-24	1.969143305669923e-08	9.138880323625196e-06	8.351737527199493e-11	0.022704024289061018	-0.30285875757821135	1.5927436676697967e-11	240	1.4412638428430866	1.3957345478844776	0.001991751823250015	8.351696795368286e-11	0.11932596712601375	1.0209958699256825	-1.884138485799151	0.010775358380156131	0
1.0556705363674649e-23	2.249742385437457e-08	9.608216715446653e-06	9.231588491775791e-11	-0.008187600041332557	-0.3641931070609843	2.1480194894238496e-11	237	1.4615295531027668	1.3952796368084697	0.002094040241636607	9.23152703068961e-11	0.11686024070330381	1.021139323739293	0.9101433870506885	0.02085816064514155	0
2.2825308894431673e-24	-1.9623417782650337e-08	8.746908674456868e-06	7.650680065589178e-11	0.013858188485483309	-0.40310550538621115	1.768594949864638e-11	243	1.4170951783826276	1.3177732875565387	0.0019063244821264976	7.650659587369436e-11	0.11592997669476371	1.0383940598668178	3.8320693234443817	0.006255083322721021	0
4.8503781400667305e-24	1.8706441576200403e-08	8.843886170363706e-06	7.821267597703265e-11	0.002721569454605145	0.030881464367598088	1.1417828507190375e-11	251	1.4602087749006407	1.3974666918714462	0.0019274600148664694	7.821212210536061e-11	0.11755480218425995	1.0311321781475138	1.8233203311058606	0.003928076533029504	0
9.700756280133461e-24	-1.6139280794368958e-08	9.054886077642942e-06	8.198923575357874e-11	0.017007696721486908	0.44107571590090666	2.209016716651229e-11	248	1.4901201020638037	1.4370592657179397	0.001973445894443268	8.198874363607274e-11	0.12058427262072612	1.0236885048216235	0.9334108085051711	0.2611589818054409	0
1.7118981670823754e-23	-7.559950226173547e-09	7.161748522262483e-06	5.128956209314157e-11	-0.002681154031265139	-0.06308556030750712	1.2426838493234537e-11	230	1.388528295946314	1.3421079604037882	0.00156085047311529	5.128890035729882e-11	0.12193969039382499	1.027272662913578	0.4183469129618234	0.008755379473342496	0
4.5650617788863346e-24	-3.889466374540588e-08	8.876958671397916e-06	7.87987362980171e-11	0.054921362635532364	-0.22079973318293167	1.604065128026347e-11	247	1.451320671637356	1.40422257362172	0.0019346679234834624	7.879869445759674e-11	0.11810401360936047	1.0260033967224178	1.9445224750937402	0.0766247707033325	0
1.5692399864921774e-24	2.220479375756649e-08	8.100353325915958e-06	6.561434262101448e-11	-0.055611209419446216	0.2604861542521446	6.032204804261408e-12	253	1.4221891677064118	1.322498199895985	0.001765412494149225	6.561419998353098e-11	0.1192975562653842	1.0334855454456742	5.161905207817903	0.22518299961795674	0
8.274174474231481e-24	7.90214750727672e-09	8.485911898178717e-06	7.20091847288986e-11	0.024362937317700593	0.16487060904124773	1.4549180819042777e-11	239	1.4188918821697074	1.354060261891311	0.0018494421522780007	7.200906191342987e-11	0.11904022562542925	1.0243328324816028	1.025579361270159	0.00596753216943206	0
-7.70354175187069e-24	1.1640292771949344e-08	1.0142154104815354e-05	1.0286112434287797e-10	-0.01929707261912935	-0.13217266554257057	2.0081376946795624e-11	233	1.4904623995175976	1.4438677532092605	0.0022104079728155848	1.0286082137467905e-10	0.11690282998606233	1.0223163969436637	-1.3165434382534136	0.06528974545136022	0
-1.1412654447215837e-23	4.226440480645379e-08	1.1211990457325888e-05	1.257060835155875e-10	-0.018472778988631002	0.15232537044175132	3.345573739383394e-11	250	1.4137914412281236	1.3338746115628612	0.0024435709457657265	1.2570573772245297e-10	0.11595857088922892	1.024921827712902	-0.9824070716946763	0.04744516842259556	0
-5.706327223607918e-25	7.317423163692185e-09	1.083367709080224e-05	1.1736608839073522e-10	0.03878344930240302	-0.061531516878114534	2.9770378034403465e-11	261	1.573554791767882	1.5365073003772485	0.002361120326997318	1.1736587114475364e-10	0.11289893718369752	1.0249076641697048	-18.985176676647214	0.027584917453199697	0
1.9401512560266922e-23	-4.625687909661524e-08	9.649148345576024e-06	9.310410366727368e-11	0.0089328704370597	-0.31308737160372946	1.4833804936813578e-11	248	1.5260653932701915	1.495855371118727	0.0021029609896989292	9.310318787344347e-11	0.11415522119114775	1.0303603380564244	0.49733476939419125	0.14411711975549227	0
-1.4265818059019795e-23	-6.709519672257725e-09	1.113310355864026e-05	1.2394338545804322e-10	0.022199358983874005	0.08313353647524213	3.487788006093547e-11	260	1.5699684132455412	1.550111482857089	0.0024263781257786374	1.2394295974571586e-10	0.11148398430583853	1.0245150682881559	-0.7803959311271795	0.00499500542384784	0
-4.5650617788863346e-24	-8.939267509612093e-09	9.841964425755463e-06	9.6862224510178e-11	0.007989175927305006	-0.21973497935003916	2.0772836703075508e-11	253	1.5266872820525172	1.4653842832318493	0.0021449838377557663	9.686064665505639e-11	0.11270202798444338	1.027760037252671	-2.1559096683212084	0.0026938395950390328	0
8.274174474231481e-24	2.2913410226208956e-08	1.0496850215813388e-05	1.1018154479291729e-10	-0.022632354577950948	0.09085939224022965	2.615282588365835e-11	250	1.4713171993140994	1.3981203457703335	0.0022877113842579818	1.1018138989452485e-10	0.11523567028240844	1.0274204942456684	1.2686147427470855	0.043101433520624524	0
3.994429056525543e-24	-7.660570174503988e-09	9.892857636444262e-06	9.786657182269639e-11	0.009504218431937727	-0.2161980679278228	2.0825523394652906e-11	259	1.5424185734057039	1.5078356602773224	0.002156075639113359	9.786619086214276e-11	0.11507270119649193	1.0258193179513146	2.4766376772648466	0.19615941300053116	0
2.6249105228596422e-23	-2.1078400393740295e-08	9.768028214924345e-06	9.54123664838695e-11	0.008766279473895033	-0.19957655417011333	2.5131935543031002e-11	265	1.5607294903201892	1.5569288593503088	0.0021288699838139017	9.541139181063632e-11	0.1160032998234432	1.0198289206028779	0.3721241279642601	0.034055453645925556	0
-3.994429056525543e-24	1.1499424266827886e-08	9.877869097128659e-06	9.757024374636933e-11	-0.013623845445283795	0.24677101937019508	1.3689122705115735e-11	258	1.5027738048465977	1.4612264533875796	0.0021528089970902073	9.75697275847659e-11	0.11349979947615835	1.025377189781458	-2.472885355887105	0.030565005488309916	0
-8.274174474231481e-24	-1.2292168074188587e-08	9.887630880852037e-06	9.77631862203065e-11	0.005252993698341071	0.27380242569548896	1.839386805655649e-11	273	1.518101429566154	1.4989337305014414	0.002154936506132967	9.776285521206045e-11	0.1156367478550441	1.0270815484345792	-1.1949865005593259	0.30649908281333	0
3.994429056525543e-24	-1.861816231996587e-08	8.493563319764523e-06	7.213909911699953e-11	0.08214023797366996	0.3417022760265618	1.4179749268075052e-11	248	1.4328506982159448	1.3446327522440014	0.0018511097233976914	7.213886500880004e-11	0.11306227387285556	1.0381272581714922	2.126329894253303	0.006563930387435979	0
-5.7063272236079184e-24	3.9658621107842064e-11	1.19432265638111e-05	1.4263765779324405e-10	-0.016803064956589103	-0.3806272882927959	2.99031594770163e-11	267	1.5917649605836148	1.5821413721100044	0.002602938482788076	1.4263705195297604e-10	0.11189849650176342	1.0332947354102826	-2.092957584970713	0.022288028241444015	0
4.5650617788863346e-24	1.6609266843537718e-09	6.343199858476271e-06	4.023533736700613e-11	-0.010934631754538075	0.3102953480553112	9.060561180845022e-12	228	1.291307238236652	1.187397159837512	0.0013824538057138804	4.0234640457912294e-11	0.12205374384874859	1.0425085579716444	1.3894955632226844	0.009270293620062911	0
-5.706327223607918e-25	1.5587304483062053e-08	6.391222337757129e-06	4.0846863018583154e-11	0.016766428776343163	-0.12332766513655447	1.032326592188903e-11	237	1.4899327045175426	1.418942168747017	0.0013929199522523539	4.0846590344553084e-11	0.12306810715161007	1.0412930822379922	-11.200120166500934	0.04903985325013279	0
6.5622763071491055e-24	-2.723692534336626e-09	5.916638451941911e-06	3.500587358972239e-11	0.053774608348319805	0.22495429494673047	5.402270426454285e-12	237	1.434931012301682	1.3608144856058524	0.0012894878811031197	3.5005579500496484e-11	0.12365662929583444	1.0407748063070779	0.9016042443631479	0.44135867925119515	0
1.7118981670823754e-24	-2.687396906588639e-08	9.570652094641983e-06	9.159545315074831e-11	-0.02836797733286931	0.18798884330460108	1.816280119000965e-11	262	1.5275273992367735	1.5112365552418652	0.0020858533085192123	9.159514338295311e-11	0.11761550467947145	1.0214931533938187	5.590607861165471	0.019156192675833125	0
-1.540708350374138e-23	-7.0352403695044584e-09	8.836709329909019e-06	7.808578783536886e-11	0.09317034405166265	0.3649545019485192	2.013673264821698e-11	271	1.4860372100657395	1.43802573027696	0.0019258958752175627	7.808456663023939e-11	0.11819916500382784	1.0189339384950624	-0.5735424429471457	2.7584917453199695	0
-4.5650617788863346e-24	1.2762749745698884e-08	1.0046002531848485e-05	1.0092004219270891e-10	-0.03457867312923335	-0.4444562997027339	2.1686468495697283e-11	240	1.5145420863785777	1.4461490855337007	0.00218945244391233	1.0091861946774831e-10	0.11266579475243928	1.0227073766817993	-2.200604782690932	0.003928076533029504	0
5.706327223607918e-25	-1.1292108004345015e-08	7.773491455127386e-06	6.042589725200367e-11	-0.008435605270356144	0.06974088204097084	1.2805426333960732e-11	238	1.4040629737358694	1.3172916480185812	0.0016941753508625294	6.042491748279619e-11	0.11401819927397626	1.0247589878623828	13.622439309668625	0.007641251372077479	0
2.4251890700333653e-24	-1.7742330006268024e-09	5.266079109013155e-06	2.7731005359454634e-11	0.0236143880875911	-0.045614730359833544	7.829746664012673e-12	212	1.2009293660773186	1.1194243661079772	0.0011477032519663325	2.7730884594749058e-11	0.11972214364395747	1.0319617025955576	2.171386858607803	1.4590369562022978	0
1.9972145282627713e-24	2.112809256594426e-08	5.621711088445768e-06	3.160297022225807e-11	0.006434961112857643	0.41032543126989873	8.375726654426416e-12	244	1.380387129765344	1.2966935443771836	0.0012252106290582278	3.160289536626891e-11	0.11660840187047382	1.0406823626272648	2.814746154043841	0.009544954136055259	0
-3.709112695345147e-24	1.4651016325110775e-08	3.8016868884390445e-06	1.4452518927767288e-11	-0.03401187413836987	0.576573571814293	2.985999923169897e-12	222	1.2431739448885049	1.1165588180668233	0.0008285497263706905	1.4452411015475271e-11	0.12166010574832871	1.0313366950473561	-1.0249477928353818	3.602927993887308	0
3.1384799729843548e-24	-2.0953765573665463e-09	3.5399848067039603e-06	1.2531228610801576e-11	0.0045737114976996205	0.3290600097925487	2.491640678153547e-12	216	1.1433890271860823	1.0639408587226686	0.0007715136803797292	1.2531081227999325e-11	0.1250589121683227	1.0470479639507453	1.1279178372910772	0.08718196133356941	0
-1.4265818059019796e-24	-3.17162716810688e-08	8.470739420424605e-06	7.175191573028634e-11	0.005903481221402161	-0.04073813785791636	1.285321952103567e-11	243	1.3911882156897195	1.315298045919989	0.0018461354222235706	7.175164710360034e-11	0.1204220155379672	1.0447990041420272	-5.9377248603850585	0.043101433520624524	0
5.7063272236079184e-24	1.9041068665012975e-08	9.271866615958343e-06	8.59657007017956e-11	0.009509576062972163	-0.567510603654843	2.5248059465449914e-11	225	1.4571999962919904	1.3930358559228289	0.0020207352086147484	8.596512730114363e-11	0.11811522300422132	1.030788580621021	1.624822526561398	0.022797452440660903	0
8.844807196592273e-24	-1.0637601337321449e-08	8.649347842794122e-06	7.480964313263459e-11	-0.0032139231481226817	0.48527899507131345	1.9319772608000658e-11	252	1.3794076506928161	1.3346088055444851	0.001885061815644289	7.480928868218432e-11	0.11521922704183822	1.0237534036097402	0.9778909369421357	0.003518484369030574	0
-7.988858113051085e-24	2.5041647108508478e-09	7.157935698829125e-06	5.1234964815025694e-11	0.001500745058045255	-0.21479316424220496	1.1483257649043544e-11	221	1.3008986768599349	1.210755917456922	0.0015600194962607744	5.123487767292743e-11	0.11746633388969913	1.0260972252811054	-0.8959804080194486	2.7584917453199695	0
-8.559490835411877e-25	1.8806127225501188e-08	4.357882033140272e-06	1.8990736001381213e-11	-0.08067734832573147	0.45669462063043564	3.1721288186605462e-12	227	1.3333839089473454	1.2422028792640014	0.0009497683717968333	1.8990651020701702e-11	0.12031336871647061	1.030592603985054	-5.091232929916076	0.44135867925119515	0
3.994429056525543e-24	-2.693474162401159e-09	2.5525878933109254e-06	6.515567780341653e-12	0.006829316386397563	-0.08616419174800294	1.4610918229810594e-12	209	1.070062449650656	0.9684992124465864	0.0005563177775033156	6.5155414599950596e-12	0.12237963770588349	1.048789291584904	0.6390302563149148	0.031385506080084995	0
-2.5678472506235632e-24	1.3357081113571244e-10	2.890835803514449e-06	8.356755707478025e-12	-0.039943388617722494	-0.13712450797348197	1.0783272827202604e-12	202	1.0502267243057544	0.9630661492573841	0.000630036424427355	8.356417374816022e-12	0.12940041959693474	1.0465986597692194	-1.1257699899406939	0.018012801928423434	0
-5.1356945012471265e-24	6.114576090756903e-08	8.710072351079954e-06	7.586376319556621e-11	0.001458133664862713	0.02908770268938543	1.7847080298597344e-11	258	1.4626564955682566	1.4234729626405913	0.0018982962760826863	7.586346744881697e-11	0.11885303951712912	1.0524916317447355	-1.695969389049561	0.025020333290884083	0
-9.130123557772669e-24	-1.667676296019456e-08	7.963850091683795e-06	6.342157306369025e-11	-0.031500974755363384	0.7575099347220031	1.3551618015128091e-11	254	1.4105600339277884	1.3575282036744027	0.0017356626171365467	6.342138114638423e-11	0.11713214442273162	1.0365959109266318	-0.8722517511235531	11.033966981279878	0
-1.4265818059019795e-23	4.1941828185310405e-08	8.861732587986964e-06	7.852865119142252e-11	0.03727592107815458	-0.04552416841893425	1.3940714687690339e-11	247	1.4434061416327264	1.400140296056722	0.001931349510469964	7.852709652866097e-11	0.11548587024491647	1.0313137988020593	-0.6211798909420007	0.034055453645925556	0
-7.418225390690293e-24	4.662262880527743e-09	9.408155710219714e-06	8.851153042786892e-11	0.0016011938115869353	-0.4104798862840373	2.1580665365938713e-11	264	1.577425064811921	1.5700121068915223	0.002050438415394077	8.851116972582264e-11	0.11531363248782034	1.0248719262367292	-1.2682354850376185	0.06528974545136022	0
-8.559490835411877e-25	7.229979038831083e-09	4.018601723023879e-06	1.6148819825978736e-11	-0.04110352823819223	0.08399521389340459	3.4709899076557576e-12	228	1.3515738836560227	1.2525285434489768	0.0008758247208968185	1.6148759894526263e-11	0.12833673699172082	1.021034715603607	-4.694858022518229	0.6896229363299924	0
0.0	-6.290461607203552e-09	3.843317653286654e-06	1.477077961373675e-11	0.023023896484968186	-0.3145075070444401	4.107582905014974e-12	207	1.1932181837287557	1.1152022338465364	0.000837622845708315	1.477065547968591e-11	0.1197729298788031	1.0446030104516482	0.0	0.031385506080084995	0
4.8503781400667305e-24	1.3735437855844559e-08	4.097977063582777e-06	1.6793062468050234e-11	-0.00011985089586476811	-0.025827665576979797	2.573692869339445e-12	213	1.2319531275330435	1.1589124280327545	0.0008931239932016081	1.6792759617237482e-11	0.12694462204444745	1.0445915289005643	0.8448689583403682	0.06054302870386766	0
-1.4265818059019796e-24	-1.6636160271139643e-08	5.335585607430764e-06	2.8467874437932332e-11	0.0001233976004290329	0.10739049516514854	4.4574191000540984e-12	213	1.3345334801205282	1.2744767709348228	0.001162851682632736	2.8467701593269717e-11	0.12450915773451424	1.0400466716997219	-3.7400795530983655	0.04052880433895272	0
5.7063272236079184e-24	4.892898825954655e-09	4.649714550312951e-06	2.161939024475198e-11	0.03061662162170088	-0.07910759286218516	4.033051690225068e-12	216	1.3214510427665025	1.2407908927286182	0.0010133711248233388	2.1618997968237834e-11	0.11803059660881558	1.0389588005750496	0.8148263188369755	0.030565005488309916	0
5.7063272236079184e-24	-2.1914459822719413e-08	7.85556606967692e-06	6.170861911888508e-11	0.033969615363627845	0.1549478348935458	1.3627970161635858e-11	259	1.47311295936523	1.4225646826187668	0.0017120629101020329	6.170844137301039e-11	0.11664559589576894	1.035808754880162	1.376626868955789	0.13622181458370222	0
3.423796334164751e-24	-2.377524297982952e-09	5.083194451144704e-06	2.5838321852025607e-11	0.02125121217281281	0.13483479419085853	6.269974549370919e-12	249	1.4594142549878475	1.3541405951073973	0.0011078448844360912	2.583819152345667e-11	0.11733606717122563	1.0362956345964	1.4846505012083684	0.13622181458370222	0
3.423796334164751e-24	7.695025786032683e-09	3.0588610378554885e-06	9.356433867208273e-12	0.01978411805707945	0.6133087225829317	1.4568423230929452e-12	191	1.0596496700410536	0.9628850156645206	0.0006666562897718681	9.356383364291484e-12	0.12376687716605626	1.0443431120411624	0.8934026853834441	0.008633354770427799	0
-4.8503781400667305e-24	-7.318464505912261e-09	1.8156906779577245e-06	3.296663233124938e-12	-0.02183919792716427	-0.14859033336782934	4.3725245657643285e-13	178	0.8563745551584403	0.7931768545529536	0.00039571644339531125	3.296632429247978e-12	0.12973628230287376	1.0529963005959226	-0.374336085330184	0.016968807352987128	0
-6.2769599459687096e-24	1.9028610870905478e-08	6.125906234332499e-06	3.7525937155471846e-11	0.023861826618278154	-0.1512025777021746	8.126470818335727e-12	226	1.406389813037221	1.353047054790325	0.001335096256786346	3.752532813311255e-11	0.12294700137511531	1.0354893649370915	-0.9759249387442449	0.0297762644122918	0
3.1384799729843548e-24	-4.337756731848971e-09	7.575625050679579e-06	5.7388886695959574e-11	0.019007070985642117	0.531713462764765	9.369867248055478e-12	243	1.348863028536576	1.2424933018579118	0.0016510518217360956	5.7388007600813805e-11	0.11759083284969198	1.05287101141272	2.413762513078827	0.0064846086942324365	0
-3.1384799729843548e-24	1.1637515881717837e-08	5.33483596735728e-06	2.8459875630718393e-11	-0.01927850401064668	0.550301081707079	6.180853169277913e-12	237	1.3666948721761139	1.304180850041887	0.0011626883040863202	2.8459788255672307e-11	0.12167930930119744	1.0325620608104848	-1.699797308510732	0.36475923905057445	0
1.3409868975478608e-23	-9.648371591372997e-09	5.941095841351871e-06	3.529587670939594e-11	-0.004102314498879117	-0.14814983775710466	1.1113691452486178e-11	233	1.326796681391472	1.2667043359424848	0.001294818189436767	3.529575023122695e-11	0.12187217437319946	1.0245330039626028	0.4430344035452979	0.015712306132118017	0
-3.994429056525543e-24	-7.999590659776211e-09	2.8911051418081165e-06	8.358312972801099e-12	0.01917161178905089	-0.46571271908915257	1.864124853043137e-12	194	1.1356775179494663	1.0274762654238525	0.0006300951247296333	8.358207991419006e-12	0.12227502961281893	1.0486502931259924	-0.723776707021296	0.009137387904377521	0
-3.2811381535745528e-24	-9.882885767329671e-09	1.9611333340302596e-06	3.845962984498244e-12	-0.005344621652234817	-0.13866718679577783	7.918890678710893e-13	182	0.9528069432166837	0.8619157497036893	0.0004274146017202344	3.845912008648034e-12	0.13138497535300414	1.0540444678126535	-0.59769281225673	0.026908012757274512	0
1.7118981670823754e-24	2.886398972196549e-09	3.6858814603940637e-06	1.3585436124873725e-11	0.0028584236050283826	-0.0626674622790695	3.2523825007753447e-12	223	1.3203909015133997	1.2078619574751743	0.0008033107841498842	1.3585312270622345e-11	0.11963564990602298	1.0460565883951218	2.1530735485975216	0.009007319984718267	0
-1.0699363544264847e-24	1.196993268826971e-09	2.3577660497537938e-06	5.558943712513811e-12	0.014484371236137281	-0.5857965403061707	1.1162151851488642e-12	192	1.0326829494247005	0.9558593179915001	0.0005138577880546387	5.558928534282622e-12	0.12510775717290837	1.0557028774084505	-2.203627553432358	0.07824641405007338	0
1.4265818059019796e-24	3.5809928954511586e-09	2.91892464103234e-06	8.519941689056092e-12	0.010252304312758562	-0.05333338607672644	7.014651011760443e-13	188	1.0540941905430739	0.9249160170772481	0.0006361581801959042	8.519889628305677e-12	0.12585729029421125	1.0536977309679454	2.0460753833199004	0.2611589818054409	0
-1.5692399864921774e-24	-6.164499853817177e-09	2.721649131564182e-06	7.407218050628375e-12	0.02699105728421707	1.4944021031150694	1.5533057390807112e-12	206	1.1903306529288775	1.1154355902655435	0.0005931634322889838	7.407184972900392e-12	0.12130006971167512	1.0562180135095458	-1.7343558065704037	0.0	0
5.991643584788314e-24	-3.2174632410004945e-09	4.252305750996717e-06	1.8081723524081858e-11	0.014420603505738469	-0.2050956192022677	2.9082102571789987e-12	215	1.243840917898869	1.1494550311219291	0.0009267587967717859	1.8081674090775312e-11	0.11967976799683129	1.0398522193378112	0.7096985876202104	0.14411711975549227	0
-7.132909029509898e-25	-1.3289017651664404e-08	4.045567997807772e-06	1.6366275864456385e-11	-0.02661382685240486	0.02870279766379502	5.219118840980523e-12	215	1.2170480139803885	1.0861448795473518	0.0008817018223649525	1.63662251884541e-11	0.1194096658338282	1.0425590133809195	-5.671634666754349	0.02085816064514155	0
3.780441785640246e-24	1.9383012318344402e-09	1.6885444191655216e-06	2.8511222306054392e-12	0.005267030517598863	-0.08516468622910223	6.145484845125128e-13	198	1.0265556049121827	0.9422010757659538	0.0003680058504341451	2.851105690996882e-12	0.12950571464172064	1.052978116545267	0.4466479688521978	0.09548051471091296	0
2.2825308894431673e-24	1.0393499954244282e-09	1.6657644186463684e-06	2.7747126821946222e-12	-0.00783001557108094	-0.5630840822251777	5.355571391041103e-13	179	0.9101517608517882	0.85165693308689	0.00036304111668548585	2.7746641901927655e-12	0.13102006652327255	1.0495892140655698	0.7297806535262904	0.09774033035320585	0
-2.5678472506235632e-24	-1.73600399642293e-08	1.8239928246595437e-06	3.326879783360566e-12	-0.039597231190212384	-0.2885131789757205	4.786767100288529e-13	204	1.0510949041605149	0.9741930117873752	0.0003975258352731642	3.3268254152755606e-12	0.1307901063923981	1.0542299024406787	-0.7103123537395364	0.07505302229800322	0
-1.2125945350166826e-24	8.582776226097869e-09	3.2688489358782073e-06	1.068514841036334e-11	0.0002571940833324151	0.6311497036306166	7.482290434129514e-13	217	1.1648848752770697	1.050646047770734	0.0007124216093664332	1.0685086148561382e-11	0.12185103412297214	1.0482490291097377	-2.695719329393124	1.0446359272217636	0
-1.0699363544264846e-23	-4.102439461198425e-09	3.6618082042681104e-06	1.3408557033491035e-11	0.018409719019550567	0.2292970385494404	1.4010971251629436e-12	205	1.143664119565459	1.0342918849484966	0.0007980641948432621	1.3408508143552148e-11	0.12094305168111145	1.0404926005603006	-0.3422418206060984	0.1724057340824981	0
-2.6391763409186622e-24	6.526103418327621e-09	2.4050967487283104e-06	5.784368591998842e-12	-0.013514032370703392	-0.008893533334856318	8.257372349714082e-13	193	0.969831141544983	0.8734875035791065	0.0005241731661578499	5.784308921111567e-12	0.12651955184341698	1.0688602829471139	-0.9112962231807548	0.02085816064514155	0
-6.2769599459687096e-24	6.2919558416361164e-09	3.983592029474725e-06	1.586867137296914e-11	-0.02023782971348347	0.01871927092458714	4.787990566248997e-12	202	1.149265604604821	1.0530680307044005	0.0008681946154037321	1.586858772160931e-11	0.12661841093665593	1.038821403696496	-0.634630478925507	0.011120148129281814	0
-4.993036320656928e-25	8.025809316473549e-09	2.803314768751236e-06	7.858408249042107e-12	-0.0142086381868374	0.01877461326062857	1.2427164171507504e-12	209	1.188408488664244	1.0849321847640296	0.0006109618579170881	7.858310636514361e-12	0.12272690379985825	1.0480964163420083	-5.614389882208163	0.2611589818054409	0
4.2797454177059386e-24	1.55597373469675e-08	3.1387730305718316e-06	9.851688729105346e-12	-0.02576739059102771	-0.30479448990626734	2.410911822721379e-12	210	1.2603230547524165	1.1680773522764305	0.0006840725214715936	9.851658474360061e-12	0.12703295028505024	1.0511656776403364	0.7333940887456517	0.07992008678156544	0
4.101422691968191e-25	7.063692767026059e-09	1.8036569232505505e-06	3.253109808825499e-12	0.03604526014584757	-0.1718962032231297	5.37711007905146e-13	183	0.9760502190385445	0.8961582278531073	0.0003930937749687868	3.2530636624966472e-12	0.12873255618173335	1.058499648098367	4.397590964765311	44.13586792511951	0
8.559490835411877e-25	1.8782360001253895e-08	2.2610399077888956e-06	5.112193837214763e-12	-0.010086251753042867	-0.4611822871480227	8.770024871923539e-13	191	1.0475457419915366	0.9687045647457407	0.0004927770360596172	5.112170023435816e-12	0.13061597352618995	1.0471280518596124	2.6415310802009273	0.05433778753477318	0
0.0	-9.579973084753261e-09	2.34501373483597e-06	5.498973646265838e-12	0.014085888410424388	-0.2735363270643676	1.374897754523012e-12	193	1.028835672928703	0.9519241056838345	0.0005110785147094596	5.498935523670184e-12	0.13291279468832737	1.043981914037287	0.0	0.03992163982146601	0
-6.847592668329501e-24	-2.5257306124454006e-08	7.095526643971986e-06	5.0345438429035186e-11	-0.05027407245450058	0.08230921647050904	9.41903944160998e-12	260	1.5615090546531283	1.5505251360443781	0.0015464179012735114	5.0344334285891306e-11	0.11609105010527294	1.0299842411410614	-1.0361965580460988	0.016322436362840056	0
9.986072641313857e-24	4.584344017803276e-09	6.56482694271868e-06	4.3096045483575877e-11	-0.037472633952926965	-0.21828156442273894	7.06203894105709e-12	258	1.575667199372485	1.5723809435219578	0.0014307558004320144	4.309524842891523e-11	0.11567871986106408	1.0301415179938407	0.6573913564131407	1.22599633125332	0
2.8531636118039592e-24	-4.135616872295693e-08	6.999521654524451e-06	4.899227195419056e-11	0.03784897534408858	0.18544091176998956	1.467064408103528e-11	256	1.524628602768809	1.4590616132671312	0.001525494319171347	4.899183110566207e-11	0.11538486447848628	1.0324777980618227	2.453223483575776	0.008282204527138208	0
-8.559490835411877e-25	-6.339690955541285e-10	5.471285367374096e-06	2.9934333361482504e-11	-0.020087282008970034	-0.06475736803826848	8.88368065036341e-12	248	1.4471523951013734	1.4036644468708015	0.0011924264483272832	2.9934158005515954e-11	0.11739635621912549	1.0335972073468689	-6.3920014400367675	0.027584917453199697	0
-3.923099966230444e-24	1.0806711737586794e-08	2.647652743261553e-06	7.009917468583608e-12	0.02280207897066913	-0.27088340508633646	1.1818034061905686e-12	192	1.1367294348065968	1.0505497240942172	0.0005770364631093267	7.0098623754194476e-12	0.13005108452926717	1.0401880788790727	-0.6748808074931599	0.6108770647075366	0
5.706327223607918e-25	2.9143647348043035e-09	2.2839142207088524e-06	5.2161543514683876e-12	-0.058803910015758035	0.3556631579824874	5.670487970245652e-13	198	1.005706225372458	0.8967142841890331	0.000497762324503119	5.215995325487889e-12	0.13033205588638602	1.0583329647576152	4.002382074990731	0.01998002169539136	0
-7.988858113051085e-24	1.6138130320863946e-08	6.086676186013701e-06	3.704684704334433e-11	0.02645173171889139	-0.11278774403191472	7.797785843462744e-12	242	1.4401702861290229	1.4098788919103578	0.00132654635597813	3.7046646274831295e-11	0.11899926509427597	1.024546829047754	-0.7618876226450164	0.012259963312533198	0
0.0	-2.096398237833419e-08	4.909548840509679e-06	2.4103162371669564e-11	-0.009494575414147997	-0.446578160028952	7.016920867528914e-12	224	1.295652202221151	1.1963120132808664	0.0010700000993711656	2.4102979377124285e-11	0.11992433760533046	1.0412598821474257	0.0	0.027584917453199697	0
-7.132909029509898e-25	-1.9384674375212573e-08	3.7336587894636407e-06	1.3939914478076864e-11	0.0061308650111393135	-0.2441742276217891	2.10916540862817e-12	223	1.2900398670837747	1.1717019146304661	0.000813723502000926	1.3939886308855246e-11	0.12173754081316569	1.0412856066365064	-5.234357359863675	0.04903985325013279	0
-1.5692399864921774e-24	1.6576255644777627e-08	5.577343049659931e-06	3.110610061452691e-11	-0.044461474879297136	0.04438599524000697	8.382443400627083e-12	232	1.3416620861440713	1.2820656669877335	0.0012155409409764972	3.1105929189897106e-11	0.11946024062301634	1.0348423405678786	-3.554130909539201	0.015135757175966914	0
-3.994429056525543e-24	3.157971635140464e-09	6.1419565538623076e-06	3.772283612784143e-11	-0.016312873073440808	-0.2928711547665359	5.8326943602031924e-12	226	1.4188964170237939	1.3512403206614552	0.0013385943060062926	3.772275635601617e-11	0.11395323382086267	1.035046028531952	-1.5376144661560605	0.022797452440660903	0
3.2811381535745528e-24	-2.403296179395027e-09	4.771522750568555e-06	2.2766950044891007e-11	0.020707374787425546	0.05477421336687627	5.634721417449177e-12	222	1.3268795966212554	1.167673169966242	0.0010399183271451286	2.276684290412727e-11	0.11909135177770518	1.0450591580460042	1.4542126239185549	0.014073937476122296	0
2.8531636118039592e-24	-8.425560246323816e-09	2.063364542771395e-06	4.257383605350705e-12	-0.013838344729404432	-0.6551093679295583	9.108672655635207e-13	186	1.0635012266790902	0.9992854468195981	0.0004496951425734533	4.257314751651913e-12	0.13337133453922959	1.041529131317975	0.723177182862546	0.03790062320985991	0
-2.2825308894431673e-24	-1.2207937968657067e-08	1.9387936953169954e-06	3.758841857822131e-12	0.002768826999112541	-0.4655673479151332	6.540586010978985e-13	185	1.0454314812705658	0.9748453859719062	0.00042254584159183396	3.758798270015035e-12	0.13308852618769842	1.053855505585566	-0.8493962976894768	0.014073937476122296	0
5.4210108624275224e-24	1.453226164223691e-08	2.4878191768255075e-06	6.189113956701659e-12	0.025018371037672977	0.5818642732381316	9.628189932754933e-13	205	1.0524889126466865	0.9615162260847874	0.0005422019116005852	6.188991623547126e-12	0.12919259776735179	1.0691819722882894	0.4589168057861746	2.7584917453199695	0
-7.560883571280492e-24	1.169384790544193e-08	4.1810722182979314e-06	1.7480996865888158e-11	0.029323047524600653	-0.18715215247842565	3.1236248005058164e-12	200	1.2319557005483528	1.14943350815268	0.0009112339716723074	1.748092701182937e-11	0.12557265586484215	1.0544076145133918	-0.5529814296653286	0.09548051471091296	0
-2.4251890700333653e-24	6.033574656156908e-09	3.2638549522018944e-06	1.0652524880609694e-11	-0.003591659136899126	-0.1725553840221168	2.9886006331436872e-12	220	1.2784866161283266	1.184988707579794	0.0007113332073149408	1.0652454775983467e-11	0.1229545927880843	1.045969027514252	-1.345800472211533	11.033966981279878	0
2.7818345215088602e-24	1.3834520788765257e-08	2.089084743367828e-06	4.3641831854971735e-12	0.027088384864361856	0.14696671970632558	6.5262437377998e-13	175	0.9148381447206284	0.8319464852336684	0.0004553006713273282	4.364115637169018e-12	0.12426379032774361	1.0682643331208883	0.7509658596634519	0.12226002195323966	0
-4.2797454177059386e-24	-6.741456452295378e-09	2.508076395604435e-06	6.290314775720635e-12	0.006521725351997145	0.19978992663898332	3.995332791361767e-13	188	1.040240242281313	0.9609911346727675	0.0005466168236038204	6.290231030718846e-12	0.12356034055874358	1.0658850853082442	-0.5860278474240884	0.008396835752698126	0
-2.853163611803959e-25	1.274661085432192e-08	2.9232972446573655e-06	8.545486871847016e-12	-0.0037313855330723665	1.0166024268326872	8.571934076180801e-13	206	1.1624276189187106	1.0614126096015128	0.0006371111570304928	8.545454199180119e-12	0.12249542369311027	1.0626127686998497	-10.245702212279308	0.04903985325013279	0
9.415439918953065e-24	-1.1598248177500805e-08	4.858939448441893e-06	2.3608795525886623e-11	-0.0042074323214362774	0.9548025739952908	6.05238492131446e-12	224	1.2792584916147867	1.1719464075214137	0.0010589701541968096	2.3608708951702977e-11	0.11839206138483269	1.0329221777247033	0.5160553668512959	0.5448872583348089	0
-9.986072641313857e-25	-2.72313000108077e-09	4.329661161573695e-06	1.8745571122128644e-11	-0.00965302919618144	0.1611340851812182	2.8358764290244193e-12	217	1.2582062595861951	1.1608076394921423	0.0009436178401774261	1.8745534185978187e-11	0.11680293492650635	1.0468103550017407	-4.335654006802349	0.019561603512518344	0
5.7063272236079184e-24	8.043154376613974e-09	3.5673221378243615e-06	1.2725519323701562e-11	0.008179468826361476	0.24414250304097207	4.822892788935257e-12	226	1.359543602356562	1.2248409912510068	0.0007774716508502572	1.2725457077269798e-11	0.1196930665091519	1.0439351999028734	0.6251454652142967	11.033966981279878	0
8.844807196592273e-24	-4.033915910472778e-09	5.785004162330973e-06	3.3465568605067563e-11	0.012029827210866746	0.3187463268038444	7.61107851511061e-12	251	1.4340709417010715	1.394979575448802	0.0012607991547985385	3.3465531963498433e-11	0.1164430474407936	1.0364679759981223	0.6540496744189785	0.900731998471827	0
-4.8503781400667305e-24	7.30468818507583e-09	4.977266820258064e-06	2.4772663459304974e-11	-0.016796914893248627	0.03863524829593645	9.89230452458013e-12	242	1.3944023076130874	1.2823001506192981	0.001084758735533845	2.4772577531893516e-11	0.11515853366437764	1.0323041016894337	-1.0261497730631612	0.014590369562022983	0
-1.8545563476725733e-24	6.904331119572124e-09	1.9701303266448467e-06	3.881331789997225e-12	0.02358005421081106	-0.0008941942304825368	6.578619787992325e-13	182	0.957124915130835	0.8668204641527646	0.00042937543015974746	3.8812880566404646e-12	0.12740452472041972	1.0526717522876674	-1.0623077539780204	0.02864919010109588	0
-2.6391763409186622e-24	1.6283060235077762e-09	3.900487196304633e-06	1.5213480078002302e-11	0.03171264986181549	0.4081073711507064	2.9904079578719386e-12	250	1.4337403812269374	1.393900765159875	0.0008500825275848865	1.5213440076228694e-11	0.12025917354502776	1.0306758523488464	-1.477902813031009	0.015712306132118017	0
-9.986072641313857e-25	1.1344077343627463e-08	5.599752480504825e-06	3.1356567690754823e-11	0.0514805731198744	2.6286568318397023	7.462356880309917e-12	248	1.2477909044618043	1.1748573056704281	0.0012204249117872242	3.1356447472126285e-11	0.11737246821974137	1.0359579356881568	-5.607503306419858	0.007254416161262248	0
2.8531636118039592e-24	1.7326491778132627e-08	5.659518334921412e-06	3.202947346441093e-11	-0.005193809835010425	0.10856079355946635	5.813065016576134e-12	244	1.427264907008897	1.3836992488522382	0.0012334504406580425	3.202930669950451e-11	0.12087164826174561	1.0386278921752758	1.9835731597433235	0.010775358380156131	0
5.4210108624275224e-24	-1.1751271670231417e-08	4.955326954279408e-06	2.4554748270855955e-11	-0.01238444290825342	-0.3312986293998481	4.672860269260725e-12	213	1.3503929267903958	1.2864874635629417	0.0010799771029358252	2.455452444968612e-11	0.11749967891061439	1.0334870046827214	0.9140868591526019	0.07992008678156544	0
1.9972145282627713e-24	-5.926139940227639e-09	2.8488910447747095e-06	8.116009318046275e-12	-0.013967762862527206	0.034542124204510305	2.145313929545658e-12	189	1.0558797100293926	0.9589765714035479	0.0006208948724278515	8.1159489022668e-12	0.1185996357094391	1.0525283607608709	1.4264171504741159	0.009007319984718267	0
7.275567210100096e-24	1.3631557141692525e-08	3.312302650917535e-06	1.097111787551004e-11	-0.027728793223478976	0.03633381475207642	9.385264966470578e-13	220	1.2116238181182477	1.1360234280977604	0.0007218920273051413	1.0971066902738683e-11	0.12587997999711875	1.045694631420908	0.4552590456167007	0.04052880433895272	0
9.986072641313857e-24	2.1321859347169346e-08	6.013316729572826e-06	3.61592168274638e-11	0.012194003136593728	2.0078914387311784	8.340640726010433e-12	279	1.5530749505431354	1.5567537716506616	0.0013105582014182088	3.615906481055892e-11	0.12147499076538659	1.0423360466262532	0.6021639985164058	0.6896229363299924	0
-4.2797454177059386e-24	-2.4705420346015034e-08	5.876991511697832e-06	3.453830209111093e-11	-0.004732319972322339	0.15430341628465394	4.311828434460965e-12	257	1.4351902322704566	1.374605469868826	0.0012808471217626907	3.453819037217942e-11	0.11558571696783791	1.031450343511302	-1.3731960840450848	1.0446359272217636	0
6.5622763071491055e-24	2.7182587157814173e-08	5.8023176804995335e-06	3.3666181688796105e-11	-0.05135916649949599	-0.11497470279412658	6.2153491796240205e-12	253	1.4824762340362048	1.44658527323151	0.0012645725088810903	3.366464135517228e-11	0.11749853476717678	1.0311916218809885	0.8841835258946251	0.02085816064514155	0
3.423796334164751e-24	1.230106395897104e-09	5.811708145930231e-06	3.37752405008071e-11	0.01844256658368352	0.061354968735204185	5.34459207957773e-12	227	1.389268757087382	1.3263470206893622	0.0012666190918300328	3.3774821056558475e-11	0.11869584989870798	1.039432200573119	1.6974277680424015	0.02085816064514155	0
-1.1412654447215836e-24	-1.3608491704411817e-08	4.268808351536489e-06	1.8222341105837314e-11	0.008225303341499348	0.2185318256732316	3.334277254493376e-12	218	1.2715519824863537	1.2000291486954455	0.0009303554173149488	1.8222216677462927e-11	0.11825530374962935	1.0401436636585715	-3.740377347109302	0.043101433520624524	0
5.1356945012471265e-24	-8.32972669839474e-10	5.011010563874142e-06	2.5109698234903062e-11	0.02090286129878478	-0.25252782826077347	6.887718023224811e-12	211	1.190557569293667	1.10356330538144	0.001092112936539942	2.5109582966862866e-11	0.118755987680409	1.0490771580005267	0.9757118175351094	2.7584917453199695	0
-1.1412654447215836e-24	1.4617869230080599e-08	5.507024321619948e-06	3.032667840908462e-11	0.005187556251183689	0.3045060923562155	9.017237617851604e-12	223	1.3743054894831732	1.2591313766940837	0.0012002154908313423	3.032661303461609e-11	0.11622285821519564	1.0391074957218345	-4.825315949157844	0.016968807352987128	0
-3.994429056525543e-24	5.814790416098697e-09	4.834003129872266e-06	2.336709431043045e-11	-0.01142906452423094	0.06616714709641736	6.1799209351974845e-12	222	1.3789551595916203	1.3052654379087483	0.0010535354667715019	2.336682419745327e-11	0.11912237391796505	1.0476314232039887	-1.2101735133996032	0.02085816064514155	0
-1.1412654447215836e-24	1.8690401669421185e-08	4.92690767121822e-06	2.4273908160304722e-11	0.0360487112024278	-0.12900292878421826	4.545509813717026e-12	239	1.40470066886436	1.3376815648118672	0.0010737833289888954	2.4273522295035777e-11	0.11782692072999834	1.0358673638667022	-4.317011289131927	0.008513863411481389	0
-2.8531636118039592e-24	8.038280216335648e-09	4.1505823875364966e-06	1.7226971475009098e-11	0.05085630204478677	0.1289063628041931	4.996836690771285e-12	231	1.304991020794993	1.1931943746552456	0.000904588937066407	1.722677106801585e-11	0.11847836746219709	1.0552242020767955	-1.4547145771081027	0.018012801928423434	0
-4.5650617788863346e-24	-1.2443657074706812e-08	6.152320412505367e-06	3.785024959399425e-11	0.03504461208225304	-0.08287828387572116	8.931978108604652e-12	249	1.4899214650650476	1.4576123915830448	0.0013408530328543567	3.7850113768462794e-11	0.11978279091949025	1.0448206678664107	-1.3476828899340512	0.010945717136863915	0
3.423796334164751e-24	8.650392438645336e-09	6.254883866495322e-06	3.9122748529192234e-11	-0.05849582233207707	-0.002354426202986204	9.379495585913798e-12	255	1.498669454411659	1.4877462357574658	0.0013632059841185524	3.9122347330912913e-11	0.11540968857867705	1.0433337644797163	1.8268662662120263	0.0	0
-4.9930363206569285e-24	-3.0672514685691445e-09	4.224571179032633e-06	1.784662592036271e-11	0.0915555314129074	2.3077271819139957	5.014663942225443e-12	222	1.1211701623963575	0.9840812074219922	0.0009207142505779025	1.784655243426246e-11	0.11932005110927793	1.057620000084993	-0.8460837130606853	1.22599633125332	0
6.4196181265589075e-24	7.732107763072253e-10	4.589168349934585e-06	2.106002276580671e-11	-0.006801646301466833	-0.13066268731599973	5.690221074026589e-12	226	1.32384060051039	1.2475269586273503	0.0010001755252833468	2.105988156125891e-11	0.12129185834665361	1.0410593809994926	0.714858727135062	0.015135757175966914	0
-4.279745417705938e-25	3.385121064624381e-08	5.481906494779907e-06	3.0050666158587654e-11	-0.003657712136919296	0.022289248169431897	6.491427610373557e-12	249	1.4159556323271443	1.357875314403813	0.0011947412450120376	3.005034606940156e-11	0.12144044200824786	1.0366268673943986	-12.808819813248908	0.017654347170047806	0
3.423796334164751e-24	1.3535825629110319e-08	5.335791494629241e-06	2.8470071491613024e-11	0.0009083550556824787	-0.15945359638727652	6.661595336955825e-12	249	1.4083485981756922	1.3444519922678937	0.0011628965542349924	2.8469498078958145e-11	0.11799004482260067	1.0369255604829086	1.5584266140085816	1.22599633125332	0
6.2769599459687096e-24	-2.9615519542438226e-08	5.998708420208229e-06	3.598374514219899e-11	0.0312980525227155	0.16924772048809533	7.130285039763734e-12	229	1.3977877641413197	1.3333115405346128	0.0013073744277193324	3.5983500544569134e-11	0.11833064963652999	1.0388512756676989	0.955660913437766	0.021795490333392353	0
5.4210108624275224e-24	-1.4053069962730593e-08	4.013155386166846e-06	1.6105077092127258e-11	-0.0041220270655952665	1.0717582358650706	2.755583957742202e-12	215	1.2014198617990823	1.134894151837828	0.0008746377317930235	1.6104914295492112e-11	0.122243281728733	1.039537622060237	0.7402887107307018	0.0766247707033325	0
-1.8545563476725733e-24	-6.681519613887041e-09	5.635531754322957e-06	3.175854953886336e-11	0.011089619403515586	0.151261288389672	9.748536407417437e-12	258	1.436564270960294	1.3739014651729344	0.001228222741645834	3.175853017392364e-11	0.11816621586053463	1.0360568006943744	-3.0387172865878354	0.011481755443579478	0
2.7105054312137612e-24	-4.6466915753279315e-09	4.671548100559078e-06	2.1822902216644377e-11	-0.03287310502725539	-0.0019693432671057387	6.523352006429022e-12	222	1.2703554197693094	1.1767677460612285	0.0010181295866885552	2.1822871395882368e-11	0.11898451474938745	1.0386347942593133	1.7234789026111046	0.44135867925119515	0
-9.272781738362866e-24	-6.863486967279284e-09	5.0901739097082696e-06	2.5909324960118326e-11	-0.0002647926259243004	0.22186545743472852	4.280143687669761e-12	236	1.3027582273850404	1.224187375639034	0.0011093660061519915	2.5909076768387378e-11	0.12085544883838005	1.034050792138032	-0.5489313209637715	0.019156192675833125	0
-1.1412654447215836e-24	-2.2238392310097898e-08	5.843093596917625e-06	3.414102400880749e-11	-0.015213687893347195	-0.07427859404756854	9.855789621401036e-12	251	1.466885424648182	1.432094240835552	0.0012734593202840662	3.41409430234237e-11	0.11921245193473688	1.0429551147961258	-5.119783585291104	0.022797452440660903	0
1.9972145282627713e-24	2.4257344526586547e-08	6.171535718598013e-06	3.8087051276391595e-11	-0.006294051764482569	0.19252802337307395	1.2734198099591983e-11	242	1.4806705871627566	1.380907621801039	0.0013450408676425416	3.808696463685029e-11	0.12004147285849875	1.043263181377208	3.090038985491619	0.015135757175966914	0
-2.2825308894431673e-24	-2.006115820457704e-09	4.828710268914388e-06	2.3315951988637972e-11	-0.020704788173228763	-0.2107994894948737	5.551252041224126e-12	224	1.3368720820357005	1.2636307434312775	0.0010523819266123416	2.3315826615314575e-11	0.12112158289415258	1.0403295385242881	-2.1154848166351394	0.025020333290884083	0
-1.9972145282627713e-24	-1.0785401711493547e-08	6.144937083305086e-06	3.775945680510943e-11	0.006679995126809934	-0.4035162334811262	6.968975209444288e-12	246	1.50241163909662	1.4648012319364105	0.0013392438905004188	3.7759207020537475e-11	0.11582726316151155	1.0273325668085056	-3.0767212597644007	1.22599633125332	0
-8.559490835411877e-25	3.880691875650011e-08	6.34540933213484e-06	4.0263371924563015e-11	-0.020898113909039156	-0.39978936326282355	9.619405297700235e-12	203	1.3178677028482002	1.2300232971544145	0.001382935344264779	4.026333942954233e-11	0.11727407549674906	1.0334166059617866	-7.413224291039868	1.7654347170047806	0
2.4251890700333653e-24	-6.375041894388275e-09	4.837381613916553e-06	2.3399768241586786e-11	-0.013613677990765636	-0.07165424902592665	6.046473400122615e-12	236	1.338751628136598	1.251131846764438	0.0010542717825472578	2.3399635059680193e-11	0.11727660647077927	1.0381128808135347	1.9946200292645795	0.0834326425805662	0
-2.853163611803959e-25	-2.1844144863623212e-08	6.272030415588669e-06	3.933753735795286e-11	-0.036592365071739304	-0.10218864172547892	8.910732971943966e-12	260	1.5436441717488103	1.5075139722357205	0.001366942948517882	3.9337470561507277e-11	0.11625141012695002	1.0465609013360262	-21.982491182490715	0.03602927993887307	0
-5.706327223607918e-25	1.7952950932728838e-08	5.364942550846893e-06	2.8782002624233376e-11	-0.03956801539980523	-0.07237339529645492	7.273862983621505e-12	237	1.3941213325337412	1.3377395967919203	0.001169249812765042	2.8781960493053254e-11	0.1212785702475574	1.0333471790589708	-9.401644643291492	0.04052880433895272	0
5.706327223607918e-25	4.93238421473717e-09	6.370425706739452e-06	4.058146932037768e-11	0.028840199105511864	-0.42343908954134646	1.0681955125468817e-11	235	1.4769093193251859	1.4271117104081281	0.0013883874793147407	4.058133386893283e-11	0.12082763395746317	1.034979237232899	11.163675687785128	0.034055453645925556	0
-5.1356945012471265e-24	-2.3813849491874672e-08	6.037605978936768e-06	3.64519185319255e-11	0.03818559135531925	-0.5668338638411683	1.0969074752360293e-11	214	1.4081430175122467	1.3386382272065045	0.00131585186486415	3.645168418205495e-11	0.11700447009251218	1.0297394670783802	-1.175603888313255	0.009980409955366502	0
1.7118981670823754e-24	-9.672284683312205e-09	4.644109682649803e-06	2.1567300686487037e-11	-0.03211528020854268	0.9000698720789044	3.6072856790047125e-12	231	1.2007035764307923	1.0951183592725557	0.0010121495850950759	2.1567058506854934e-11	0.12024780726994234	1.045609884617269	2.712813697874565	0.011481755443579478	0
-1.4265818059019796e-25	-1.4272088685746315e-09	2.882529404069105e-06	8.308800839517404e-12	-0.01007789952242919	-0.3935786281774911	1.9841313000019394e-12	184	1.0998438152462753	1.0072569156064755	0.0006282261056952956	8.308726395796644e-12	0.12404858275401669	1.053884293838468	-20.205634542437753	0.01730648678565612	0
-2.3538599797382663e-24	2.826032688464429e-09	2.180626225816815e-06	4.755030628704578e-12	0.015179857702562806	0.0042615397693550605	1.0366473167379604e-12	193	0.9718496901295355	0.8878218616839336	0.0004752514648725109	4.75499099206536e-12	0.13112666106340443	1.052994938172963	-0.9263946413576396	0.012008483567680514	0
6.704934487739304e-24	-4.062263504278631e-09	2.2512301936454987e-06	5.067930689257259e-12	-0.03334499519794545	-0.5091596427365244	8.718704055186545e-13	190	0.9815792768079845	0.9025411572313168	0.0004906390809339588	5.0678982802825895e-12	0.1259496049204545	1.0517312807140826	0.3357536901333512	1.22599633125332	0
0.0	9.140514281661986e-10	3.0967426023208e-06	9.589612854191863e-12	-0.02428455475190576	-0.4419882894657907	1.8666382204935968e-12	208	1.267056678118689	1.1909950034839254	0.0006749122984315173	9.589564005077313e-12	0.1293764764325331	1.0463520273523672	0.0	0.05943724322884541	0
1.1412654447215836e-24	3.732333352131421e-09	2.499904835046332e-06	6.2493926153578345e-12	0.017377550277936627	0.6015974148457204	1.1767089503365536e-12	201	1.0482119788191033	0.9459267241242937	0.0005448358920165751	6.249254225253995e-12	0.13342676725192	1.039285800856684	2.19044441561091	0.01601301330616581	0
3.994429056525543e-24	-5.624031344311698e-09	2.972575054839174e-06	8.836016431337241e-12	0.06221664976966888	0.2578121104259834	1.1764811632870546e-12	215	1.152814824022069	1.032527880645588	0.0006478508937159221	8.835969977807334e-12	0.13139185926711178	1.041417863503424	0.7441723766641	1.7654347170047806	0
-6.2769599459687096e-24	-5.6763335530970505e-09	2.5781105834820133e-06	6.646514251100269e-12	-0.0224359813027376	0.03353284071966245	1.4468334111659105e-12	200	0.9959438260768048	0.9074260059825802	0.000561880260311094	6.646459046403753e-12	0.12777765601309463	1.0466333547523572	-0.41072166582626946	0.009475155802464977	0
6.9189217586246e-24	1.6903502227372757e-09	3.44104106000931e-06	1.1840514297436804e-11	0.012418677678363153	0.38450571725405425	2.448931056037433e-12	201	1.1322134748357109	1.0476628026002595	0.0007499496177265832	1.1840420825528697e-11	0.12110950504355833	1.0503248350143495	0.49733252642213105	0.031385506080084995	0
-1.0842021724855045e-23	-3.961564038910628e-09	5.03052038822046e-06	2.5305602615556963e-11	0.04092892827490153	0.17235301957836535	3.780368753807872e-12	232	1.368538543271574	1.2973035640232873	0.0010963649594176912	2.530495727611341e-11	0.12260454216586089	1.032912015907557	-0.46397872673169005	0.030565005488309916	0
1.1412654447215836e-24	-1.0908181555409703e-08	5.177701338986117e-06	2.6808026764345876e-11	0.027441866194940857	0.2651400561353974	2.117781024063677e-12	222	1.2957377945665391	1.1731789801395298	0.0011284419662997425	2.6807685707171873e-11	0.12040316643952725	1.0365373990290532	4.536759489675963	0.14411711975549227	0
1.9972145282627713e-24	5.327754909170345e-09	4.747948417272224e-06	2.2542539583305756e-11	0.0007499105607422109	0.19665092431667164	2.436520073163492e-12	245	1.4083888835012597	1.3274966320746313	0.0010347804744036406	2.2542303078959238e-11	0.12474518571136159	1.0324337620756654	2.377260114733208	0.07061738868019123	0
1.1412654447215836e-24	1.4503913826728705e-08	6.541565079021073e-06	4.279117279730622e-11	0.04447752590051557	-0.1525404668393553	8.367941621441993e-12	231	1.4502644671561455	1.4358922395573044	0.001425686048143856	4.279095416516004e-11	0.12066779636833833	1.0311436053429799	5.731792064969338	0.11033966981279879	0
9.986072641313857e-25	-1.657105666065665e-08	5.00621173595681e-06	2.5061628320896e-11	-0.011497797853661148	-0.32585596391169336	6.376554862144701e-12	220	1.3483121693199038	1.2545070628014368	0.0010910670672523114	2.5061473314088394e-11	0.12427174930527729	1.033052578210202	5.013141020026825	0.043101433520624524	0
6.490947216854007e-24	9.578987356662613e-09	5.870398344925428e-06	3.446085122122472e-11	0.0345273222601611	0.8222712073495613	6.7823202125287036e-12	243	1.2684443463651855	1.198950343509859	0.0012794101895045912	3.4460624142356764e-11	0.123371000032052	1.0350139910218992	0.9043882741321388	0.2611589818054409	0
1.4265818059019796e-24	1.4784883086020599e-09	6.0368499690779e-06	3.644279031636533e-11	-0.009159885651967374	-0.02215250831504534	9.675302807308212e-12	230	1.393577124674787	1.3521866300130259	0.0013156870980698082	3.6442637379165314e-11	0.11802143006160815	1.0283035813495127	4.231644058531533	0.029017664645048992	0
-6.847592668329501e-24	-3.9370704382902e-08	7.018125432142709e-06	4.9253047653191836e-11	-0.04139662720963942	-0.33575634197741255	9.501792220549096e-12	250	1.5141030747109747	1.4860340535594512	0.001529548875821434	4.925286828550929e-11	0.11666533502365865	1.0301380364230592	-1.0248932576273442	0.04903985325013279	0
1.1412654447215836e-24	5.101400025985458e-09	7.0802712505657175e-06	5.012918560809308e-11	0.020823306360382765	-0.02727111679398675	1.0886229207076283e-11	253	1.3915411669242146	1.3431531822764453	0.0015430931003618741	5.0128553444814646e-11	0.11724053108140202	1.036682019960704	6.203812402932816	0.019156192675833125	0
3.994429056525543e-24	-1.3199351374676713e-08	4.055725905711468e-06	1.64485663293618e-11	0.015931592364735583	-0.529001542311784	1.7389133626797606e-12	201	1.1500236720567827	1.0607267119055575	0.0008839156637624912	1.644802106670416e-11	0.1268095565798736	1.048559828458673	1.0153348967381264	0.14411711975549227	0
-3.709112695345147e-24	-1.288595604780339e-10	4.388923757096695e-06	1.9262246216097333e-11	-0.0023690961017562013	0.11545254649780468	5.231054562731526e-12	227	1.2964905894236356	1.2214410112223253	0.0009565336874698263	1.926216085147962e-11	0.12112984422536553	1.038646543519805	-1.1832688618935838	0.1724057340824981	0
-3.423796334164751e-24	2.090250552517416e-08	4.907110471203697e-06	2.4079226234845893e-11	-0.0015655822573283102	0.0799062764821219	6.36764844498413e-12	238	1.372163340516929	1.277625470616412	0.0010694686746956078	2.407898531611836e-11	0.1219178321028071	1.03761950015257	-1.4332215874442475	0.11033966981279879	0
-2.853163611803959e-25	3.928696222205823e-09	6.127613314545718e-06	3.754685445586254e-11	0.024692633920854537	0.21385594828279686	9.481138500129524e-12	264	1.4808658293234025	1.4169856371653238	0.0013354683023769117	3.754645300531282e-11	0.119028416544799	1.0310295242392	-21.476331703036156	0.6896229363299924	0
-4.8503781400667305e-24	-2.962218959251344e-08	5.988889469921556e-06	3.586604199247238e-11	0.0020756397915592715	0.033421975112107205	8.286766244805348e-12	257	1.4801810759035652	1.447628798974347	0.0013052344596441048	3.586594065931903e-11	0.12006456984118057	1.0307701581454238	-1.234713305995061	0.011120148129281814	0
-2.8531636118039592e-24	-7.181831090324272e-09	5.095097636700261e-06	2.5959473400773268e-11	-0.013114120177744689	0.4018796563234335	6.98201375765584e-12	251	1.3653054369983062	1.304791532266741	0.0011104390962753115	2.595913632086358e-11	0.12093531948528523	1.033598996521328	-1.7857524828693065	0.44135867925119515	0
-8.559490835411877e-24	3.039094307275894e-09	5.343792917734839e-06	2.8555521566101498e-11	0.002246248698998453	-0.2717199199350486	5.166520009810716e-12	254	1.5021044077263959	1.4898929744737748	0.001164640405614463	2.8555350598579893e-11	0.1200658694154856	1.0313804774967121	-0.6243054370569787	0.06284922452847207	0
4.5650617788863346e-24	1.4617607647540753e-08	6.449305181735383e-06	4.159266167374145e-11	-0.037538670222050936	0.22289657303322485	1.0686848523422909e-11	262	1.538562004237865	1.5049688045111667	0.0014055786813632024	4.159254520441311e-11	0.11945332897859001	1.0399270307802682	1.4127382292575303	0.00532977513888655	0
-8.559490835411877e-25	2.0521929854215506e-08	5.429437515336472e-06	2.9478171126801336e-11	-0.02557292707020421	0.28706051301677205	6.0229311909206664e-12	245	1.3643234988060704	1.2870109515395634	0.001183306016431533	2.947801238971886e-11	0.12110712087050424	1.0382374581733114	-6.343111368960962	0.12226002195323966	0
-5.7063272236079184e-24	2.1366046651005e-08	6.024247824201535e-06	3.6290797814515934e-11	-0.01161145519490678	-0.1076311733385582	6.755410962032063e-12	240	1.3973364258597014	1.302646855027618	0.001312940553181867	3.6290645758680664e-11	0.1202622452661559	1.0394297867641833	-1.0557025867373757	0.01998002169539136	0
-3.1384799729843548e-24	-3.915548109500672e-09	6.585840565966373e-06	4.337238283830806e-11	0.035131702204056245	-0.17095541449428797	1.1177478309306986e-11	243	1.5370141449986603	1.511968855523356	0.001435335565231919	4.337223434866382e-11	0.12039672108564338	1.0320402053647617	-2.0983951778101075	0.09118980976264361	0
-9.700756280133461e-24	5.153225394871052e-09	5.805749147587586e-06	3.370601354948946e-11	0.059474104250020136	-0.15813718078235617	7.67324841869479e-12	246	1.4530047060546583	1.4306070868680878	0.0012653203719219688	3.370586091389481e-11	0.12433263465509285	1.046041133550203	-0.598477878060569	0.027584917453199697	0
7.70354175187069e-24	-1.205668448922199e-08	6.041441357309387e-06	3.649824527352042e-11	0.012091161319851516	-0.20390672014156674	7.388493981490754e-12	256	1.4817344771478895	1.4441415723525646	0.0013166877574019666	3.6497985279062954e-11	0.1214296470726486	1.033042996620398	0.7842337923836227	0.030565005488309916	0
4.5650617788863346e-24	2.1115632776861406e-08	6.5161029123896035e-06	4.245870327859617e-11	-0.020659244553221556	0.39190576377940856	8.156820544806242e-12	265	1.5070084136160613	1.492369573139882	0.0014201367559968717	4.2457977244978046e-11	0.11841007360187367	1.030699686025345	1.4273704578563748	0.11033966981279879	0
2.2825308894431673e-24	-1.5790646976544323e-08	6.649055950409594e-06	4.4209014295992353e-11	-0.03952865292175444	0.10250187673242905	9.999273902799801e-12	242	1.4798683989309014	1.408035432570899	0.0014491128938283714	4.420869949956232e-11	0.11600727735480537	1.0251857813672223	2.9129883808935584	0.5448872583348089	0
-1.041404718308445e-23	2.672291818591959e-09	5.6728354534632685e-06	3.218038458602598e-11	-0.004011351552583032	-0.17180698663591398	5.00200951169162e-12	247	1.3717076662915995	1.3234169774442812	0.0012363528088034717	3.2179991470473003e-11	0.11934923155896375	1.0414569539541079	-0.5447234527903689	0.006406716203385036	0
3.709112695345147e-24	6.802345224641414e-09	4.174155559693042e-06	1.7423207824418724e-11	-0.021877295560095565	-0.2286652495749526	2.4335507377059404e-12	211	1.2029048074954418	1.1203624365929712	0.00090972653674601	1.742271895878777e-11	0.1250395526557498	1.0564556053267258	1.1253666210305837	0.027584917453199697	0
-3.423796334164751e-24	4.651660913242103e-09	5.0443425658852945e-06	2.5444856229540723e-11	0.012261895360079144	-0.006614638117579563	4.1859183315965495e-12	230	1.3440894015325373	1.2742056862457043	0.001099377401488308	2.5444631282547245e-11	0.11779257480630663	1.0371855285929872	-1.4733030165749048	0.5448872583348089	0
2.8531636118039592e-24	-2.1783936329891326e-08	5.730444473049419e-06	3.283730253251614e-11	-0.018053387974031224	0.38133797235576283	7.818281724113701e-12	253	1.430575475232481	1.3595325728035959	0.0012489082713692454	3.2837159589177965e-11	0.12084473487412964	1.0329714598198099	2.008431668116177	0.44135867925119515	0
-4.9930363206569285e-24	-7.346831829059717e-09	5.752361194142589e-06	3.308896268347108e-11	-0.008477194125103197	0.15271090189091385	6.666441208062646e-12	248	1.428427197081278	1.361672367504867	0.001253684859709519	3.308869060320411e-11	0.12146696043603801	1.0319177983277228	-1.1520646502921108	11.033966981279878	0
6.2769599459687096e-24	-4.6685297563308677e-08	5.469519880011715e-06	2.991501791473352e-11	0.027685095898854453	-0.3813493990159005	9.018860141127198e-12	235	1.4008404677250255	1.3193717151894366	0.0011920416733276745	2.9914503055065056e-11	0.1218566090671818	1.034927706554688	0.8713552982487812	0.034055453645925556	0
-1.2839236253117816e-24	-1.9913278738930156e-08	5.3186780806423785e-06	2.828774098157884e-11	0.04032702018355095	-0.10416817615402163	7.376611963137927e-12	229	1.3662198845060218	1.2250003590452208	0.001159166811388678	2.828771351545069e-11	0.12118901078483296	1.0353715118273574	-4.142475447455922	0.013584446883693296	0
-3.1384799729843548e-24	1.2693222930311405e-09	4.3421683115097915e-06	1.8854028710203047e-11	-0.040816343515217964	0.2569244312557557	3.028333700396822e-12	237	1.3519099838965243	1.2920601369924722	0.0009463436816160632	1.8853896257318044e-11	0.1182655592872661	1.0379647874944002	-1.383511330838756	0.031385506080084995	0
-5.7063272236079184e-24	-4.524855093320134e-09	6.074488567190696e-06	3.689863452321778e-11	0.05775217303896181	-0.05904378286696055	6.145324759426908e-12	254	1.4669405003120035	1.391446508070714	0.0013238901539979985	3.6898493141315005e-11	0.11917369041643426	1.0321905005322145	-1.0645068862750187	0.22518299961795674	0
-5.706327223607918e-25	-1.175749199237824e-08	5.8273497163572756e-06	3.3957289811366765e-11	0.00047407760828534293	-0.1614309931552298	5.101967766806996e-12	229	1.3866214354574384	1.3188333638984473	0.0012700280571861086	3.3956925457758456e-11	0.11884719736377508	1.0332401683789953	-10.21197724414181	0.1621152173558109	0
-2.853163611803959e-25	-1.2708540773284022e-08	6.104401387555374e-06	3.726293180109744e-11	-0.022976544441025527	0.20967963464218276	1.0682942081845283e-11	247	1.4845906304272107	1.4298828293567039	0.001330409433427217	3.726201020549004e-11	0.12062020373469845	1.0306832085669981	-21.394977508846395	0.13622181458370222	0
4.5650617788863346e-24	1.34179556019191e-08	5.645655276909315e-06	3.187275248625178e-11	-0.00364209457562331	0.1786115354828186	6.344999872533847e-12	240	1.3676782159023557	1.318987741561605	0.0012304290890160876	3.18721797237922e-11	0.11861029360266316	1.0370587139664638	1.2366964834424468	0.10008133316353633	0
4.8503781400667305e-24	-1.1428627379963362e-09	4.016333771577517e-06	1.6130597366041143e-11	-0.006585506120696136	-0.24840042621124692	3.466252516550343e-12	223	1.3394830594161635	1.2398541859998713	0.0008753304375417059	1.6130395372636215e-11	0.12534090766799622	1.0372869264949542	0.8280367794380155	0.19615941300053116	0
-8.559490835411877e-25	7.614147716469841e-09	2.8762299515425564e-06	8.272524572071881e-12	0.015482136263263568	-0.08284231051477642	1.2512432975454838e-12	196	1.063410764266921	0.9846825267769943	0.0006268531862991639	8.272485684326727e-12	0.12364737644410234	1.0486149324101477	-3.360246223267383	4.90398532501328	0
-3.851770875935345e-24	-1.4036124512525191e-08	3.3296847982299273e-06	1.108656744922967e-11	0.02205125293330698	-0.018355572059067793	1.1878176172698533e-12	203	1.0872592490646218	0.9958909812421678	0.0007256803386053734	1.1086377129141353e-11	0.12252467019975641	1.0436601351887287	-0.8644464730585083	0.012572306553470995	0
1.7118981670823754e-24	2.9920517754027236e-09	4.990803397498164e-06	2.4907594171036008e-11	-0.028631843237505963	0.10082845849501831	6.843991745608763e-12	241	1.3760551627385817	1.3099384169786712	0.0010877089330901951	2.4907422940415582e-11	0.12259800236428622	1.032956474995137	2.915331623349361	44.13586792511951	0
7.70354175187069e-24	-8.160818664734163e-09	6.555321519991244e-06	4.297133555171862e-11	-0.0009285719881116458	0.2012029077905324	1.0036568623578783e-11	260	1.502499552487202	1.4861117311689145	0.001428684163384838	4.297123200392794e-11	0.12033802924391994	1.0327916934930723	0.8509400905955756	1.4590369562022978	0
1.5692399864921774e-24	1.2517482037009173e-08	5.077477117394899e-06	2.578023112453454e-11	-0.036685461949832465	-0.1935437501845776	4.769508349883557e-12	232	1.4660900327655408	1.4101739125180006	0.0011065988335505286	2.5780143923855265e-11	0.12415863960702135	1.0340861988086427	3.2355941179755003	0.05071630902053378	0
-7.418225390690293e-24	5.846277534120352e-10	6.217504304406661e-06	3.8656545936162196e-11	0.004275867174827861	-0.12457766878751642	6.551263487183351e-12	243	1.4553136345150897	1.4107905797844928	0.0013550593831886868	3.8655858231975764e-11	0.12237761089743224	1.0280821891192913	-0.8381302170261924	0.007641251372077479	0
8.559490835411877e-25	-7.215783137355349e-09	5.216195540020907e-06	2.7208123097083233e-11	-0.02075712728552484	-0.06470801677315352	7.47332327853412e-12	243	1.4076064244745692	1.3503258525966366	0.0011368314945986735	2.7207663613791e-11	0.1197274798840338	1.030619818419879	6.093984715575021	0.027584917453199697	0
-4.5650617788863346e-24	-6.190655281569724e-09	3.9666237007460965e-06	1.5733772339034695e-11	-0.041985295220793736	-0.19723266192948552	5.261700254273296e-12	211	1.2843446090567574	1.2042964707050983	0.0008644964928235094	1.573372454831807e-11	0.12082891994907624	1.044766519071468	-0.8688999489422702	0.3337305703222648	0
2.7105054312137612e-24	-4.052256280232994e-08	5.462215725309931e-06	2.983517250770458e-11	0.016242739767618263	-0.1509053678378911	7.614779747679765e-12	233	1.363989747195887	1.3081794195363619	0.0011904497864739896	2.983501274096118e-11	0.11912506360805042	1.0297759602484395	2.0151806984403384	0.19615941300053116	0
-3.1384799729843548e-24	-6.547056506039893e-09	5.13525534774628e-06	2.63702923108202e-11	-0.0022652087817780528	-0.24277157364769897	4.336420790318843e-12	228	1.356455019568088	1.2933319807618753	0.001119191174359394	2.6370206323382265e-11	0.11916377270364376	1.0272172442310565	-1.6362064873268265	0.013120055863590819	0
5.4210108624275224e-24	-6.529995117461678e-09	5.86272447106165e-06	3.437081461225407e-11	0.00012759614712801873	0.0852322430218182	4.933305390138734e-12	247	1.386150706488631	1.314168543555764	0.0012777377250758736	3.43706351802088e-11	0.11662104090337225	1.0252746352623863	1.0814703948448423	0.026255721549743916	0
8.559490835411877e-25	-3.569843650153037e-08	6.089538289258729e-06	3.7081695892630735e-11	0.007378176559289079	-0.21146745656291754	8.310014318576908e-12	250	1.477607194193383	1.4241482061446054	0.0013271701303525332	3.708141838853244e-11	0.1191477352326102	1.0302684684029764	7.1142948869403035	0.007846376520021249	0
-1.9972145282627713e-24	1.4143472942055229e-08	5.204113452288427e-06	2.7082226660145706e-11	-0.01490430580241663	0.12089403956884626	4.387370589080949e-12	229	1.3825508711177052	1.3139668888641212	0.001134198292344386	2.7081732362903686e-11	0.11777843606355472	1.0262610079502388	-2.605658329746444	0.11033966981279879	0
4.208416327410839e-24	-6.061286259943823e-09	1.6141210911194315e-06	2.6053320465461253e-12	0.005055339840875237	0.3538816133612981	3.0075610959737017e-13	192	0.8838705724043989	0.7986318049750658	0.0003517858328741238	2.6053060009290608e-12	0.1392415562704562	1.0538425951723593	0.38354192520556296	0.10763205102909805	0
-7.846199932460887e-25	-4.893035927948242e-09	1.5311563200072868e-06	2.344390319673493e-12	-0.016085628947523918	0.12458834861009782	3.7337987303374493e-13	183	0.8733942150176217	0.7958851830495586	0.000333704270551773	2.3443588621316305e-12	0.13705263140279517	1.0693966376631827	-1.9514417369776125	0.11315075898123896	0
-1.4265818059019796e-24	5.746563732150677e-09	1.63536316846525e-06	2.674356389347591e-12	-0.008549508971328907	0.0630474051885348	4.775119763297776e-13	171	0.7969260001619376	0.7119614538368764	0.00035641538756626457	2.6743315961501105e-12	0.13598211971818605	1.0620926075296788	-1.1463387148636257	0.036549551617510084	0
-2.853163611803959e-25	-9.429749643065112e-09	1.4060314633876612e-06	1.976882856573395e-12	0.006182077189541711	-0.4842359426575751	2.8209533544670635e-13	168	0.7626474018743958	0.700384075316442	0.0003064342273428937	1.976868375488508e-12	0.13993034605732885	1.0608880357579253	-4.927921613613996	0.05339689125156236	0
2.1755372540005186e-24	-2.0327191165427856e-09	1.3089165040098432e-06	1.71322634578694e-12	0.012652204984304404	0.5927944153225435	2.0162492232040888e-13	176	0.8446002511981856	0.743551274651065	0.00028526873544936475	1.71319388737798e-12	0.13934948190780783	1.0642059098450436	0.6016457422009059	0.6292482840738803	0
-1.2839236253117816e-24	1.7532987543336862e-10	1.5692971817946744e-06	2.462641798606712e-12	0.008756361422256925	0.32210986124629803	2.7893071626860287e-13	187	0.9041762468220407	0.8062175442781422	0.00034201679115771324	2.4626277816898784e-12	0.13563706164729533	1.064491189229356	-1.2222539034663782	0.0834326425805662	0
3.0671508826892558e-24	1.0114731011261983e-08	4.507063310857869e-06	2.0313192032929766e-11	-0.007750999244297293	0.799272773023755	4.355325356255754e-13	222	1.2099691035958409	0.9993580248694338	0.000982281335241673	2.031287698387066e-11	0.14042836863237043	1.0236618482587467	1.4694470667464377	0.36475923905057445	0
-7.132909029509898e-25	-7.138348760596397e-09	6.802588617317968e-06	4.627423768147669e-11	0.04694383273541686	0.17302240046432482	1.2168164018940396e-11	286	1.5936537223126823	1.4706925837530684	0.0014825742105777178	4.627377212888026e-11	0.13326605033841724	1.0090536951166873	-9.536806066924589	2.7584917453199695	0
-1.7118981670823754e-24	-2.159854331239982e-09	1.597128562445612e-06	2.5507659435133766e-12	0.004514140368017023	0.9603384471497511	4.502361745318636e-13	168	0.726786244199682	0.644635022369061	0.00034808243609364345	2.550743363882648e-12	0.13870392162649847	1.0541031183993714	-0.9329478710754825	0.06054302870386766	0
-2.924492702099058e-24	1.932664968807003e-09	1.3678864646153174e-06	1.871073988217159e-12	-0.017065693430914727	0.1947330088399295	3.402783206385231e-13	165	0.78606869733043	0.7005472460114158	0.00029812080511147664	1.8710371612688883e-12	0.13964961455417224	1.058921321921681	-0.46772969026486233	5.339689125156236	0
-8.131516293641283e-24	-1.0366949729229812e-08	1.3469452880126734e-06	1.8142234139183038e-12	-0.13670261984898252	0.7153331370950955	2.652055493073778e-13	170	0.7562448353024216	0.6681307189252474	0.00029355682952559534	1.8142109138121677e-12	0.13785528152913815	1.0543862968419162	-0.16564328975395104	0.018958197181183717	0
2.4608536151809146e-24	9.540666925907582e-09	1.8111335079304373e-06	3.2801355266098106e-12	0.028000224828554927	-0.4097989794706862	6.056791530522044e-13	180	0.9411932588572887	0.8811129163354655	0.00039472324166935747	3.280111656404171e-12	0.13786341341755673	1.0556144338583149	0.7359700032924175	0.900731998471827	0
-2.8531636118039592e-24	-8.125502513218013e-09	6.3407932575640764e-06	4.020481270024089e-11	-0.03159419255061833	0.6749239749693845	5.216309343897367e-13	236	1.1994582841027221	0.8728589583106632	0.001381929304726346	4.0204629101805536e-11	0.13781316750888914	1.0120327169805294	-2.2223494249639506	19.61594130005312	0
4.8503781400667305e-24	-3.154502264565577e-09	4.77824695526414e-06	2.2831163299302276e-11	-0.012341084717933215	0.3824082401005251	4.844233225117251e-12	224	1.2910280793931332	1.0781692064708652	0.0010413838181558507	2.2830913310884806e-11	0.1371492924977027	1.0114231302670726	0.9851183803985447	0.035021517893369984	0
-2.2112017991480683e-24	5.170180901854369e-09	1.5659692814349374e-06	2.452208163875951e-12	-0.022216804114989868	-0.4093240381886116	3.8295961372148727e-13	176	0.9328637892563902	0.8454890554160236	0.0003412914997243671	2.452174275088363e-12	0.1383590254610633	1.0529704433718736	-0.7081908119215244	0.02359497099141008	0
-4.993036320656928e-25	7.402572795541979e-09	1.4165375294014549e-06	2.0065363284433626e-12	0.02805137458397109	1.0121832600280172	2.4840615864887846e-13	181	0.7608735862550939	0.6413164386018516	0.000308723947242613	2.0064604075363276e-12	0.14045042775163633	1.062191261486192	-2.8369964234813394	0.5448872583348089	0
1.7832272573774744e-24	-7.0786811968470565e-09	1.6303236415147773e-06	2.6578992191309288e-12	-0.007780122652137859	0.458788598957355	4.893947357128706e-13	185	0.960948110536723	0.8180218670164354	0.0003553170596927751	2.6578788508283254e-12	0.1357929183754223	1.0539419370327128	0.9142449305763725	0.03602927993887307	0
-1.2482590801642321e-24	-6.523589345629429e-09	1.4692396386382324e-06	2.15861967016442e-12	0.02070046998345378	-0.1600122814127949	3.7648586608894137e-13	174	0.7917059988420254	0.7103682251829689	0.0003202099847487738	2.15857699495713e-12	0.14125602138989557	1.0531048055205632	-1.1770186143433639	0.0225405817869039	0
1.2125945350166826e-24	-2.497851987920853e-09	1.52735249164987e-06	2.332756522051514e-12	-0.005903260707571203	-0.4266022553226323	3.81986277454055e-13	178	0.8204768325129796	0.7505442317957919	0.00033287525410797197	2.332745137800655e-12	0.14027600435743476	1.0448201989841512	1.2595606940860817	0.03932801775461752	0
-1.5692399864921774e-24	-7.788531882789918e-09	1.6927032406753445e-06	2.8651839400610024e-12	-0.012648630067710505	0.028645996302474774	4.820371799084793e-13	191	0.8711541765016522	0.7791998203029601	0.000368912235027381	2.8651702321789763e-12	0.1435347262457024	1.0479870476257103	-1.0786657472554493	0.012058156662828909	0
2.853163611803959e-25	9.7589805174151e-09	1.541003711201253e-06	2.3746424444110264e-12	-0.002612525815748237	0.6758635220795548	3.1415231335400683e-13	183	0.8797572750669587	0.7819669915805909	0.0003358504371137899	2.3746011302881865e-12	0.13912136010062062	1.059193523521129	5.400978351360183	2.7584917453199695	0
-2.4251890700333653e-24	5.353642094263366e-10	1.621451206925629e-06	2.629048666882338e-12	0.032831481960696185	-0.11273441258419092	4.223787107319804e-13	187	0.93904142953589	0.8592715911850719	0.00035338337775977954	2.62900429170083e-12	0.13761334183819074	1.0639646820142916	-0.668580507377121	1.334922281289059	0
1.4265818059019796e-24	-3.778821567045511e-09	4.4332946695257385e-06	1.9653687856284762e-11	-0.003107283284918279	-0.023189265584726115	5.779116228239315e-13	219	1.2579541841171453	1.072468192312377	0.0009662040018409808	1.9653579387888634e-11	0.1382032644618554	1.0206372426806385	3.1076016704260794	0.015135757175966914	0
2.8531636118039592e-24	-1.4670804996505427e-09	2.7201042367101627e-06	7.398811290841027e-12	-0.01278112969281027	0.33039069684037914	7.490408997624906e-13	204	1.0705154709191085	0.9597881923132427	0.0005928267338058809	7.398563879262569e-12	0.13831769076379138	1.0307483153029247	0.953354231993543	0.034055453645925556	0
-1.3552527156068806e-24	-3.6392647518541596e-10	2.244950430169511e-06	5.039696332814399e-12	-0.01023678438699837	0.2932446978823986	1.9449775495613974e-12	204	1.1652937822920983	1.0691414362156888	0.0004892704526217417	5.039666686968011e-12	0.14256344878563132	1.0332726864228376	-1.6564636050057278	0.900731998471827	0
2.853163611803959e-25	1.5125869262477882e-09	1.8224761980870652e-06	3.321349567972987e-12	0.012577850163847404	-0.15675593478534156	3.6192978044537155e-13	203	1.0520562922039476	0.9712844961929016	0.0003971952976543364	3.321321092946057e-12	0.14011044757656635	1.0491367099630735	6.3874956433845655	1.7654347170047806	0
5.171359046394676e-25	1.0161584684881008e-08	1.620053602329877e-06	2.6245184202393915e-12	0.01189969106872776	-0.12741846781611876	3.676226894481217e-13	178	0.9218532941316093	0.855352670856625	0.00035307878010632567	2.6244053064917234e-12	0.13793305730749916	1.0453497340931919	3.1327094763875496	19.61594130005312	0
3.566454514754949e-24	6.834556622396569e-09	1.6503914940449317e-06	2.723734740624628e-12	0.057471117556006465	-0.47466273164127326	5.52244974514666e-13	183	0.9634687792427696	0.9014583385184548	0.0003596907007133627	2.7236968396406606e-12	0.13606830391844668	1.050845169114818	0.4627492414619652	0.010287481597836844	0
3.2454736084270034e-24	5.3635560927554e-10	1.4678163077727964e-06	2.1544393557908514e-12	-0.038425015043187245	-0.012492121933419309	3.078431372922279e-13	178	0.8382466741228956	0.7545808314313001	0.000319899780243853	2.154412593908496e-12	0.137248682841016	1.0556795757277295	0.45226091291646775	0.07505302229800322	0
1.0699363544264847e-24	3.956509046349358e-09	1.5270168560851633e-06	2.331731388652874e-12	0.029818018068995988	-0.5640840705061247	3.291431689512774e-13	159	0.8459131179878554	0.7777985348328915	0.00033280210480255605	2.3317107662255233e-12	0.1407341859277791	1.043756338874781	1.427188426509196	0.08915211296577606	0
-9.986072641313857e-25	-1.606473712015722e-08	1.7132507724539604e-06	2.935166415036001e-12	-0.022973889194355692	-0.4848969507705294	3.4880406941758046e-13	169	0.8797968651572794	0.8054552382902419	0.00037339041861597096	2.935157307258235e-12	0.1406952048890405	1.05091441468893	-1.7156221466410013	0.027584917453199697	0
2.139872708852969e-25	1.0159908898443523e-10	1.5489335962670039e-06	2.399144776270199e-12	-0.017207465767652384	-0.37347945110490555	2.226440707629567e-13	177	0.8335354098773777	0.7689475433322478	0.0003375786973030651	2.399099842096573e-12	0.14286606949141464	1.0545083876399484	7.2383618203499624	1.7654347170047806	0
4.493732688591235e-24	4.121206923672542e-09	1.574161685556725e-06	2.4779328441692682e-12	0.09525653549661703	-0.29791220254896666	3.279256357553311e-13	173	0.8485802401499676	0.7790502569061853	0.0003430769740131801	2.477903522575367e-12	0.1418141177933906	1.052776412013024	0.3502978980799133	0.010366463892219907	0
-2.8531636118039592e-24	-7.929893912527534e-09	1.4450551728624002e-06	2.0881404908384318e-12	0.0074341435956413356	0.1982726589899042	3.5835807871585394e-13	168	0.7788040493020185	0.6984418166794972	0.0003149391581160169	2.0881167634261635e-12	0.13865837796754163	1.0650221855383648	-0.5064693646368243	0.04744516842259556	0
2.1398727088529693e-24	-5.173926881576691e-09	4.15678364515818e-06	1.727848650738563e-11	0.01526903376245313	-0.47090143843443455	2.7406717354189607e-12	227	1.3546346857981382	1.282048346861966	0.0009059404556044605	1.7278319396370538e-11	0.14267521290328947	1.0168429936012768	1.942517361950326	0.017654347170047806	0
4.208416327410839e-24	8.92953635747614e-09	1.5957528358852953e-06	2.5463735042441044e-12	0.0010820660266045662	0.029881049763692324	2.850408146897268e-13	170	0.8160938914149694	0.7411730786433417	0.000347782606597275	2.5463541474417448e-12	0.13880549385233554	1.0528259115946368	0.3791773233092567	2.7584917453199695	0
3.1384799729843548e-24	1.5593672889988743e-08	1.3438459672545077e-06	1.8058839642960198e-12	-0.019977329703126826	0.3336778028196341	2.3496543447902513e-13	163	0.7668415696855138	0.6972245446152374	0.0002928813553370391	1.805876894438821e-12	0.1395760822287927	1.0632254109764445	0.42817919279414524	8.718196133356942	0
2.853163611803959e-25	1.3941066590909408e-09	1.5373110555881706e-06	2.3632755274171597e-12	-0.008874994519385187	0.26285114738876914	4.45710150677263e-13	174	0.8283848543706251	0.7525436797841007	0.0003350456499528312	2.3632620162589843e-12	0.1362523138096375	1.065710429682177	5.388036167716939	0.44135867925119515	0
2.5678472506235632e-24	1.5088358914945677e-09	1.4323564855589067e-06	2.0516019091942056e-12	-0.01003482109064433	0.2415189572656602	4.1197953363308625e-13	173	0.8020834694841308	0.7319625415310613	0.0003121715725153794	2.051593823393744e-12	0.13719523522964508	1.0552102144102284	0.5577985246961393	1.4590369562022978	0
-7.132909029509898e-25	5.031426709741159e-09	1.6170750387294582e-06	2.614876629688597e-12	0.0359443444143387	-0.19923984814760765	4.337363442667162e-13	182	0.8552276780896082	0.7929444858239013	0.0003524296240530985	2.61485607493684e-12	0.14055218117053322	1.0621411068644846	-2.2670386095032864	0.043101433520624524	0
-2.853163611803959e-25	-5.4690783141389694e-09	1.4884092766019662e-06	2.215315535471111e-12	-0.0309887099188227	-0.21462559274076787	3.533495533312549e-13	183	0.8155238802806037	0.758701445817352	0.0003243878665037855	2.2152421944341285e-12	0.1396079722106206	1.0502116858908923	-5.216643037559191	0.18978067369038223	0
-2.2112017991480683e-24	7.474223498749986e-09	1.7052904085050704e-06	2.907954155963025e-12	-0.0020944397896759466	-0.15862834301044115	5.266692692489767e-13	178	0.9520232453876676	0.8587169390986615	0.00037165551577804373	2.907933093065534e-12	0.14070570761902018	1.0503339547977593	-0.7711971194317263	0.22518299961795674	0
1.1412654447215836e-24	-5.381979138784191e-09	1.6614413768270398e-06	2.760329335212959e-12	-0.035892785633812395	-0.05674805071245537	3.351418308392357e-13	178	0.9073559417292887	0.8089199082049587	0.0003620989414823185	2.7602963184301993e-12	0.1368181681322255	1.0624874276246545	1.4557734097379118	176.54347170047805	0
-2.3895245248858156e-24	7.69718308132707e-09	1.8702304228998054e-06	3.4976881976487274e-12	0.014093364430770677	0.06670015711585942	6.742420808824656e-13	187	0.9209141416945235	0.8277976428694496	0.00040760298010234734	3.497643952578526e-12	0.1414901493991639	1.0436465719550894	-0.7826706596575018	0.05158695936897598	0
-9.272781738362867e-25	2.762664425814297e-09	1.8754151507248196e-06	3.517107941631618e-12	0.023984807498880115	-0.12994191874810568	6.526180532784589e-13	193	0.9358096907286497	0.856157551259236	0.0004087329534396534	3.517086043019934e-12	0.14166197820380097	1.0359073864174309	-2.0224733659480165	0.11033966981279879	0
4.600726324033884e-24	9.116162942135096e-09	1.921991173824908e-06	3.693972302785642e-12	0.08193947218325434	0.36340934957316184	6.939997252648771e-13	181	0.9172421629675203	0.814695685969391	0.0004188838554806308	3.6939104342891294e-12	0.13947452399233976	1.0370412708524455	0.41775380817418734	0.36475923905057445	0
4.7077199594765325e-24	2.9060889945955012e-09	1.9857562496776167e-06	3.943144867809858e-12	0.025961109882831627	0.07918096603121993	6.121146688966187e-13	183	0.9031718474708659	0.8004623412309075	0.00043278098528120234	3.943074631340311e-12	0.14256365080906636	1.0395340700149274	0.421804050360514	0.11033966981279879	0
2.8531636118039592e-24	-2.728100739536891e-09	2.00918228947822e-06	4.036728486806157e-12	-0.031856891409154514	-0.2651431899400958	7.647671572214478e-13	185	0.9688342473381084	0.8882362348831504	0.00043788651854480796	4.036664423042739e-12	0.14035266277461614	1.0408125691565888	0.7041871457239441	0.06054302870386766	0
-5.848985404198116e-24	-5.7883995293851796e-09	7.048980820480466e-06	4.9687084541593936e-11	-0.03144785907340411	0.7630339505661374	1.3470919526342333e-11	274	1.5351383120081517	1.5315328933476955	0.001536273581015345	4.9687022457573424e-11	0.13385299614534607	1.0129751229973143	-1.2051503180760998	0.0063302187852012646	0
8.559490835411877e-25	-2.0162311481629573e-08	4.947208959311515e-06	2.44743612265345e-11	-0.005912248362636082	-0.4576384681557961	7.928288482442904e-12	222	1.4501866449633622	1.355161891279727	0.00107820784557542	2.4474271063559858e-11	0.1360932594780635	1.017600281649938	5.77973267134831	11.033966981279878	0
-1.9972145282627713e-24	-1.3527397429701176e-08	2.3822714411015018e-06	5.675097740830583e-12	-0.024724834859859986	0.2875088186303705	1.0101457996868662e-12	193	0.980138080597543	0.8818061293506331	0.0005191985580579483	5.6749874239493e-12	0.1391690990692148	1.031045177773945	-1.1927844158535001	0.24217211481547063	0
-1.4265818059019796e-25	-4.881991499338169e-09	3.1378417250113955e-06	9.84584340594478e-12	-0.026911422573187117	0.33325294339827183	2.988595539964346e-12	201	1.165047554289104	1.0814620112254758	0.0006838695502669914	9.845827314687069e-12	0.14020667338818962	1.0283956292416665	-21.995294500063576	0.01672199162453247	0
-9.986072641313857e-25	-1.9081361972474606e-09	2.825596134024057e-06	7.983825428537747e-12	0.03340935056198106	-0.15295553411250795	1.0622359543037995e-12	196	1.1480731546613612	1.0637090726853071	0.0006158179177772785	7.983806960901376e-12	0.14057760339346925	1.032209178967903	-2.829507146844223	0.4003253326541453	0
-3.566454514754949e-25	-7.867993109433933e-09	2.7850417015304315e-06	7.756293985426064e-12	0.02102873692947705	0.6612865308704756	1.3013649576586258e-12	205	1.104844731567813	0.9968020355200463	0.0006069793771683994	7.75621725347222e-12	0.13756637664072213	1.0293901898424063	-7.80891042806151	23.344591299236765	0
-2.1398727088529693e-24	2.9990323726128337e-09	2.269434264619951e-06	5.150223453391489e-12	0.044931403127406615	-0.2573827690551793	1.2667911904836007e-12	189	1.044631979540077	0.9482765664026298	0.0004946065244576701	5.1502064784355655e-12	0.14049594965288761	1.0366581158768908	-1.0605352207743952	0.052480223454363276	0
-1.3909172607544301e-24	-1.7462475860811054e-09	2.49342301265948e-06	6.2170274325162965e-12	-0.008087517195347614	-0.07064715324987647	1.2637563273216451e-12	203	1.0650220221850768	0.9831246459271069	0.0005434232264492603	6.216958263803016e-12	0.13961861236165832	1.0375965403822776	-1.7926276683135693	0.00983200443865438	0
-1.0342718092789352e-24	1.2744605223985339e-09	2.2189020412701177e-06	4.923422615568089e-12	-0.002727147173431351	-0.17690839630048183	1.2819197396289887e-12	183	1.0362418682769503	0.9484188299397237	0.00048359339763843367	4.923388950690953e-12	0.13958533014499375	1.0327781819741186	-2.1453535370267245	0.035021517893369984	0
2.1398727088529693e-24	-2.7605575866144495e-09	3.083775638318855e-06	9.50947198386386e-12	-0.019322552536238154	0.43385052797872303	9.377532753300628e-13	211	1.2464359522553576	1.15304541155467	0.000672086243895479	9.50942299136595e-12	0.14247700044174522	1.0273435020678947	1.4410872032686397	0.10008133316353633	0
5.4210108624275224e-24	-1.2113698778856206e-08	7.986705255513946e-06	6.37861179445417e-11	-0.017197504831626683	0.24071481675831885	1.0882407975934202e-11	268	1.540118158126715	1.505358570972803	0.0017406437321766137	6.378607988473464e-11	0.1355334155984619	1.0117638064223602	1.473271570039509	0.027584917453199697	0
-1.4265818059019796e-24	-9.65171902812181e-09	6.494737656864996e-06	4.218072919745324e-11	0.0007363213566423654	0.26447960119702696	8.133783671779082e-12	267	1.5183512049048806	1.445982411674119	0.001415480355525653	4.21799390648284e-11	0.13443369385977536	1.0119851797558608	-4.552609085561179	0.1724057340824981	0
3.2811381535745528e-24	-7.166068051499204e-09	4.000946135543346e-06	1.600723297804598e-11	-0.004926370834352344	-0.002177179227474735	4.791327900405055e-12	230	1.3343992354750367	1.253046004242536	0.0008719768153209029	1.6007182398450487e-11	0.13882103564734705	1.022526096089051	1.2193646938457992	1.7654347170047806	0
4.1370872371157406e-24	-1.8073328765985636e-09	3.852320126411163e-06	1.4840057927502914e-11	0.03374166445403593	-0.11924692731317599	4.124132856536741e-12	209	1.3002307085001075	1.2133569579040342	0.0008395848685847002	1.483985464523155e-11	0.13695345752370072	1.0252925644556519	0.9311574435508551	0.056295749904489184	0
-3.316802698722102e-24	-1.3176473837223863e-08	2.886837891328846e-06	8.33365756169596e-12	0.056107184962750176	0.8004368359264773	1.3268708179365733e-12	217	1.1700657638311998	1.0658387100276712	0.000629165108839133	8.333647306902923e-12	0.14209333823114934	1.0310846155844657	-0.8703585246459974	0.0766247707033325	0
-2.3538599797382663e-24	5.4125557515393435e-09	2.1538002901048576e-06	4.638758029535987e-12	0.024617322035851315	-0.09378835156421994	7.814969926661731e-13	191	1.025816469463971	0.9238892940937201	0.000469404949274035	4.638735020167492e-12	0.14292812542550756	1.0407786614919896	-0.9149981889079982	0.1724057340824981	0
1.5692399864921774e-24	-1.5145294605933e-08	2.565873588621738e-06	6.58356866842296e-12	0.00043590429226083005	-0.2988401139348986	8.554100606481546e-13	216	1.3159645907635835	1.2426279500678727	0.0005592132971864051	6.583422840001379e-12	0.13937560146043973	1.0391829434889785	1.6350887062338466	0.07061738868019123	0
3.994429056525543e-24	-9.403828487716046e-10	4.65086494409433e-06	2.1630089348316547e-11	0.031488035862291104	0.09364179891658786	4.568729530334976e-12	253	1.4682604473793472	1.413916213784439	0.0010136218446960563	2.1629901252522697e-11	0.1384060688937728	1.0244766023076355	1.1643255948595983	1.7654347170047806	0
-8.559490835411877e-25	-2.3607448004402687e-08	6.341732844652788e-06	4.021672878714851e-11	0.051505046266483355	-0.14636410933584187	5.213627544214216e-12	254	1.4804027870732086	1.4329635599769206	0.0013821340808291916	4.0216056270296254e-11	0.13603362223140114	1.0132172773966872	-7.40892911875372	7.061738868019122	0
-4.5650617788863346e-24	-1.6454896154224176e-08	6.195496458035734e-06	3.8383368273609924e-11	0.033291336905846056	-0.19245172583253867	6.160127874533431e-12	250	1.459930076563162	1.4163524078537053	0.0013502629347636227	3.838260599436821e-11	0.13538258745543247	1.0146617780020868	-1.3571407227377545	0.032239494466851364	0
-5.2783526818373245e-24	1.3672054103774583e-08	7.167619720234276e-06	5.1373690879734354e-11	-0.04446422955126229	-0.0026641897913428636	1.7001213812762045e-11	253	1.5531260063823389	1.4893263589059196	0.0015621300575775956	5.137332638377343e-11	0.1326953148346691	1.0133813983965603	-1.3579131034331742	0.034055453645925556	0
-6.490947216854007e-24	2.001653546805362e-08	3.4841887911076254e-06	1.2139315962153025e-11	-0.028943709878215006	-0.456405042894795	2.9486284115624397e-12	223	1.3564263042185485	1.295259938400076	0.0007593533487134094	1.2139301638308778e-11	0.13429094134230835	1.0246820810455037	-0.5367709825457163	0.041785437088870545	0
-1.4979108961970786e-24	-1.1393576897083436e-08	3.265429404853738e-06	1.0662804713258218e-11	0.0281769682983069	-0.3725783630975412	9.244662207230498e-13	210	1.2258015936380762	1.1416198592620148	0.0007116763477029185	1.0662527453954583e-11	0.13956282298053926	1.0306505740791625	-2.1799661381875	4.90398532501328	0
1.1412654447215836e-24	-3.2448037687937583e-09	5.883027742790373e-06	3.460928679053756e-11	0.029194151370511234	0.11133555989825172	1.120532902356487e-11	247	1.4833852754416093	1.403245773148671	0.0012821626739811661	3.460919952364697e-11	0.13796249936087687	1.0110981076492966	5.154774327975727	0.30649908281333	0
-7.132909029509897e-24	-1.565079636395504e-08	4.419664691099527e-06	1.953302475152069e-11	0.05940770366077261	0.3292986974656431	3.626603227290613e-12	227	1.2586325418563686	1.1914467110748557	0.0009632334481823358	1.953299140023641e-11	0.13793545620557077	1.0190298512686964	-0.6196094958990551	11.033966981279878	0
3.851770875935345e-24	-7.076984968953506e-09	5.111996026998274e-06	2.613195322208025e-11	-0.048325960980799346	0.14600534620722128	5.28961462718886e-12	244	1.4539189372524444	1.3676575253025256	0.0011141219762884186	2.6131663562112206e-11	0.13916075458207225	1.0177780312644866	1.3271667450855849	0.056295749904489184	0
-6.847592668329501e-24	-2.2032590841172973e-08	9.051553217863596e-06	8.192889080075038e-11	0.046942655966894176	0.6805007318679266	2.2205269460954613e-11	313	1.685742816209653	1.7707303869647626	0.001972719522140855	8.192880565363244e-11	0.13507933086669976	1.0157782382221767	-1.3218452639156038	0.1724057340824981	0
3.1384799729843548e-24	-1.6571519690563357e-08	7.828032763027036e-06	6.127680687382599e-11	-0.01599670717654378	-0.34188282728031005	2.1999940230461087e-11	278	1.6482633682469423	1.6130837210351912	0.001706062228204685	6.12766668525634e-11	0.13270447701362886	1.0126751276430066	2.494185220116265	0.030565005488309916	0
9.986072641313857e-25	1.6206433724970724e-09	4.41009879094125e-06	1.9448561893833134e-11	0.005778033711112426	-0.01888526468267271	4.274204501559179e-12	225	1.2700172659813238	1.1943799164672808	0.0009611486305234347	1.9448509049244127e-11	0.1315818452061335	1.0211103801564352	4.416202972887806	2.7584917453199695	0
-2.139872708852969e-25	1.944474932374924e-08	4.3536505473820515e-06	1.8953874051391856e-11	0.020829453387019442	0.7407504434838579	5.116612733335357e-12	235	1.2899085080614054	1.200937806641672	0.0009488461505645228	1.8953852441501604e-11	0.1336224132242699	1.0219142037216173	-20.345157453659954	0.7846376520021247	0
-1.6405690767872764e-24	-7.017220596023e-09	3.7444164560300625e-06	1.4020359424513024e-11	0.014897525976363587	0.318112687247035	2.93144364579024e-12	223	1.2851731414004135	1.2011678279270794	0.0008160680563925834	1.4020333727466023e-11	0.13398325266995426	1.0310003994736066	-2.282364756164463	0.034055453645925556	0
5.670662678460368e-24	6.235398096975231e-09	2.8564909409598284e-06	8.159368715985655e-12	0.003923153532578297	0.08897656042278257	6.118028705864967e-13	205	1.1128723287768079	1.0200752251751082	0.0006225512139650188	8.159347027939685e-12	0.14270790707603168	1.0313164248597655	0.5037261135856226	11.033966981279878	0
-3.1384799729843548e-24	-1.580582194505893e-09	2.6677670619665187e-06	7.116831265732483e-12	-0.006868969974047729	0.8030471008588895	1.2517069899698882e-12	200	1.160370767055238	1.0492240184831736	0.0005814202310913277	7.116656909538476e-12	0.13873225022305555	1.0314572767031407	-0.8500098783563179	44.13586792511951	0
1.041404718308445e-23	-2.633858678073425e-08	4.945270696824223e-06	2.445518740797854e-11	0.012455484968270604	0.02679537099572027	3.2058789034462096e-12	244	1.4235098489686053	1.334597457305464	0.0010777854155067143	2.4455047659162413e-11	0.13962739894788795	1.020730224546872	0.47486040288945	4.90398532501328	0
-2.853163611803959e-25	1.1795737510907782e-08	2.548418230222123e-06	6.494298751171065e-12	-0.008600167038673725	-0.19644589866927742	6.976178442361018e-13	201	1.019975934526463	0.9067390426896049	0.000555409030067594	6.4941323534813876e-12	0.14128282602088857	1.0358172057823571	-8.931809567747214	0.01783222360046242	0
-2.1398727088529693e-24	-3.1926087051186984e-08	4.98109439876001e-06	2.4810779066170788e-11	0.004813588927023526	0.25049227818068687	8.925162741434383e-12	250	1.5007786424114151	1.358439738374287	0.0010855929281471542	2.4810716137550354e-11	0.1374014956446617	1.017747112693316	-2.3277281612612386	0.36475923905057445	0
1.9972145282627713e-24	1.636868422627405e-08	2.693242788668744e-06	7.253404012258958e-12	0.020411570721719136	0.2535159117907222	9.808751388492683e-13	204	1.1159069576807914	1.0366245374750673	0.0005869724785561079	7.253347219100283e-12	0.14016424374591932	1.0345083118254053	1.3484853031477138	0.07352914273239404	0
1.5692399864921774e-24	2.4369544338377694e-09	3.074211158717363e-06	9.450575284713964e-12	0.052694640553969746	-0.164800895046469	1.6890168484097964e-12	202	1.156674793723167	1.088452464105818	0.0006700017358364927	9.450567757514482e-12	0.14030228991665178	1.029993632305612	1.9590240019957004	0.10008133316353633	0
-3.602119059902498e-24	2.2395286854317737e-10	2.258007961091231e-06	5.098492613405014e-12	0.0016333580807361362	-0.3099247310623938	9.002908526655624e-13	179	0.9288508738951737	0.8471501171646552	0.0004921162455525504	5.098468600230076e-12	0.13754742788884128	1.0436111571163051	-0.6268488506102844	0.6108770647075366	0
1.2839236253117816e-24	3.724026880000094e-09	2.196441995294032e-06	4.824255873271467e-12	-0.04699471050253867	0.516083554741928	7.416084554110314e-13	201	0.977887390509697	0.8831132239855171	0.00047869839563173246	4.824217106676974e-12	0.14030520253840256	1.0406755988265544	1.7107083563455117	0.029017664645048992	0
8.559490835411877e-25	-2.0533048006491943e-10	2.4177566595604643e-06	5.845424200696029e-12	0.020834775182265543	0.12361586424029891	5.834884380793737e-13	203	1.1318881737246231	1.039253760308447	0.0005269323007114495	5.8453534897276575e-12	0.13893054523094112	1.0342327326535685	2.8246203610078107	0.017654347170047806	0
2.1398727088529693e-24	-1.2987132982511379e-08	2.522678716445582e-06	6.363773929398973e-12	0.030045843721722282	0.23121363874471612	7.882166288362519e-13	201	1.0921518506656485	1.0092780397037375	0.0005497992921480085	6.3637428821572684e-12	0.14458053472691715	1.0379260857050754	1.1788795433281758	0.045927021774317914	0
4.065758146820641e-24	3.4121681869979864e-09	2.3383856398509187e-06	5.4679322838736085e-12	-0.02964049936016483	0.16070139724774357	9.157234820606675e-13	184	0.975405164374044	0.8832430359195507	0.0005096339701040311	5.46788321842621e-12	0.13962999499685766	1.0390057133734243	0.5751352984348678	2.443508258830146	0
-1.2839236253117816e-24	-3.651674683085929e-09	2.228614735389868e-06	4.9666190761939286e-12	-0.03476514645208949	-0.17686824705808757	6.720388102503358e-13	195	1.0571113326818047	0.9632581998348757	0.0004857102079627436	4.966600198044267e-12	0.13744280218778013	1.0329033162675136	-1.7357662342436762	0.09329817502997917	0
4.351074508001037e-24	-5.091275701938115e-09	2.3880095159445427e-06	5.7024693937269895e-12	0.01907542985409396	1.0028030492353892	5.7659153791818e-13	208	1.136779323739137	1.0534965620170336	0.0005204491293123969	5.702448979905378e-12	0.14346225306991212	1.030027664521576	0.5488263587485778	7.061738868019122	0
-1.9972145282627713e-24	-4.201106370770713e-09	2.0617928261441103e-06	4.250900163420203e-12	0.0008195956326964888	0.1800941800459568	5.558342892073587e-13	201	1.0072202113586117	0.9153880580933047	0.00044935259848192675	4.250811677991701e-12	0.13808959103083035	1.042262016054129	-1.0323233151828128	1.0446359272217636	0
-1.5692399864921774e-24	1.0309382944172716e-08	2.273130304143907e-06	5.167012598114643e-12	-0.001035514308231141	-0.3349790109326012	1.1323877796296363e-12	183	1.1031496818322823	1.028476297036048	0.0004954120491171421	5.166965564183724e-12	0.1400208308535053	1.033758941715988	-1.4485396726422826	0.016968807352987128	0
1.7832272573774744e-24	-1.2553775210279396e-08	2.9062492493157273e-06	8.446106882628246e-12	-0.002853884815963998	-0.0706954793058836	9.37834255419459e-13	210	1.2152509217081042	1.117694920547521	0.0006333956716972747	8.446079418117915e-12	0.14598110089622113	1.0326862017100882	1.6297522623848968	0.025320875140805058	0
2.853163611803959e-25	-1.7100701417667856e-08	6.565776831402344e-06	4.3108517832929295e-11	-0.01849892264411297	0.04094360413735476	5.739816341289101e-12	259	1.5830058492127153	1.5835337129204163	0.001430962821691794	4.310790516509174e-11	0.1378779930391074	1.0167083741242702	23.01202668656979	0.038179816544221035	0
-5.991643584788314e-24	2.380407627576656e-09	7.347191593247562e-06	5.398008786106012e-11	-0.01397175580887735	0.05586365599137988	1.9719464329187522e-11	248	1.4643700380405722	1.3136253058581329	0.0016012664279876586	5.397987892161046e-11	0.1359851119016422	1.0135750208099579	-1.2262268524507387	1.4590369562022978	0
3.209809063279454e-25	-5.925917223668777e-09	2.329870491202359e-06	5.428182225849083e-12	0.002912856067540506	-0.23514543120858544	5.659137048708567e-13	190	1.027833635258709	0.9354503656435539	0.0005077781560168097	5.428144665689783e-12	0.1427544822129228	1.0356094453089353	7.25851887196163	0.19615941300053116	0
-1.1412654447215836e-24	5.544256279708686e-09	1.8965225895809783e-06	3.5967222107291967e-12	-0.003434624224861663	-0.31921068579368317	6.15940849705356e-13	181	0.9535014192610816	0.8532377162478281	0.0004133331646621607	3.596705056164081e-12	0.14155500651566008	1.0436074774014095	-1.661754182474951	1.9561603512518346	0
-1.1127338086035441e-23	9.797989952107086e-09	7.3583584476190806e-06	5.4144299139667223e-11	-0.013282594078728305	-0.11647402953178787	9.32791841238934e-12	269	1.5955033531282456	1.5719496467807272	0.0016037001618551372	5.4144134951586426e-11	0.13777586385732724	1.008033807484005	-0.661279538189028	0.0834326425805662	0
7.132909029509898e-26	-5.447547568256651e-09	4.8546787751774475e-06	2.3567409843716082e-11	-0.011627063630753073	-0.07110889483972516	4.612348756897432e-12	247	1.4418430310669308	1.3963682329896605	0.0010580415717619577	2.3567364116796487e-11	0.13715245771970697	1.0184111836891028	68.05957643567767	0.025020333290884083	0
-1.1412654447215836e-24	-1.293932589113227e-08	4.061820120249849e-06	1.649803535489409e-11	-0.023958816508128925	-0.24946826114200604	4.3404630377864315e-12	219	1.3573036059279047	1.2840376917720753	0.0008852438530469835	1.6497986751038468e-11	0.14185445035987274	1.0210707896041593	-3.5590119571301284	0.0766247707033325	0
-8.559490835411877e-25	-4.996011561397543e-09	6.722428277028412e-06	4.5190090549434554e-11	-0.0061198699055874965	-0.08072697792162709	8.997750802413733e-12	248	1.4859707445908983	1.4393369412399941	0.0014651038533490181	4.518997499007308e-11	0.13693252604438977	1.0144565260916831	-7.853688547035616	11.033966981279878	0
-4.2797454177059386e-24	6.730074724281421e-09	5.134832940997134e-06	2.6365954247542286e-11	-0.051943738878183626	-0.20410671879361741	3.4045284825381153e-12	240	1.4671668726545581	1.4192175868912844	0.001119099113911837	2.636580849851195e-11	0.13906417032786583	1.0134346160704875	-1.19978605937546	0.019156192675833125	0
2.853163611803959e-25	-6.936149320473415e-09	5.586010070559468e-06	3.12028515924232e-11	0.0240443788953572	-0.1473875719448925	5.058555930061974e-12	255	1.5440703073111566	1.5445556948224852	0.0012174298545050148	3.120281519103759e-11	0.13801537583683493	1.016314169136959	19.578096562826186	0.44135867925119515	0
-9.415439918953065e-24	7.3827827651984975e-09	4.31970555979132e-06	1.865946328421576e-11	-0.010654139631637576	-0.03153862673815322	3.3257345224534865e-12	224	1.3883975047668606	1.3047845938743101	0.000941448089912688	1.8658734137452046e-11	0.13659321553903928	1.0211943230907532	-0.45878473296524164	0.08718196133356941	0
1.2125945350166826e-24	2.4312252623982804e-09	2.7030756692435526e-06	7.306464250118086e-12	0.003369055800041586	-0.14397114479825568	1.735716339548068e-12	215	1.2490020852620916	1.1522959229440501	0.0005891154826352887	7.306352615080982e-12	0.13834066639062154	1.0340045180895507	2.2291434915864192	0.10502288619897567	0
-1.1412654447215836e-24	1.35844244332224e-08	2.193298083541739e-06	4.8104552083945335e-12	-0.010610302593582028	0.4831271332898095	1.1078446887733954e-12	188	0.9735885403161837	0.8911753045259246	0.00047801320316361593	4.810440966514572e-12	0.1403272879336324	1.0393863023309013	-1.9217921704507894	0.0766247707033325	0
3.2811381535745528e-24	2.790090235740191e-10	2.3602419271358844e-06	5.5706246758321205e-12	0.009265983954341231	-0.11696433283160124	7.893446703167786e-13	199	1.0522144802223452	0.963212660981815	0.0005143973873398131	5.57060290236536e-12	0.1438456253449037	1.0371691806556693	0.7193287730911233	0.015135757175966914	0
4.993036320656928e-25	-8.814937456804041e-10	2.5756801595554727e-06	6.6339886184690885e-12	-0.03220926659620705	0.2369037771915905	9.974752927029941e-13	197	1.0786261952413212	1.0024556348495821	0.0005613505672726106	6.6339665353333424e-12	0.1432459826482042	1.032514357692456	5.158490508739512	0.023324543757494792	0
3.566454514754949e-24	2.106267610664163e-09	2.4070103329225394e-06	5.793576770190762e-12	0.017021772733573276	0.4135443460235737	6.149137129427681e-13	194	1.0291255692746053	0.9332444714287533	0.0005245902177738937	5.793457732565024e-12	0.14304302662142138	1.036667574628879	0.6748957503538207	0.09118980976264361	0
4.279745417705938e-25	-5.943282851217978e-09	2.15021576242773e-06	4.623330489670033e-12	0.03747090208449718	-0.11607271693767096	6.507040670931903e-13	198	1.0581890425897837	0.9625556237883972	0.00046862372780230257	4.6233038648100114e-12	0.14241920553114626	1.042771111989069	5.024114564298162	0.038179816544221035	0
-2.853163611803959e-25	1.046629350658432e-09	4.507641645658762e-06	2.031840544076764e-11	0.028027866547916534	0.25743908255720216	1.2811030097387534e-12	229	1.3178955672606802	1.219966970717377	0.0009824073790625062	2.031826249325678e-11	0.13947354255821173	1.0202067257037077	-15.798582941058891	0.052480223454363276	0
-7.70354175187069e-24	4.020032814380928e-09	7.99345377517936e-06	6.38939580916501e-11	-0.030794503798503504	-0.02083104751107756	2.1355972790522332e-11	274	1.5768079280715375	1.5815710723503826	0.0017421145224563682	6.389354162620939e-11	0.1358782937624066	1.0115862477889288	-1.0376226793574204	4.90398532501328	0
6.847592668329501e-24	2.4061773661131057e-09	4.402844811898522e-06	1.9384634331505153e-11	0.046752290170836514	-0.34518310090098137	4.6955327219892785e-12	221	1.4343351599757779	1.3768186111280212	0.0009595676790860011	1.9384201116881623e-11	0.138216340098048	1.0215904288712607	0.6429702640291269	0.007254416161262248	0
-4.208416327410839e-24	-4.772886670944402e-09	2.454164982153219e-06	6.0227989611900645e-12	0.014373852489478662	0.4397992994391373	7.317822729387097e-13	201	1.0286602543403247	0.9085715320162094	0.0005348672271288718	6.022703945557821e-12	0.13897850497626824	1.0346077247833747	-0.5831502773898611	4.90398532501328	0
1.4265818059019796e-25	-1.447453056798209e-08	2.003649947640978e-06	4.0145285945109e-12	-0.002128921916873398	0.08559606225246563	4.996370614421441e-13	182	0.9811290930756691	0.8903154275429674	0.0004366807852874543	4.01451480949814e-12	0.1399857757847587	1.0407180602886061	14.04496291897585	0.17792237006850903	0
1.2482590801642321e-24	5.914624926144669e-10	1.8716462772247905e-06	3.5029860384223213e-12	0.02216325752981842	0.2934192430508267	4.978857428538335e-13	187	0.8963658553540377	0.7988540832648624	0.0004079115551502069	3.502975354589674e-12	0.14033882347426105	1.0393792013759497	1.4993895140222722	0.3337305703222648	0
2.853163611803959e-25	-2.7979959514578703e-10	4.249798431543379e-06	1.8060406481659954e-11	-0.018303868813838876	0.2891559649044977	7.717750814385269e-13	228	1.288253071020633	1.1541083070564284	0.0009262123449181877	1.8060131535987053e-11	0.138561161724065	1.0239087115248602	14.894882575277979	0.015565119063719992	0
-3.423796334164751e-24	-1.1659755038822367e-08	3.527407483252847e-06	1.2442341603359703e-11	-0.0029680486874341253	0.15010126038156102	1.5630404624921006e-12	208	1.1878978545835759	1.0688178664280874	0.0007687725451390586	1.2442254113842378e-11	0.13464899756253979	1.0215719715424807	-1.0302512206272487	1.0446359272217636	0
-1.6405690767872764e-24	-6.06832323792583e-09	2.608575537246421e-06	6.804523077387115e-12	-0.004661214805827969	-0.1139012653638436	6.324124334469107e-13	188	1.0896413223744839	0.9856404622990917	0.0005685198731582634	6.804490757423271e-12	0.14126666051102796	1.0386745991473376	-1.5900263605604155	0.03602927993887307	0
-8.559490835411877e-25	-1.5043247809886655e-09	2.7843284663257425e-06	7.752321798181159e-12	0.013612779404627526	-0.05910240061500849	1.263539431690282e-12	198	1.0043134132897715	0.9218507987950013	0.000606823932795671	7.75203035254164e-12	0.14064363419516282	1.0303652633163585	-3.2528794188688535	0.12226002195323966	0
3.2098090632794538e-24	-2.5134130072235963e-09	3.057568227228843e-06	9.348526648928507e-12	-0.023644726489058385	0.4110422903220763	2.2249393870603e-12	227	1.22867751958221	1.1042458050735002	0.0006663745311940606	9.34844024481622e-12	0.14120143742681257	1.0323469019295768	0.9525600999477717	0.026255721549743916	0
4.993036320656928e-25	-3.364506891778348e-09	3.288536023726591e-06	1.0814241506312143e-11	0.027547699632659888	-0.17195070750223884	2.31989091604667e-12	213	1.276057826807805	1.1984681236145927	0.000716712265522104	1.0814134739903293e-11	0.14227441820254455	1.0276567054362344	6.586175617771319	44.13586792511951	0
-1.4265818059019796e-24	1.2858324242729046e-08	2.3854154040583322e-06	5.6900868560945684e-12	0.07643970077083774	0.028411943813541285	9.28491124501071e-13	199	1.1206126341609588	1.0345733958724024	0.0005198837616857176	5.690069558958498e-12	0.1348038143805366	1.0317498140198589	-1.672102002438017	0.1724057340824981	0
6.9902508489197e-24	6.490678337047775e-10	4.285460692835166e-06	1.8364786714606845e-11	-0.004711510682135424	1.0527486631068843	2.026668870807242e-12	248	1.348625290580462	1.2675092648285242	0.0009339846727563709	1.83645296800752e-11	0.14004901824520574	1.0207214576135397	0.6130560512213193	0.7348323483890866	0
-4.7077199594765325e-24	-8.635094672833569e-09	4.437191048887819e-06	1.968824990613219e-11	-0.04246888437900291	0.16919227500188105	4.9799988881570495e-12	226	1.3657807534124844	1.2768004617015467	0.0009670531890962767	1.9688224293716262e-11	0.13703569098460333	1.018168652394689	-0.9425251245958076	0.19615941300053116	0
1.1412654447215836e-24	-3.74509139806059e-09	2.604500516647863e-06	6.783280132314959e-12	-0.03431548257161318	0.16675085138106382	1.6122786215737376e-12	204	1.10170908793829	1.0152319577770192	0.000567631752357953	6.7831842064543265e-12	0.13530570512052553	1.0338138936104562	2.282092314942583	0.48904008781295866	0
4.1370872371157406e-24	-2.270239962635699e-08	2.553003906689048e-06	6.517691730118014e-12	0.00829719672261933	-0.0449424453587719	1.2970114050889956e-12	206	1.1546356602042445	1.068151979528771	0.0005564084445626303	6.517639328880981e-12	0.13574801825672814	1.0358029512660667	0.6170952862483352	0.029017664645048992	0
0.0	-2.7600965810725e-09	3.036757160568e-06	9.221699907123079e-12	-0.008999449595496088	0.38776745092408493	1.9757439835892578e-12	216	1.2149569748257587	1.146247315493663	0.0006618389121140779	9.22166880051849e-12	0.13862370537093383	1.034631139087844	0.0	0.07824641405007338	0
-1.7832272573774744e-24	-6.578653620202746e-09	2.5072160774764595e-06	6.286000119525724e-12	0.0008792740943816741	-0.21593321057666515	1.2745191265101806e-12	192	1.0952752867979583	1.0058453139042605	0.000546429323588579	6.285981226252419e-12	0.1359698393193635	1.0363183978760606	-1.405984388819067	0.02828768974530974	0
-4.8503781400667305e-24	-5.934952796541437e-09	2.5588421515785685e-06	6.5475353109445696e-12	0.010066305112339406	-0.17121055977148014	1.1765909715154739e-12	185	1.0382871398539542	0.9386599503474425	0.0005576808471427605	6.5472870115147576e-12	0.13853688359566083	1.0348652832173066	-0.5275496347633333	0.02292753749732266	0
8.559490835411877e-25	-1.3381636200394076e-08	2.926926741188613e-06	8.566719792492398e-12	0.009553767313973194	0.09415122836563983	1.9224011664927914e-12	211	1.1321737642760543	1.0370423011416725	0.0006379021791335948	8.566684180886407e-12	0.13948404055458313	1.0310576366047444	3.419474344387734	5.836147824809191	0
-4.5650617788863346e-24	-6.143515932209435e-09	5.163054566770204e-06	2.6656571256658036e-11	0.05148073773891459	0.5557519912249007	8.367951452790451e-12	242	1.3736850024255784	1.286175887304625	0.0011252498099050081	2.6656431684453237e-11	0.13947057453382328	1.0169798492645803	-1.130981456246773	0.1724057340824981	0
6.847592668329501e-24	-1.0047886748168805e-08	4.112721309039441e-06	1.69141204715836e-11	-0.001407210899707542	-0.23281318555427122	4.3497212695734025e-12	228	1.3464827943994067	1.207298652710626	0.0008963373931730288	1.691407923146418e-11	0.14173625972341067	1.0207785786348533	0.6006020241288152	0.04378286854745566	0
-6.205630855673611e-24	3.324417521690935e-09	2.34280429267169e-06	5.488616401509238e-12	0.02014210717531924	-0.28736643504020787	8.498339522997001e-13	191	1.0396635453720968	0.9536151475351089	0.0005105969830225095	5.488575657819771e-12	0.14134371505631083	1.0332986167748066	-0.3775248135009749	1.22599633125332	0
-1.7118981670823754e-24	-9.873632369539075e-09	2.0312617802769368e-06	4.12593755634183e-12	0.018452720921683024	1.2686243639254986	4.826964508250439e-13	183	0.9241757669991655	0.8248843656896592	0.0004426985813465376	4.125800624676988e-12	0.14001240793718112	1.0380489918646008	-1.186542773115609	0.08718196133356941	0
0.0	-1.2521444195176264e-08	1.8924929072357834e-06	3.581454003318717e-12	-0.007203459851772896	-0.5715201904965017	9.434171022325996e-13	178	0.9956253162119197	0.8955390082033491	0.00041245492500107094	3.5813630411499726e-12	0.14042679824434093	1.042176999025794	0.0	0.27150091764779405	0
2.139872708852969e-25	-9.260496206914867e-10	2.182860127839923e-06	4.7647780244851636e-12	0.013306693602592973	-0.21867914970924351	8.043680413872887e-13	202	1.0197447025150725	0.9244251592515931	0.00047573832740598613	4.7647013861825485e-12	0.14251861028439403	1.0405749752276903	10.200780360501065	0.30649908281333	0
-2.8531636118039592e-24	-1.404834195907386e-08	3.2284015914132e-06	1.0422357412769061e-11	-0.044824363067172454	-0.09559946320250434	2.48750797747271e-12	216	1.2569988297829742	1.178027418084237	0.0007036064078066163	1.0422326687995118e-11	0.13327308835686405	1.037499752458065	-1.1315045497928893	0.07352914273239404	0
-1.4265818059019796e-25	-7.217932754450754e-09	2.6919418114167785e-06	7.246398157091403e-12	0.018383720648073996	0.19490710894348728	1.4826032714157301e-12	199	1.1317384425788264	1.0505578398944442	0.0005866889401223118	7.246371024398506e-12	0.13354583000226905	1.0355318846130341	-18.86967479818684	0.09118980976264361	0
-4.5650617788863346e-24	-1.102323128183994e-08	3.858958709155112e-06	1.489124881238895e-11	-0.053216475089951316	-0.05085162572257884	1.0094612637892766e-12	222	1.3288345161269444	1.1876185509447619	0.000841031698920127	1.4891179308798454e-11	0.13193124433725387	1.046401445205916	-0.8453156332234181	1.7654347170047806	0
-3.709112695345147e-24	5.723859468323772e-09	3.509260355291025e-06	1.2314648979991161e-11	-0.039584120176407056	0.16396578936984785	2.9558057305379553e-12	212	1.17818962499276	1.0483517895965144	0.0007648175119265903	1.2314536819287213e-11	0.13130182108048588	1.048459638733595	-0.9461085989427913	0.019156192675833125	0
2.0685436185578703e-24	8.797056208841585e-09	4.116403748098471e-06	1.6944423085152456e-11	0.003474781387399601	0.935048041476934	1.054963843117111e-12	219	1.120870851440987	0.9887972333879657	0.0008971399537110928	1.6944383281571294e-11	0.13201523910840088	1.042972812889773	1.9899799938347214	0.05071630902053378	0
-4.8503781400667305e-24	-7.403404722099148e-09	3.7706301446401507e-06	1.4217352368686106e-11	0.005254967147122157	0.130094289208059	4.576951785549071e-12	213	1.283897218636651	1.2049282033141218	0.0008217811372333816	1.421733303372798e-11	0.12765854486812206	1.0440051111884312	-0.7773807205752719	0.04903985325013279	0
8.274174474231481e-24	-1.2134858313142903e-08	3.868318441641599e-06	1.496357253673257e-11	-0.03395314053337912	-0.11142841398560988	3.3880417741603697e-12	227	1.294710756890347	1.2157895176910551	0.0008430715838496736	1.496349202458723e-11	0.12733917484424814	1.0461684502069415	0.4675122254592155	0.11033966981279879	0
4.279745417705938e-25	1.8243800745074477e-08	4.56157562145336e-06	2.0807534087666025e-11	-0.005385921551749488	0.3171160050979438	3.784040781491615e-12	242	1.3362066791291634	1.2770543493582789	0.0009941618928344298	2.08075102469239e-11	0.12955214572581636	1.0501028099561953	10.658408758949625	0.014328664207489496	0
2.8531636118039592e-24	-1.6002227004718545e-08	3.725307382177123e-06	1.3877622925069858e-11	0.013817981439826404	-0.2674174493368744	3.891118826407127e-12	235	1.3868340216067043	1.3337489684417299	0.0008119033741405551	1.3877536218514928e-11	0.1305263528174044	1.044453617255522	1.305662301592811	0.48904008781295866	0
-5.1356945012471265e-24	-2.336201657339432e-09	4.11805991850699e-06	1.6958060473098164e-11	0.049405540718807386	0.032970880431893335	3.5781643755234214e-12	215	1.262538440795542	1.1806919162056888	0.0008975009038837582	1.6958022421216185e-11	0.12810955779687064	1.0351167744252443	-0.8018421986120279	0.009270293620062911	0
1.9972145282627713e-24	-2.765856645914735e-10	4.1941139514299875e-06	1.759022150933045e-11	0.015540062216969837	-0.20979430100895646	3.5529915269229545e-12	248	1.4559344621643966	1.4006093778291275	0.0009140763215909251	1.7590133177630836e-11	0.129822469002388	1.0384527101991103	2.0999595903589907	0.04903985325013279	0
-2.5678472506235632e-24	2.0640206301845297e-09	2.4131092040977728e-06	5.822973439405999e-12	-0.006661944773187204	1.0554269197354538	1.5193655813801673e-12	195	1.0021840081215632	0.8999772434979264	0.0005259194219381757	5.8229077025491935e-12	0.13531030932189728	1.0515793233816435	-0.9397302749330525	0.02387012867772824	0
3.709112695345147e-24	1.3359883562712691e-08	2.84635356506068e-06	8.10155805462591e-12	-0.022896796576070952	0.2765250552881051	6.620913114803146e-13	212	1.118590943352595	1.010332894092871	0.0006203418473670229	8.101520170396923e-12	0.13541937745465787	1.0492326537777652	0.7673866601191665	0.1724057340824981	0
7.846199932460887e-25	-3.0189370719599996e-08	4.282368274404691e-06	1.8338291960195437e-11	-0.0404611518696092	-0.037749137555080914	4.302492326807487e-12	226	1.3711455786630324	1.276989250236622	0.0009333107028794234	1.8338252746962046e-11	0.12879471971625908	1.0444369349516103	5.457830839729245	0.0297762644122918	0
-8.559490835411877e-25	-6.547127199607466e-09	4.5840037538709456e-06	2.1012648034652067e-11	-0.05910660655607322	-0.4819560863729939	5.1020038014160295e-12	230	1.4400854594229484	1.3990429603585917	0.0009990499395155245	2.1012500126765858e-11	0.12383740874638628	1.043442250887743	-5.355406751510717	0.06054302870386766	0
-2.3538599797382663e-24	1.5957770505457729e-09	2.858749697686067e-06	8.172277782444727e-12	0.03493749330179731	-0.25470119236217137	1.9863494547615852e-12	207	1.1668068457143481	1.0852520304835942	0.0006230434933984341	8.172189484037267e-12	0.13163309893163816	1.048433871000438	-1.2144815877040722	0.04519512875532239	0
7.132909029509898e-25	1.8952645873461266e-09	4.290733749518787e-06	1.8410008521973035e-11	-0.029189520240623257	-0.15063695556809398	3.719406596728918e-12	217	1.346774597078269	1.2736394402552542	0.0009351338967194587	1.8409946994246532e-11	0.12846686789088993	1.0428031427221436	6.015341799413735	4.90398532501328	0
-2.5678472506235632e-24	2.054299696550873e-09	3.660085637201216e-06	1.3395944845817754e-11	0.008791471007424823	-0.05984413495059693	2.8824714462092433e-12	205	1.2229499531528938	1.1286045851383684	0.0007976887740067196	1.3395848337095434e-11	0.13235278715183893	1.0426870055486657	-1.4253367714502556	0.12226002195323966	0
-2.2825308894431673e-24	4.33035417631372e-09	4.050977308741633e-06	1.6410071673473165e-11	0.040913865362320154	0.4674548242062282	4.325889300815928e-12	231	1.2258337077545822	1.1548670840725657	0.0008828807419408214	1.6410014205452413e-11	0.1267796988158332	1.049075947564418	-1.7747556825568456	0.025626864813540144	0
-1.4265818059019796e-24	-2.2234960959247942e-09	4.672376783129876e-06	2.18306452013247e-11	-0.0013099310203066167	-0.3021563619829628	6.742305819171022e-12	252	1.5123093467670028	1.4904378324848637	0.001018310191966536	2.1830542240691073e-11	0.13113627091701816	1.0238621446120484	-3.2751907956679385	0.038179816544221035	0
-2.8531636118039592e-24	-1.25527218680096e-08	5.6953482868463184e-06	3.243630922443891e-11	-0.010574086900935796	0.022890817878671754	5.920850431964437e-12	262	1.5422102668166513	1.5336122231118297	0.0012412593154376922	3.2436011349708586e-11	0.12871545902719111	1.0347581117971405	-1.9961310006667463	0.031385506080084995	0
-4.7077199594765325e-24	2.0292742365830657e-08	4.499379493041284e-06	2.02439896241726e-11	-0.04633103802391541	0.3143504221078781	6.583684730202496e-12	226	1.3033806878896996	1.0899302318453234	0.0009806067036014993	2.0243900926305115e-11	0.12588886879821434	1.0416761358312099	-0.9557348715795115	1.7654347170047806	0
1.4265818059019796e-25	3.2519869609647273e-09	2.444464204399206e-06	5.975279448583851e-12	-0.05423995516967738	0.08515265046088905	8.175359215179204e-13	205	1.1200627725518806	1.0035479246981052	0.0005327530138889248	5.975095597755449e-12	0.13941013185205406	1.0510853052918177	17.134933748268924	0.011481755443579478	0
9.986072641313857e-25	2.9275911694698265e-08	4.7609867221909514e-06	2.266651736899288e-11	0.017296224603984552	0.5736417767636652	5.931836834694222e-12	223	1.3049852566192501	1.2121716515273655	0.0010376220771683502	2.2666489499709107e-11	0.12772790269502415	1.0370562017392604	4.767576581188462	0.18370808709727166	0
1.3552527156068806e-23	-9.727441937021043e-09	5.462782099108445e-06	2.9841360009955197e-11	-0.06629641288618467	0.19796355307100955	6.534175433523807e-12	273	1.5766991495833045	1.597817566645798	0.0011905732234822315	2.984131168024687e-11	0.12603522550702428	1.033369833925814	0.40307793025820493	0.04448059251712726	0
-4.7077199594765325e-24	-2.2389353218703622e-08	4.72889324997221e-06	2.2361960581603896e-11	-0.004966484811911947	-0.056979555652697744	7.308493041409377e-12	244	1.4264300767230047	1.3660362300558395	0.0010306275406887714	2.2361749033133168e-11	0.12740748248703926	1.0503141221373742	-1.0044869942545076	0.030565005488309916	0
-3.423796334164751e-24	-3.045686684419058e-09	3.068009634435775e-06	9.412484955240904e-12	-0.07998010318897582	-0.21588425802413536	1.638199444290862e-12	193	1.0494176562865016	0.9665169262928248	0.0006686501591818721	9.412445739380955e-12	0.13255091181831657	1.042047295875072	-0.8960747194023703	0.018763255574500804	0
1.2839236253117816e-24	-1.7197063319057467e-08	3.295896297010984e-06	1.0862703707337018e-11	-0.03628224703603548	-0.42247928963078873	1.252025158558172e-12	225	1.3144359962251388	1.2248262561474679	0.0007183163830085656	1.0862662097527454e-11	0.1288780673307237	1.0496284597833112	2.567023098732062	0.29411657092957616	0
1.9972145282627713e-24	1.0537304227548362e-08	3.8144838475053187e-06	1.454998070104692e-11	-0.023197067853289555	0.26170899998381314	3.1189955753058006e-12	222	1.1834085652099717	1.1076023233413488	0.0008313387295800243	1.4549876169628189e-11	0.13114646049040862	1.0444561518152304	1.9098818083154723	0.00983200443865438	0
-2.5678472506235632e-24	-3.55036788996062e-09	3.847608858883883e-06	1.4803782265826354e-11	-0.010859750496540121	-0.20483049676163612	3.712952067276792e-12	215	1.3129027469188799	1.2382209337811145	0.0008385580824407763	1.4803672942908757e-11	0.12991233682755	1.052144250639423	-1.4983634079443435	0.04903985325013279	0
1.0271389002494253e-23	2.907382060833956e-09	5.109222122075786e-06	2.6103601131641384e-11	0.013985596077108198	0.07220992000916038	6.263245384339403e-12	254	1.4629476929595402	1.4195734749811693	0.0011135174240904206	2.610350430224024e-11	0.12497643575854145	1.0463936109514207	0.49741747092496863	0.022797452440660903	0
1.0485376273379549e-23	1.0701060367003935e-08	4.358990589723732e-06	1.9000398944479812e-11	-0.013459753767777716	-0.06988976464559249	4.370262055139508e-12	230	1.3403851047819484	1.2698551368310498	0.0009500099735596417	1.900031438631327e-11	0.1276418624401227	1.034958016110639	0.41571657437199716	0.06528974545136022	0
2.8531636118039592e-24	-3.6119398318737673e-09	3.3860968079672583e-06	1.1465410210787258e-11	-0.0003116756318160709	0.04407212721563525	1.2708033470118938e-12	218	1.191337667550786	1.079075213237961	0.000737974921669019	1.1465281540178743e-11	0.13293657735273978	1.042467659317725	1.1867742707241644	0.023324543757494792	0
-8.559490835411877e-25	-9.540944572571668e-09	4.847081618776261e-06	2.3493705604337245e-11	-0.014620610054374365	0.0023886240553965266	5.557283628660891e-12	237	1.4045192345163917	1.34811934244136	0.0010563858273405693	2.3493580259563195e-11	0.13060293414582191	1.0317606424562664	-5.662755752413525	0.0852764022221848	0
1.8545563476725733e-24	-9.79250242907262e-09	2.471386458885143e-06	6.107622444928654e-12	0.029261144113496	0.4425210034105209	9.290433686779807e-13	191	1.0019269339366415	0.8988793888892993	0.0005386205214565363	6.107576717548626e-12	0.1330619950610875	1.0495758545220624	1.3325884906411285	0.04903985325013279	0
-7.204238119804996e-24	1.3321991556508814e-08	1.8502274907032507e-06	3.4232696970010507e-12	0.03384299859342722	-0.27346441500206486	8.835653085822904e-13	174	0.8726367724325708	0.8110947142509483	0.0004032434879914986	3.4232553418969095e-12	0.13640452267462874	1.062297398440941	-0.25682216269830566	0.00983200443865438	0
1.3552527156068806e-24	3.768304084146579e-09	2.33171938033555e-06	5.436800807258326e-12	-0.001181819757407552	-0.3468430379563685	1.0024491740690415e-12	187	0.9701681776818765	0.8723983878722503	0.0005081811078196144	5.436786103957921e-12	0.13387706836789887	1.0502252686427618	1.7204871157536898	0.01998002169539136	0
1.2839236253117816e-24	-3.723179541380255e-09	3.260218376658233e-06	1.0628800094576602e-11	-0.052294011269432256	0.10040243422199913	1.6394450304133173e-12	219	1.1813733645724431	1.0795960174244674	0.0007105406423930926	1.0628767569787389e-11	0.13857550926762033	1.0533214883302395	2.5392351960170116	0.01998002169539136	0
1.4265818059019796e-24	2.2645989331569925e-09	3.2737446420245267e-06	1.0717178351626799e-11	-0.037642141407844755	-0.23847365279774735	2.1602551831003717e-12	200	1.1057366093527556	1.0164002138001245	0.0007134885925523076	1.0717155557280508e-11	0.13078860162392048	1.045755777665201	2.294793167716997	0.01601301330616581	0
-4.493732688591235e-24	-1.105403935442218e-08	3.934545728690168e-06	1.5480324182731074e-11	0.023240979926343584	0.03143749116930694	2.6285793648061974e-12	234	1.379562685626413	1.3108418987134107	0.000857505334490536	1.548029154461428e-11	0.1273025784085667	1.0454210586664647	-0.8755537066524548	0.6896229363299924	0
-3.709112695345147e-24	9.102325317621548e-09	4.9257261450968874e-06	2.4262267261163536e-11	-0.029752633651494394	-0.3964539135629197	6.716889935822918e-12	225	1.4524406139444976	1.3934377193372631	0.0010735258240514142	2.4262171901487625e-11	0.1289186312644336	1.041085172530909	-1.3279926224017689	0.032239494466851364	0
-4.5650617788863346e-24	8.415367727450193e-09	3.7951703426816297e-06	1.4403014702224305e-11	-0.021395307011035054	-0.10339858292435222	2.33605862673194e-12	209	1.1838312818625343	1.1009539370076644	0.000827129493099874	1.4402945541977265e-11	0.13054402896271244	1.0434108918131795	-0.8313426142144574	0.052480223454363276	0
-1.2482590801642321e-24	-1.921417819655328e-08	2.678193014109927e-06	7.172566816241514e-12	-0.003450940657523411	-0.4787899959001418	1.0312351991900811e-12	187	1.0625607077071404	0.968081034663732	0.0005836924907615926	7.172553368062893e-12	0.13372095769571254	1.04547380638239	-2.145520000626612	0.034055453645925556	0
1.4265818059019796e-25	-1.1934819388655962e-08	4.504389148505203e-06	2.0289094453348247e-11	-0.023448425277865084	-0.026034563424349066	4.3945016607556466e-12	232	1.3985373761531292	1.3452048156049325	0.00098169852120396	2.028903047373075e-11	0.12992058477615404	1.0356556914505355	31.574366888725955	0.029017664645048992	0
-8.559490835411877e-25	3.0563704413549245e-09	2.4640846752926078e-06	6.0715854614689914e-12	-0.01678039379163907	0.42437087408971985	9.016661026358283e-13	195	1.1372946673475095	1.0443436052927668	0.0005370291513686916	6.0715150357409745e-12	0.13408998661096705	1.0520951933845875	-2.8787445244155094	0.06284922452847207	0
2.853163611803959e-25	1.7165571454045965e-09	3.913189163118216e-06	1.531272704635792e-11	0.06732833146106586	-0.30414641606673554	4.1964457498910585e-12	208	1.2749757494877936	1.1612400974305603	0.0008528508279306536	1.5312613137393975e-11	0.1292722150615231	1.0394673009149316	13.71511943881266	0.025626864813540144	0
4.9930363206569285e-24	-7.188212071499612e-10	4.681747542172704e-06	2.1918298601060187e-11	-0.025686346834351222	0.12003361495917231	2.9948080383296318e-12	223	1.304445410282237	1.2303929378877565	0.001020352480053025	2.1918081390021527e-11	0.12564436623858455	1.0438862070737636	0.9376455446541361	0.15271926617688414	0
7.988858113051085e-24	8.069088570630737e-09	4.61653899914815e-06	2.1311983647869892e-11	0.06636084558250555	-0.3441446432315973	4.953031890829265e-12	227	1.4140578466432272	1.3596794936604426	0.0010061407571874922	2.1311898782561585e-11	0.13204749857578996	1.0343773212119143	0.5778661153342107	0.009007319984718267	0
1.4265818059019796e-24	-2.5897081333294488e-08	4.564685658758707e-06	2.083591650316871e-11	0.018965731672669628	0.3465264515454889	3.1213489890368754e-12	243	1.341465689283273	1.2440230918514674	0.0009948397026157097	2.0835496603053186e-11	0.13103901851403088	1.0357401855260726	3.1997026671015356	0.11033966981279879	0
5.4210108624275224e-24	1.5522493941535066e-09	5.532730071529353e-06	3.0610457600151636e-11	0.03437829630393193	0.0857076204707985	4.996696430702849e-12	245	1.4076576103914378	1.3579658527044667	0.0012058178701641483	3.061002195021465e-11	0.1287782467251229	1.0271656225721433	1.0205978132796791	0.030565005488309916	0
-6.4196181265589075e-24	2.2398935495116384e-08	5.0735306538720085e-06	2.5740171386025335e-11	-0.05615829370320838	0.6339870257175972	9.696342676681017e-12	226	1.3397427921410348	1.1438390208519873	0.0011057387308203521	2.5740116014259236e-11	0.13016561636031843	1.0314726372163987	-0.7903082625764559	0.44135867925119515	0
-3.352467243869652e-24	4.278204838465374e-09	4.392535198823273e-06	1.9293959275733555e-11	0.02215832607129454	0.19164756341775968	4.937867075877285e-12	230	1.3266820253741627	1.250111456904245	0.0009573207746608991	1.9293919028505154e-11	0.13042435072482653	1.042367709639344	-1.310225765635574	3.602927993887308	0
-1.2839236253117816e-24	-4.081452450181364e-08	4.7280763558093395e-06	2.2354235400973292e-11	-0.02292184504630275	-0.5552109583363083	4.440006422105936e-12	227	1.4237512195977127	1.354619155447292	0.0010304495046076889	2.2353863715431268e-11	0.12720561096045577	1.0498261462896192	-3.68248273737814	0.02085816064514155	0
1.7118981670823754e-24	7.172925195121365e-09	4.790997799608033e-06	2.2953176680903415e-11	-0.005777051204394809	0.13198138227084888	2.8344918863871426e-12	238	1.3915317180411328	1.3294353847303473	0.001044162771000246	2.2953081080840972e-11	0.12460993454198226	1.0341219882170236	2.7986170321989006	0.10250745925416058	0
3.423796334164751e-24	1.4953108337097682e-08	3.158625410274529e-06	9.976704442127043e-12	0.01012865680302206	-0.3778838768708104	2.883394603660957e-12	205	1.2403673222102656	1.1577281512230548	0.0006883992017725141	9.976437938569299e-12	0.13513901857917335	1.039559411600555	0.9225409028839201	0.19615941300053116	0
-5.207023591542225e-24	-1.573030689731812e-08	4.575760512170608e-06	2.0937143473492147e-11	-0.007060860598915404	-0.060054337001654634	3.459654739458868e-12	225	1.380114289854665	1.3167973401151847	0.00099725338554997	2.0937120673025436e-11	0.13078630971849725	1.038857559977221	-0.8787577520196582	0.12226002195323966	0
-1.5692399864921774e-24	-1.1126860142341378e-08	3.902478558129737e-06	1.5229018279001368e-11	-0.0012757810246829477	1.6419787273188478	5.73406474786749e-12	228	1.2830906083096258	1.1869729056072245	0.0008505165302641477	1.522898582056518e-11	0.12953967483567208	1.0315798203200146	-2.486832806188705	0.12895797786740545	0
3.994429056525543e-24	-4.571466853961748e-09	3.340908252953755e-06	1.1161432972171253e-11	0.031461302967563644	0.30723277899009105	1.8916229440812106e-12	214	1.1975715777077443	1.1076408307503425	0.0007281264081037952	1.1161319350567505e-11	0.13280810857894854	1.0424077644538765	0.8363831321163442	2.7584917453199695	0
-2.2825308894431673e-24	6.4083325881455244e-09	4.176481817260615e-06	1.7442633148848112e-11	-0.009498308251228656	-0.12345563906589296	2.100782192218474e-12	230	1.261836022377199	1.1636509639333643	0.0009102335274918659	1.7442600247231604e-11	0.13008731251971897	1.0480179777219636	-1.8297399055491381	0.024435082588301463	0
-1.6405690767872764e-24	1.2038899570151797e-08	3.966144249525423e-06	1.5729969043828674e-11	-0.009090649414693928	0.15390650608967693	3.450577612950172e-12	236	1.4137861543358343	1.359930255279922	0.0008643919999524879	1.5729949279562422e-11	0.13300162910768748	1.0363174936182136	-2.4175163097586014	0.043101433520624524	0
-2.7105054312137612e-24	-3.4205157241611193e-09	5.20498345208037e-06	2.7091282381636035e-11	0.018582910356339383	-0.033995898186909734	5.809201608255178e-12	240	1.4015492119487454	1.3320396963164303	0.0011343879024071578	2.709117504549331e-11	0.12903328705545786	1.0241987652818159	-1.9202797391782924	0.10008133316353633	0
-4.2797454177059386e-24	-9.382236381090876e-10	4.752418486187423e-06	2.2585005984035584e-11	-0.03152981478759639	-0.21831138410157047	3.5687737276855716e-12	220	1.304538047317215	1.2119015408203473	0.001035754693082146	2.2584934721850186e-11	0.13028930309030576	1.0396262706694117	-1.11043251329977	4.90398532501328	0
-9.130123557772669e-24	-1.492451899163817e-08	6.539599282178554e-06	4.2765458427075076e-11	-0.06030631907366862	0.3217029013200543	9.474041396429802e-12	270	1.5914998023632405	1.5294474890226395	0.0014252576171647237	4.2765322425393475e-11	0.12613395822633966	1.0326887614351434	-0.7162587014895131	0.037081174480251645	0
1.7118981670823754e-24	-4.363842449327931e-10	4.521919186447449e-06	2.0447322649748322e-11	0.0033960253966680404	0.3286085217307049	4.480766772660135e-12	239	1.3935673907861634	1.3105729572514222	0.0009855190641804173	2.0447238980635405e-11	0.13037963854261242	1.0338871025707548	2.6414372501807835	0.041785437088870545	0
2.853163611803959e-25	4.9315098771181775e-09	4.059543536765612e-06	1.647954678176436e-11	0.005176668759037082	0.22175624239617253	5.675048970632328e-12	242	1.3885795918501564	1.3012751048475146	0.0008847476884026355	1.6479526512656366e-11	0.13085718080623474	1.033188904054148	14.228068757461788	0.07992008678156544	0
1.5692399864921774e-24	-2.705355200435948e-09	4.498586983341161e-06	2.023685879858449e-11	0.003852774729732142	0.17501392481024158	3.79553539218563e-12	250	1.367184418341675	1.3116993534176564	0.00098043398193492	2.0236736966843712e-11	0.12816618127671098	1.035435925342601	2.866699592329794	44.13586792511951	0
1.5692399864921774e-24	-2.5476879186029546e-08	4.90769781992968e-06	2.4084990828629023e-11	-0.02123047627041577	-0.5291488310860215	6.432944371379013e-12	229	1.427950857341163	1.3851169111777302	0.001069596683035189	2.4084969707733365e-11	0.12782475148472705	1.0330315792738827	3.1274032027765912	0.09118980976264361	0
-6.2769599459687096e-24	-3.806803984292852e-09	4.566525577885091e-06	2.0852716839671326e-11	0.02596060436417904	1.5564117877377894	3.80458652554411e-12	254	1.3673815259036646	1.304376041172698	0.0009952406994714333	2.0852641243912334e-11	0.13074908057581336	1.0354558234866038	-0.7274982711773649	0.04744516842259556	0
8.559490835411877e-25	2.3330215277769496e-08	5.5733880124166225e-06	3.106199998634011e-11	-0.027544191751525327	0.06269881743845618	5.7824521692811595e-12	234	1.4065358230131926	1.3508609806750385	0.0012146789696669466	3.1061740358602955e-11	0.1289307639281245	1.033662176742966	6.51128607067131	0.012466878871582378	0
3.709112695345147e-24	2.169134901073106e-08	4.925496015844094e-06	2.4260000254496e-11	-0.05956687401504958	-0.050912039675397924	6.349305642382281e-12	235	1.3455265525254223	1.2486875295019497	0.0010734756690715258	2.4259895972070276e-11	0.12961510729619968	1.0426456288088641	1.3279305787678142	0.10008133316353633	0
-7.132909029509897e-24	4.057099594532409e-09	5.022043496829587e-06	2.5220389917292896e-11	-0.01577084861721095	0.24801158372248988	3.707849024026237e-12	258	1.4773748957216624	1.4143968523047399	0.001094517483218707	2.522007836629665e-11	0.12934534953060464	1.0445750267954554	-0.7040592571921054	2.7584917453199695	0
-2.2825308894431673e-24	-1.8060786826062115e-08	5.759257122550261e-06	3.316834430801214e-11	0.0015841253138401488	-0.43674387489492483	6.311906608539757e-12	234	1.472660928205384	1.4096173356284047	0.0012551877766416373	3.316811040618477e-11	0.12964902638966677	1.0261549142685997	-2.5231625670910325	0.007641251372077479	0
5.920314494493215e-24	-7.857132446624344e-09	4.644858313392545e-06	2.157425454709707e-11	-0.01691673288287301	-0.15620829078783416	3.669775675547887e-12	221	1.3079033124774377	1.2606720800119875	0.001012312743665272	2.157419650942156e-11	0.1309234942357333	1.0419988256062043	0.7845545070638017	0.011120148129281814	0
6.5622763071491055e-24	-6.067861973431337e-09	5.594105055446441e-06	3.1293352550079404e-11	-0.06890230747265884	0.7280746267318028	5.8787299421208126e-12	249	1.4237643339706816	1.4057752173385665	0.0012191940969873386	3.129269186303687e-11	0.12717081225156002	1.0323379090609612	0.8524551402576345	1.22599633125332	0
6.5622763071491055e-24	-1.23698058773745e-08	5.132034191502597e-06	2.6337220463279244e-11	0.04471079370361066	0.1551635645421383	6.196654918370197e-12	225	1.3416336101047497	1.2318129759200238	0.001118489147021894	2.6337084238909222e-11	0.13090571499661227	1.0334685236935184	0.7820426829962683	0.04052880433895272	0
4.208416327410839e-24	8.902404160679046e-11	4.071638812397519e-06	1.6577893602987804e-11	0.0048382002683289805	0.1068931087222138	4.5092648760988784e-12	230	1.2740909930292639	1.1955506540921454	0.0008873837648627118	1.657785902144774e-11	0.1311734336422461	1.0357291789267367	0.9674888689829328	0.04052880433895272	0
-1.7118981670823754e-24	-6.091295956635897e-09	4.824034047216161e-06	2.3270814566500978e-11	-0.02493101784972793	-0.08543347227113474	4.734248235555533e-12	228	1.324282713161586	1.2345353277867075	0.0010513627784493782	2.327077068895123e-11	0.13213442182194948	1.0270897138452113	-2.8179148505455536	0.029017664645048992	0
5.1356945012471265e-24	9.742770733842548e-09	4.451901682032516e-06	1.981901133535581e-11	-0.04846327970153118	0.20793003745102467	3.8884717801970664e-12	223	1.3642726146161	1.3181945661863084	0.000970259263511254	1.9818986203222132e-11	0.128210440066425	1.0439151841975558	0.8668457242894482	0.13622181458370222	0
1.0842021724855045e-23	2.78736664859861e-08	4.7424046193532445e-06	2.24899280915246e-11	-0.01253788473165687	0.25541172316179095	4.620672905527151e-12	225	1.3275347516384115	1.2451049584969074	0.00103357224437744	2.2489033371363274e-11	0.13067570563781708	1.0245546779963675	0.43740501719989716	0.026255721549743916	0
-1.9972145282627713e-24	-2.110918092344437e-09	6.420830190745916e-06	4.1226192400281844e-11	0.06403070850421251	0.05436730751780061	9.680807478010822e-12	246	1.4529197875062971	1.4069710368521908	0.0013993727662825898	4.1226012414452785e-11	0.13014015000163678	1.0341875653900625	-3.21485875044626	0.10008133316353633	0
-9.272781738362866e-24	1.1814350692779613e-08	5.746021355495474e-06	3.301606632809598e-11	0.041431105350468206	0.32662409010235427	8.339955954567468e-12	258	1.422427499571684	1.3777646823149545	0.0012523031384551262	3.3016030281294014e-11	0.12929731408810707	1.0267571164807832	-0.6196588071268756	0.008755379473342496	0
6.2769599459687096e-24	-1.2766822285417192e-08	4.145849290664333e-06	1.7187704486873727e-11	0.04293440421493116	0.6968648702636542	4.346434055137621e-12	235	1.3791610805782493	1.3350259219506944	0.0009035573933771457	1.7187697745486297e-11	0.1360506496313072	1.0262602133332162	0.6604798637560817	0.1724057340824981	0
2.5678472506235632e-24	5.9348544743496e-10	3.207185965527146e-06	1.0285825269225503e-11	0.011732370899595293	-0.09951614964549238	2.9182107360503175e-12	195	1.1031017720776082	1.0024498965038697	0.0006989826180157925	1.02856526222e-11	0.131952193612575	1.036728297896861	1.2489653365161744	0.021795490333392353	0
-2.8531636118039592e-24	-7.192940883745623e-09	4.325546908940152e-06	1.8709962159208832e-11	0.0266383717215399	-0.35259524535979514	2.7916122537932436e-12	231	1.3181355151541507	1.252698924091226	0.0009427211690433283	1.8709696175018895e-11	0.13039275138033377	1.0282790946242926	-1.5160369208174893	0.043101433520624524	0
-4.1370872371157406e-24	-2.622505901728024e-08	6.623523229251201e-06	4.387013636716776e-11	0.016392385805256645	0.9341758279260723	1.2484957200483627e-11	264	1.519796052810861	1.4964220830156738	0.0014435482248406073	4.387004996515276e-11	0.12846504271890166	1.0281248452569094	-1.6009944020916453	0.030565005488309916	0
1.4265818059019796e-24	-9.254664562685851e-09	4.589352676410781e-06	2.106171457462641e-11	0.012640899437583198	0.26476698498224494	6.567792918225748e-12	227	1.3262425941749036	1.2552516893877705	0.0010002156978845885	2.1061676365286882e-11	0.13020576929952754	1.0240251895796637	3.216993479234313	0.030565005488309916	0
-5.991643584788314e-24	4.610089252896278e-09	3.943014455087341e-06	1.5547035680122603e-11	0.013424186105648718	-0.039913315504706226	1.5946275881404501e-12	218	1.3041842706508167	1.2277599724966415	0.0008593510311891314	1.554677461931655e-11	0.12879741615125243	1.0374851505296883	-0.6580786880354595	0.2611589818054409	0
-2.8531636118039592e-24	-1.5171931454904669e-09	4.777968041734693e-06	2.2828497997762104e-11	0.04422039325400945	-0.13846757888797123	3.5050668957806223e-12	244	1.418066746728567	1.3640445375974497	0.0010413230310012834	2.282843866631423e-11	0.12773499705317035	1.0312503958606556	-1.6746034918231092	0.13622181458370222	0
-8.274174474231481e-24	-6.995811318839713e-09	6.2286105701512386e-06	3.879477288534428e-11	-0.027992507553115987	0.04037634686780134	6.359544532179823e-12	249	1.4742060161933797	1.4603992448664123	0.0013574799122100677	3.879462588293437e-11	0.12880256003721757	1.0201369052039029	-0.7527693578232029	0.056295749904489184	0
9.415439918953065e-24	2.5345247538836822e-08	6.3272293662473414e-06	4.003298863559846e-11	-0.064031740191126	-0.009792796273782933	1.1300621656446218e-11	260	1.503888877770704	1.4606396163208522	0.0013789731542676697	4.0031870880094254e-11	0.1290256825692798	1.0279928546489792	0.6719986339401927	2.7584917453199695	0
-3.994429056525543e-24	8.300291206035164e-09	5.037455967704754e-06	2.53754283957721e-11	-0.06230326172005961	-0.2745015437566636	5.441446177279536e-12	237	1.4544274728185806	1.4019685380757372	0.0010978765180106435	2.5375056673118924e-11	0.12626359781580296	1.035237897948723	-1.2611071245198278	0.018012801928423434	0
3.851770875935345e-24	-5.314194879015395e-09	5.125075141482259e-06	2.6265842229098215e-11	-0.053943160292609496	-0.2613124940635867	5.287272670619588e-12	245	1.4843727478406317	1.4555301660590843	0.0011169724731980486	2.6265772612880316e-11	0.12911864848675794	1.0364741498883596	1.330562320063859	0.01998002169539136	0
3.423796334164751e-24	-2.084300635446094e-08	6.428814008193691e-06	4.132877945406212e-11	-0.027622853707554677	-0.029538489881648644	1.1414243109742266e-11	240	1.4386121736959363	1.3794562194152342	0.0014011127806382864	4.1328625284554825e-11	0.12739684643306362	1.0276505067373194	1.877666107636463	0.025020333290884083	0
5.706327223607918e-25	-1.4136797904016031e-08	5.5173434753231794e-06	3.044043815986969e-11	-0.019274008765698555	-0.5580856611323575	5.853016647802123e-12	234	1.4499244477777142	1.416485738904503	0.0012024644745662178	3.044005149080376e-11	0.1295725358355852	1.0321467076469677	9.668715412764874	0.027584917453199697	0
1.1412654447215836e-24	9.582257823768676e-09	5.451902820002699e-06	2.972261860624057e-11	0.0505285944914319	-0.22318556630006414	8.658995376646317e-12	245	1.4716518953302509	1.4207200506778537	0.001188202164531115	2.972248442689263e-11	0.12883751154826623	1.0292070778773228	4.777017876485268	0.014590369562022983	0
-4.5650617788863346e-24	-1.0019141316994445e-08	3.3677709271683362e-06	1.1341642241437795e-11	-0.06543984832431574	-0.1441417297658929	1.2535101367619173e-12	209	1.2768592586818146	1.1989467535373073	0.0007339809305890006	1.1341559600403924e-11	0.1334700769786145	1.0409290894647842	-0.737719584067281	0.045927021774317914	0
-9.986072641313857e-25	8.195959695563326e-10	6.032489818886806e-06	3.639016729005897e-11	0.008431385947809492	0.0051551084789442925	1.191973286498005e-11	252	1.4755763367054868	1.3839287644028793	0.0013147368353696497	3.6390146170349404e-11	0.1276235833231584	1.025928452885547	-6.0408396126648665	0.009270293620062911	0
3.709112695345147e-24	8.38322567197707e-09	5.088526570595107e-06	2.589255754170167e-11	0.039422853871690054	-0.2510326693743994	7.570417432255433e-12	245	1.5022947950013208	1.4654767531354547	0.0011090069806952657	2.5892468097786643e-11	0.12776131802255175	1.0259134127429812	1.371884174148045	0.014073937476122296	0
-4.2797454177059386e-24	5.9047772624517134e-09	6.4774028401663456e-06	4.195586425384653e-11	0.005428941813712299	0.6852603465373726	8.381711076497964e-12	266	1.481547653855177	1.4342211264981446	0.0014117023595849481	4.195532107209055e-11	0.12486257718589112	1.029000917491293	-1.513485972745482	1.22599633125332	0
1.7118981670823754e-24	-4.544331343702677e-09	4.8704078561120494e-06	2.3720373298084604e-11	0.038690448958913264	0.4875149333352242	5.7191052022272e-12	241	1.4179917962248325	1.375707424963788	0.0010614696093902165	2.3720053499334522e-11	0.1254833640176444	1.0341840008246066	2.8450036819022673	0.6896229363299924	0
-2.5678472506235632e-24	1.753394443852808e-08	6.019261841304199e-06	3.623075034548368e-11	-0.1251135305138502	0.6655997935950895	6.39016963669401e-12	247	1.463115689515337	1.3909545053489016	0.001311853894841371	3.623037201295987e-11	0.12533073032653896	1.0261584899588598	-2.3440640711234226	0.0834326425805662	0
-6.419618126558908e-25	1.873904387452555e-08	5.733451800046018e-06	3.2871777491460543e-11	0.02754708066327306	0.08353507691685857	7.156130487407438e-12	235	1.3950601270870302	1.3001116108852504	0.0012495636961933456	3.287167001539831e-11	0.12943063090287046	1.0312375921105021	-8.931047508705035	0.5448872583348089	0
-4.4224035982961366e-24	8.001871818401701e-09	5.2894259392624175e-06	2.797743775585228e-11	0.03121074008296886	0.07236525057182908	3.2535477672677494e-12	222	1.3940255067957352	1.2950683120156161	0.0011527915220901754	2.797731496919633e-11	0.12500319272537605	1.031276338878769	-1.1960396972450633	0.900731998471827	0
2.5678472506235632e-24	-7.847343615304484e-11	5.258848350091784e-06	2.7654903748505835e-11	0.0021944529020117625	0.5367930696341929	3.076995896162615e-12	220	1.2330838165587035	1.1206936359714357	0.0011461273611837505	2.7654798916127392e-11	0.1267301969540674	1.031145671594599	2.047938401408024	0.11033966981279879	0
-1.7118981670823754e-24	5.1800344393499166e-09	4.464432760594374e-06	1.993074027050254e-11	0.020757736583340233	1.210539438724508	4.7683224023653934e-12	231	1.2043444153222977	1.0733636606324237	0.0009729903200180722	1.9930683642796037e-11	0.13101127705995366	1.0380815947286046	-2.607857086456681	0.2611589818054409	0
4.2797454177059386e-24	-5.281604488289493e-10	2.4596827113247173e-06	6.049911671146758e-12	0.07085156581583443	-0.24183208463447015	1.2069765489181112e-12	183	1.0307998603569537	0.9548217023699758	0.0005360697756630856	6.049842058790152e-12	0.13427655284872608	1.0536366143491724	0.574720358275406	0.034055453645925556	0
-2.2468663442956176e-24	1.1011036441830461e-08	2.762331235090182e-06	7.630313210800065e-12	0.03226934214599679	0.15751820744555145	1.2574402260178816e-12	195	1.0727543537312738	0.9578366768495805	0.0006020297978613708	7.630291658681302e-12	0.13657958548499724	1.0543314497320815	-1.2294020802702512	0.00816990474804378	0
3.423796334164751e-24	1.23499359383336e-08	4.5900209810568874e-06	2.1067849063540193e-11	0.010277610463226547	0.7936561603452685	6.367881782204025e-12	236	1.311890958999414	1.2417653693605357	0.0010003613499721784	2.106780852752032e-11	0.1277177005688701	1.036852019453825	1.3406091416684711	0.0834326425805662	0
-3.423796334164751e-24	4.306431620369969e-09	4.927612707702057e-06	2.428085581043318e-11	-0.14578462389543406	0.038696408938759586	5.248967569671093e-12	251	1.500533705281347	1.4616632974790325	0.00107393698651065	2.4280409118008154e-11	0.13005086967435806	1.035314949728128	-1.4392096833130423	0.30649908281333	0
2.2825308894431673e-24	7.709000346899253e-10	5.302148296491869e-06	2.8112184710064088e-11	0.005992139210461321	0.10808888130400085	4.835835091387357e-12	253	1.516490471355504	1.4857219180294288	0.0011555642663772727	2.8112056641398285e-11	0.1259865902615437	1.0328068266033974	2.3229006488513515	0.12226002195323966	0
-3.316802698722102e-24	-8.934145658306822e-09	3.968744911298091e-06	1.5750604572298258e-11	0.03539769903244035	0.31942969539460453	2.5951093229447323e-12	216	1.1735652070860891	1.0930099836932567	0.0008649587950787987	1.575050414968496e-11	0.13263179531322397	1.0454936986518575	-1.1965448340792328	0.30649908281333	0
3.2811381535745528e-24	1.3026623573798843e-08	4.116198585223506e-06	1.6942734096347713e-11	0.008025578212203049	-0.4646002619164298	2.908222940400317e-12	232	1.3511641338612175	1.2811296825262533	0.0008970952399698242	1.6942658632055444e-11	0.12859168191456885	1.0307405498148074	1.2544900775071168	0.027584917453199697	0
-3.709112695345147e-24	1.4420025798042392e-08	4.958498757698167e-06	2.458619231514837e-11	0.005535712792966294	-0.10195478389473456	6.217173515224729e-12	245	1.38143627177281	1.3108571917907283	0.0010806683741877282	2.458606814753436e-11	0.12943993592662545	1.0237571021554601	-1.3368282308926416	11.033966981279878	0
8.559490835411877e-25	-1.312564603163064e-08	4.953664474994978e-06	2.4538275124685563e-11	-0.02174073586083829	-0.09047889000571274	3.3678138193192303e-12	219	1.305495518046977	1.208965050352866	0.001079614777790006	2.453791974374961e-11	0.1284679133459266	1.0322053388527481	5.787274530851915	0.06054302870386766	0
-1.7118981670823754e-24	1.717608856941595e-09	4.532265516929259e-06	2.0540998264773075e-11	0.004150746256247867	-0.10224234808142896	4.107782941453667e-12	246	1.4310267132434773	1.3778963470347139	0.0009877739708945164	2.05408954139855e-11	0.12929438605289556	1.02939841307259	-2.647480963394244	0.30649908281333	0
1.1412654447215836e-24	1.3176959052785554e-08	5.831087430733439e-06	3.400086480210751e-11	-0.0007110074418317554	0.1978211861426291	8.183228369494106e-12	269	1.4949244012822298	1.4617655705531185	0.0012708426645734344	3.400044410494334e-11	0.12388129379329087	1.0298696592916246	5.109263648970985	1.7654347170047806	0
9.130123557772669e-24	1.1849207329568554e-08	4.533323570019474e-06	2.0550589937386946e-11	0.08441369963763701	0.45386091842948595	4.551749901937994e-12	253	1.5256714251150836	1.4872921083836732	0.000988004565792021	2.0550548748897053e-11	0.12601946753483764	1.0433944385468963	0.49651856537183114	4.90398532501328	0
-1.2839236253117816e-24	-7.16903135729513e-09	4.155255593809751e-06	1.726578555201249e-11	0.04497971907667655	1.1932102625396013	5.1341273551749854e-12	236	1.327907348403965	1.1983310219565715	0.0009056074280396518	1.726569030022287e-11	0.12620115606423155	1.0458505705192787	-3.236338807176278	4.90398532501328	0
-1.5692399864921774e-24	1.8671681400072935e-10	4.649606727059625e-06	2.161838758278725e-11	-0.0027244385126378016	0.5332199253806755	5.016219346132929e-12	233	1.385545669590568	1.3330367646333932	0.0010133476255374532	2.1618350918819503e-11	0.12982474814306552	1.033343041478304	-2.962936086000953	0.19615941300053116	0
-2.2825308894431673e-24	-3.664141284992038e-09	4.5622222925926386e-06	2.081343406024508e-11	-0.01842258785781887	-0.2526714165534645	3.0038890940584234e-12	227	1.3621815639742194	1.2973031962810897	0.0009943028300581475	2.081339595264987e-11	0.1273412241659325	1.0374976859203562	-1.99873495252469	0.008059873616712841	0
5.1356945012471265e-24	6.644024339443488e-09	4.060722362187302e-06	1.6489118956113226e-11	-0.028390531018881	0.009405290056149429	2.6224511707332007e-12	219	1.3126088448837518	1.2257418792223747	0.0008850046047424715	1.6489066368460647e-11	0.13063593613358856	1.0506389468440527	0.7906777976241258	0.07352914273239404	0
-3.1384799729843548e-24	1.929530276269385e-09	3.942894163414386e-06	1.554608709095284e-11	-0.03471986855322354	-0.0736643644067092	1.6982289313449502e-12	217	1.301986416736887	1.1725350164036423	0.0008593248145027931	1.5546059140435946e-11	0.13230678781204216	1.042951828879786	-1.2562937131944247	0.6896229363299924	0
-5.5636690430177204e-24	-4.8622912914899255e-09	3.777202416978777e-06	1.4266957735501916e-11	-0.005848242923169575	0.02117507539521002	1.5295000580295762e-12	217	1.1737030932866772	1.0776953960084525	0.0008232135157031504	1.4266713883635147e-11	0.1354738589587339	1.0437088181249339	-0.6788977970363502	0.13622181458370222	0
2.4251890700333653e-24	2.0097687085387514e-08	3.736038297488619e-06	1.3957688308045653e-11	0.04320030202609333	-0.2792137375819399	2.0462804210597085e-12	228	1.312269746135473	1.2361316026458125	0.0008142420982927427	1.395741887889209e-11	0.13068053402552038	1.0398609632736466	1.540498024144284	0.12226002195323966	0
-5.492339952722621e-24	1.8227581680363331e-09	3.5090697540609895e-06	1.2313311305801678e-11	-0.015480399258449653	0.30205731405076275	2.4825835283863693e-12	237	1.258494616580606	1.173450593155491	0.0007647759717888499	1.231325929836059e-11	0.1304789544207196	1.048247820058605	-0.6388957796668704	0.034055453645925556	0
-2.2825308894431673e-24	-5.658077388562466e-10	3.66011151538661e-06	1.3396134275248717e-11	0.02259968737268661	-0.058920705148573393	2.4144606302744963e-12	227	1.3745164249105524	1.3225344929520912	0.0007976944139670994	1.3395875843940158e-11	0.12724370476814065	1.0508126999347922	-1.6035152052584425	7.061738868019122	0
-1.7118981670823754e-24	-2.0183388730138133e-08	6.902634274247339e-06	4.7645356842752526e-11	-0.07345044860478443	1.4539452030143263	1.2164312446094888e-11	242	1.3861129513226307	1.3233131577532105	0.0015043784264707949	4.7645070052797674e-11	0.12488965658918627	1.0644654153645057	-4.032109939296769	0.012679077255133444	0
5.7063272236079184e-24	-1.2193160883522842e-08	4.933520022656838e-06	2.4339107400907215e-11	0.024722773279515275	-0.3379200690818909	2.4241319495450575e-12	230	1.3877516011564421	1.330394200171775	0.0010752244424040466	2.4338755859406776e-11	0.12754523857978994	1.0625630771310661	0.864561020998465	0.0	0
-7.418225390690293e-24	2.855059345283859e-09	6.5019059402132265e-06	4.2273890859993617e-11	-0.021575543556212065	-0.009168989967136998	9.034991346735547e-12	246	1.4702874880274552	1.4105042695137568	0.0014170426302160767	4.2273762164331765e-11	0.12617787530497798	1.0437388871003992	-0.8764680440820128	0.4003253326541453	0
8.416832654821678e-24	1.3065876591785067e-08	4.516664080749291e-06	2.039982493929045e-11	-0.0017833316234671865	-0.19102186815651567	4.1082216363849886e-12	230	1.3866179899546762	1.3482342586345586	0.000984373752502725	2.0399548510930225e-11	0.13221359955837245	1.038020486862478	0.5366171245045763	2.7584917453199695	0
-1.4265818059019796e-24	-1.022377516668595e-08	4.788844276403857e-06	2.2932546703024846e-11	0.019557521021210892	-0.09667717801060771	5.122950515728556e-12	221	1.3053040436707897	1.2365059723309049	0.0010436934264398143	2.2932383776601986e-11	0.1272247024897416	1.041994111968613	-3.3568308858556	2.7584917453199695	0
1.4265818059019796e-24	1.0568283703760567e-08	4.8781078706966896e-06	2.379543543107092e-11	0.00967813182502347	-0.11356957966409009	3.9815732138547855e-12	232	1.3702357955776754	1.296465724007502	0.0010631477709969902	2.379516007947503e-11	0.12724437013087728	1.038430899289547	3.4194018890057962	0.034055453645925556	0
-2.8531636118039592e-24	-1.2382710375077087e-09	5.440571235944098e-06	2.959919221937443e-11	0.017464387779038398	-0.27074063242323376	5.818055159189323e-12	244	1.5116308929676503	1.4680349098481535	0.0011857325290386047	2.959914389319721e-11	0.12028928693758036	1.0402039582743652	-1.9068356066099974	0.6896229363299924	0
-1.1412654447215836e-24	8.681192301964683e-09	3.231337084608613e-06	1.0441319532485744e-11	-0.05838422901569829	1.654738574153889	2.012961948750632e-12	222	1.2326678330847423	1.1703327897884241	0.0007042461769815103	1.0441089461119376e-11	0.13114336028472534	1.0501144853054598	-2.8313334862629653	0.07352914273239404	0
3.1384799729843548e-24	3.917585806200651e-09	4.244793440209757e-06	1.8017892018019365e-11	-0.029042851905333435	0.5090705597052132	2.723573087774406e-12	218	1.283404725111685	1.1927196231868564	0.0009251215438286582	1.8017587988935583e-11	0.12714119535887886	1.0346586959737545	1.3524855326389345	0.5448872583348089	0
5.706327223607918e-25	9.073593547277594e-09	3.676845737633516e-06	1.3518909963731054e-11	-0.023905591893528744	-0.38852302633746083	4.4063952971331834e-12	219	1.3307486468559264	1.2124113599507673	0.0008013415147596093	1.3518862141897686e-11	0.12610506340841998	1.0457041315104612	6.44338624427105	0.026255721549743916	0
4.5650617788863346e-24	5.648345014529751e-09	2.432372670678925e-06	5.916312252501324e-12	0.06323632070223918	-0.31294870532145413	4.524723992519961e-13	238	1.3900359180885533	1.3340129207069684	0.0005301177529509957	5.915788689263028e-12	0.13151738360132717	1.0648955147886767	0.5328179955572688	0.052480223454363276	0
1.1412654447215836e-24	2.7401776611621717e-09	4.538358360017599e-06	2.0596262989276288e-11	0.07168793679564296	0.18441934151737982	5.878243080786866e-12	235	1.3870531985571142	1.3273473305788224	0.0009891018612815485	2.0595956720129412e-11	0.12742083100580717	1.0465461013996245	3.976560061958277	0.07061738868019123	0
6.419618126558908e-25	1.9710837648427095e-08	4.672603238271909e-06	2.183276137555077e-11	-0.02204355378201932	0.10191111340938352	4.365221644598362e-12	252	1.5093739290515646	1.4784854694911835	0.0010183595462009778	2.183262976694812e-11	0.12875556199792162	1.0447042584090844	7.2785545192863506	0.013584446883693296	0
1.9972145282627713e-24	7.238316889388535e-09	5.2101804999629555e-06	2.7145409347860713e-11	0.011860055520551095	0.11650374880140602	7.238572194283935e-12	252	1.4678720608875375	1.4444275769936812	0.0011355205608104962	2.7145197219923922e-11	0.1265928767091958	1.0334714099840163	2.6086960523970046	0.0766247707033325	0
1.2839236253117816e-24	-2.219390112927349e-09	1.4752322329990014e-06	2.1762643242236138e-12	-0.0034559698323426914	1.0435572596787184	3.244682046956994e-13	191	0.8651309754870451	0.7803235367972966	0.00032151602666215826	2.1761063017802946e-12	0.1348093522969785	1.0608391002790478	1.1489910108934154	0.08718196133356941	0
-1.9972145282627713e-24	-6.657423110849856e-09	1.4316586795401888e-06	2.0496034242485525e-12	-0.006917604433291978	-0.031086435464032558	2.8347550669201e-13	180	0.7935857888566482	0.7434268952687901	0.00031201949082037525	2.0495936863866202e-12	0.13447260840217493	1.0671784658503092	-0.7168201458131733	0.06167996216280131	0
9.986072641313857e-25	-1.4040715606018459e-09	1.3817840146852887e-06	1.909286866880568e-12	0.02921760629246526	-0.21492227999055435	3.2597987274854127e-13	176	0.8059147907348576	0.7389986409178362	0.0003011496740440324	1.909251586286239e-12	0.13598203598634598	1.0603786151998995	1.3836965933907381	0.2824695547207649	0
-2.5678472506235632e-24	9.269474832008704e-10	2.1393643033671973e-06	4.576783267161338e-12	0.04234627028381839	0.4416140813764913	5.890102539274779e-13	198	1.063948635227705	0.9687648797174077	0.0004662587320256464	4.5767439221034595e-12	0.13685956581940492	1.0472474717458522	-0.8331265744506097	0.07824641405007338	0
-2.924492702099058e-24	2.025899057424627e-09	2.0717039311906463e-06	4.291866821517546e-12	-0.00036518289250438255	-0.5547281943463944	1.1335483179725736e-12	186	0.9796095325749374	0.9058579639266108	0.00045151265101000594	4.291794533082609e-12	0.13138477803604753	1.0396346110052384	-0.7083902524971646	0.6896229363299924	0
7.132909029509898e-25	3.4704140827230056e-09	1.5399590390385578e-06	2.3714239161514655e-12	-0.02854546651596766	-0.06955992471513861	3.6931152709497787e-13	178	0.8567743555194669	0.7670077823041025	0.00033562275849112884	2.3714048842480923e-12	0.1341689689750261	1.0582899183012857	2.1589267751588057	0.03267961899217512	0
2.1398727088529693e-24	-1.890526942973677e-09	1.479868945042091e-06	2.1899659889822127e-12	0.023279571802351174	-0.49127744701734066	2.876643760999775e-13	175	0.8102105056536453	0.7613574156468411	0.00032252656398606164	2.1898147568793666e-12	0.13541188901414997	1.0637728124293573	0.6915614004841918	0.034055453645925556	0
-4.208416327410839e-24	-3.212117739611544e-09	2.084507475854152e-06	4.345079939598862e-12	-0.029733640227292742	-0.5488415821003572	1.3174516685185372e-12	180	0.9678678894501398	0.8774720250865361	0.00045430308950187204	4.345030333104185e-12	0.1321993881654843	1.044234018755733	-0.4953135268432807	0.30649908281333	0
-1.1056008995740341e-24	-5.183142788493534e-10	1.6785797552802951e-06	2.8175706763106488e-12	-0.00698538511960639	-0.5060544448775484	4.829716849142574e-13	172	0.8693258444446963	0.8071062840824543	0.00036583412515066966	2.817553545977233e-12	0.13288810852105656	1.0566234718372787	-1.5182350942129592	0.21735115013909273	0
-1.7118981670823754e-24	1.5380463008388175e-09	1.8754279653365361e-06	3.5171560062178517e-12	-0.02256364631700599	0.04970861055285347	4.2821488873686543e-13	186	0.9034151760479259	0.8071640092638025	0.0004087357462901281	3.5171346008367083e-12	0.13860107028876684	1.0516592446843784	-1.0955138920920324	0.019561603512518344	0
1.7118981670823754e-24	1.8863218801213257e-08	2.2524457321262186e-06	5.073404965399381e-12	0.023206483431476566	0.4408341494486394	7.089347609303672e-13	178	0.9136461023064228	0.7795745842056215	0.0004909039986152798	5.0733709357542866e-12	0.13442174334625007	1.0375589519887904	1.315745331911421	0.4003253326541453	0
-2.995821792394157e-24	1.7127319343055647e-09	1.5959867204548156e-06	2.547119987160499e-12	0.03784905605402865	-0.48052294436962617	5.774824410011563e-13	166	0.8599783933716392	0.7928255665576679	0.0003478335800208538	2.5470819116893266e-12	0.13400136396101725	1.0536354405905395	-0.5327319283670525	0.043101433520624524	0
-6.490947216854007e-24	-2.6267002938128194e-09	1.6177911122822912e-06	2.617192983019931e-12	-0.010491743854404427	0.044957715937754994	4.197870428411693e-13	182	0.8449430289892592	0.742864060523552	0.00035258568702295154	2.617166911601437e-12	0.13423910169716247	1.0508039302232615	-0.2492354395691151	0.05433778753477318	0
-3.352467243869652e-24	-4.757130963840765e-09	1.406140138903212e-06	1.9771884643381083e-12	0.037428979496542884	0.17543638821090024	3.0084828224278596e-13	172	0.7904158902513485	0.6939215870273423	0.00030645791237306983	1.977177570014529e-12	0.13526732420757726	1.058324661404829	-0.41943000037402733	0.2099208938174531	0
3.423796334164751e-24	5.216968570771331e-09	1.5350019386006168e-06	2.3561813466455146e-12	-0.008378103522895943	-0.08154927673637635	4.3163020614223127e-13	182	0.9020464976096374	0.8385333167680304	0.00033454239487045877	2.356122432009259e-12	0.1313849094484151	1.0573671867587944	0.4483285893157243	0.10502288619897567	0
-6.9545863037721505e-25	-3.5207087037625687e-09	1.3528555340217087e-06	1.8301795650258795e-12	-0.016268672645208617	1.2964844337449355	2.7469088872778874e-13	171	0.6788785046113177	0.5380700608191815	0.00029484492422073217	1.830143895969086e-12	0.13311112320754495	1.0643335957186042	-1.945250564549628	2.7584917453199695	0
2.853163611803959e-25	-5.601618741520154e-09	1.433363490172254e-06	2.054487641676786e-12	0.027077202871162387	0.0162088277147876	3.7085492300937965e-13	169	0.7935590304397953	0.7221597572095697	0.00031239104177240316	2.0544235529773083e-12	0.1317061830633917	1.0570688097218184	5.023716116826002	0.04986751548632951	0
9.272781738362867e-25	2.0095588367841803e-09	1.5818049363863632e-06	2.5020541808424395e-12	-0.03275517614003365	0.1590979678653146	4.1665725237609165e-13	185	0.8231689449677306	0.7444740862441616	0.00034474276437659407	2.502028388621417e-12	0.13431387621480834	1.0522163788198928	1.7058400923817265	0.22518299961795674	0
4.279745417705938e-25	5.17781086997206e-09	1.7883095141608887e-06	3.1979835910505974e-12	-0.0027504003943301784	0.4749037143851078	3.559557533574271e-13	199	0.9080471490365247	0.8159720207136056	0.0003897489199149927	3.1979268529429617e-12	0.13237865217513303	1.0534457282146235	4.178497819876656	0.033587343010792504	0
-1.4265818059019796e-24	7.86489813008215e-09	1.3325045833666424e-06	1.775531084304379e-12	0.006052490821008155	-0.2907722070449963	3.052837986737643e-13	171	0.8481777677005917	0.7773084562005063	0.00029040958404373985	1.7755150970803407e-12	0.1336352208150937	1.0645714855529191	-0.9340442668033989	0.018571305372831356	0
3.49512542445985e-24	-1.1332686262375376e-09	1.5652413599957589e-06	2.449928936504214e-12	0.003306143751178558	0.15072457770797776	4.328128224940785e-13	180	0.8597240199730103	0.7827706237815162	0.0003411328545947314	2.4499199483490207e-12	0.1318703058337467	1.063197434125659	0.44783081966968175	0.034055453645925556	0
1.4265818059019796e-25	-8.87947218940165e-09	2.3844235142929704e-06	5.685355801292281e-12	0.020557861898260074	-0.2878871946407986	7.16665982961854e-13	190	1.097944113655923	1.012498721792753	0.0005196675865987635	5.685297076938878e-12	0.1408212777632112	1.0401676615190674	16.71406718564174	0.6108770647075366	0
-1.4979108961970786e-24	-2.286936101488396e-09	1.6729306026134485e-06	2.79863788122794e-12	-0.007601898452943789	-0.5354206990615289	4.943653448514342e-13	177	0.9472414926890385	0.8738456838671569	0.00036460293383121196	2.7985853689193814e-12	0.13248147642761174	1.0586499932914184	-1.116830778768061	0.14008607157347994	0
-3.566454514754949e-24	2.527052177473556e-09	1.7665056984988483e-06	3.1204766871997918e-12	-0.009017108882367383	-0.09824956990237865	7.73024395259851e-13	179	0.9455303713614733	0.860458228593721	0.0003849969384839185	3.120427609116988e-12	0.13106075325982713	1.0551174652290605	-0.4953062197473529	0.04483572557908047	0
-1.4265818059019796e-25	-3.018036481110756e-09	1.4122143837866755e-06	1.994307479469437e-12	-0.018653381365996355	-0.020930396302617282	3.3159779936395093e-13	171	0.8165593939743463	0.7400559474929591	0.00030778174941798977	1.9942691755098717e-12	0.13168022450754638	1.067989448924345	-9.89918357609351	0.024725110703473697	0
1.9972145282627713e-24	-9.147507078102825e-10	1.4531234800035395e-06	2.1115233940776366e-12	0.008999810789253722	-0.12092401644476025	3.2305460247579257e-13	167	0.8136277197170383	0.748269723136909	0.00031669758637963713	2.111505292878821e-12	0.134618661607824	1.057268714283738	0.7275674011596305	0.6484608694232435	0
-1.4265818059019796e-24	-6.154880769397844e-09	1.8488536642085775e-06	3.4181879082917643e-12	0.034743297309859957	-0.289104363531163	3.6112473457018937e-13	184	0.9389704871193802	0.8424768414029967	0.0004029440726004774	3.4181643646910707e-12	0.12723296840399848	1.051611609710125	-1.2959889119850883	0.24671984865120525	0
3.851770875935345e-24	1.4899714467788797e-09	1.5589399999947307e-06	2.4302427595009694e-12	0.031186895757130195	-0.3058414028064762	3.741173833688394e-13	182	0.9159111380934801	0.8454086831092633	0.00033975951947855124	2.4301318486925216e-12	0.13105863159031733	1.0537612559886114	0.4047290558618869	0.2824695547207649	0
-2.2825308894431673e-24	9.44191938543469e-09	1.495843074570722e-06	2.2374993974990063e-12	0.03367297310539914	0.46673857975905086	3.819415504734224e-13	176	0.7722340405881698	0.6936577522411167	0.0003260080081550188	2.237469258263599e-12	0.1327151104684315	1.056745878993718	-0.655337167917227	0.11315075898123896	0
-1.3909172607544301e-24	1.0938159409863582e-09	1.595346504102383e-06	2.5450768864576277e-12	-0.041134576386508664	-0.5508358484690317	3.798510053206218e-13	187	0.9217839902133043	0.870675256682865	0.00034769404957050575	2.545052428699117e-12	0.13163409763277198	1.0539023430879224	-1.1469623362266699	0.2611589818054409	0
-1.2839236253117816e-24	2.698412438764656e-09	1.5784328678429489e-06	2.491397866701268e-12	0.033045803634798636	-0.30632105503831575	3.511672612893118e-13	179	0.8367757830012001	0.7741313516491479	0.00034400784681211887	2.4913624545240125e-12	0.13373357441941458	1.058703013372235	-1.2293692720931013	0.08815878241027589	0
2.7105054312137612e-24	1.2441647601850714e-09	1.5149497730635016e-06	2.295024497582736e-12	-0.03780314857440769	0.1397556950297245	3.922329907184003e-13	170	0.7822731682859021	0.7157493248057126	0.0003301721727147519	2.2949936941640766e-12	0.13353602368175327	1.059823582167433	0.5589119315881496	0.041785437088870545	0
4.279745417705938e-25	-1.5853714923533538e-09	1.3453023848337013e-06	1.8098004047759464e-12	-5.492752227640013e-05	-0.32353560793625347	3.1181934145170997e-13	168	0.8051727032186595	0.7539069209123922	0.0002931987708481355	1.8097792435399334e-12	0.13279079213685396	1.0632718784945399	3.1433837585660527	0.025938434776929746	0
-5.7063272236079184e-24	8.424554752127757e-09	2.4740402622124707e-06	6.120746358517423e-12	-0.0011888196873687642	0.03838677301932103	2.2921963929246264e-12	208	1.1488894454211898	1.0276772415936428	0.0005391988983942545	6.120714397363157e-12	0.13667120591439294	1.0320933738227454	-0.43355631785554904	0.018012801928423434	0
6.419618126558908e-25	4.614755056979188e-09	1.5226336210630907e-06	2.318364335293932e-12	-0.03198399464516149	-0.7385459197228403	3.0079034927641914e-13	170	0.8351297718513178	0.7795591101471823	0.0003318468109330897	2.318340217024465e-12	0.13373199578315176	1.069593128473935	2.3718195743717416	0.46428263432078387	0
-2.995821792394157e-24	7.94047625395989e-10	1.4185187154512846e-06	2.0121529840782767e-12	0.003865239038298036	-0.11665120444104238	2.9794723856516455e-13	178	0.7850408473118793	0.714074665535048	0.00030915573218641466	2.0121121121408097e-12	0.13527155237108576	1.0607125541508822	-0.47349404667462697	0.012259963312533198	0
2.7818345215088602e-24	5.580626468096025e-10	1.334923916324487e-06	1.7819843461253712e-12	-0.027120106827209375	0.589327506841117	2.7474571533602404e-13	176	0.7859559011496731	0.6943856321585551	0.00029093685988708124	1.7819590949224632e-12	0.13192787886876645	1.064492696615216	0.4798667404902931	2.1795490333392356	0
-3.887435421082894e-24	-9.18463927760442e-09	1.451533721715245e-06	2.1069057884313468e-12	-0.013955077840849846	0.3222126726092487	3.59143854799223e-13	184	0.8392046709385514	0.7662853964637716	0.00031635111024064537	2.1068666631594305e-12	0.13454999028875528	1.0576722272491417	-0.3733871524811476	2.1795490333392356	0
-1.5692399864921774e-24	3.0228863463886545e-09	1.471951829540171e-06	2.1665965749668988e-12	0.03205218760358217	-0.35409273683243114	3.2427033427353046e-13	194	1.0150087626059694	0.9399005169103758	0.0003208010868294054	2.16649976387709e-12	0.1330550345026472	1.049997020804105	-0.937993135466265	0.5603442862939197	0
4.279745417705938e-25	-3.9068695674797926e-09	1.4803256956364415e-06	2.19131803117909e-12	0.08179833038159612	0.027562667560506515	3.2969610369949564e-13	175	0.8318776822341274	0.7564375491294987	0.00032262610942235715	2.1912891632677783e-12	0.13330175243026496	1.0557603010987522	3.458874228953954	0.05433778753477318	0
-2.496518160328464e-25	4.0819177039949035e-09	1.4585152830705557e-06	2.127222046385521e-12	0.008060030111304716	-0.1461099560178285	3.7498246370949067e-13	170	0.8664809003321765	0.7948643000395159	0.0003178726902445573	2.1272005814537617e-12	0.13277171299360332	1.0591669264821935	-5.8421362735266635	0.15271926617688414	0
7.132909029509898e-25	4.591816046842206e-09	1.6682075913162394e-06	2.782857980007914e-12	-0.01030007489117132	0.4344517268181529	4.471634376960055e-13	189	0.9670559449741902	0.8664914145551867	0.00036357358821891326	2.7828437054976184e-12	0.13284758364624896	1.0527939087931824	2.3387232673827185	0.048232626651315634	0
-1.0699363544264846e-25	-1.0494305124110013e-09	1.7229280714671096e-06	2.9684186451095955e-12	0.0076050552484082275	0.5684561447302197	3.0796374477478234e-13	192	0.8917633083513672	0.7973007546596816	0.00037549951483684476	2.9683986346574295e-12	0.13127125491223574	1.0509076093088363	-16.10291984339779	0.0766247707033325	0
4.2797454177059386e-24	-4.943875752645966e-09	1.6531440252861333e-06	2.7328276339146434e-12	0.02226668033394783	-0.2562686692993825	4.4796609716192936e-13	188	0.9295800963858927	0.8469722070423082	0.0003602905946745565	2.732788556780641e-12	0.13362418234257448	1.0590712801464723	0.38626751414681376	0.3337305703222648	0
3.1741445181319045e-24	-1.3520530832719263e-08	1.7148915151522016e-06	2.940790996048198e-12	-0.016051032538098847	0.40323232037432	5.43474229539966e-13	181	0.8603689490320261	0.7280428361329051	0.0003737480064325286	2.9407665325397386e-12	0.1340633731029967	1.0517685311003107	0.5402631965153316	0.07907660891933734	0
-5.706327223607918e-25	-1.3540298491805008e-08	1.6520831978999358e-06	2.7293214321750094e-12	0.02642247679031323	12.106124065097408	5.679356681818064e-13	191	0.5534869441226138	0.4808859112768295	0.0003600593951396255	2.72929936570461e-12	0.12868129922024282	1.0612079170655289	-2.895147338596558	0.05071630902053378	0
1.6405690767872764e-24	-9.284437046920552e-09	1.7413163670689802e-06	3.032118854797254e-12	-0.021744901396348392	1.8243965988278381	7.115416252773578e-13	187	0.863239753761956	0.7846660163848219	0.0003795071087646048	3.0320997031947018e-12	0.1326627848388006	1.0556056370395555	1.0613987926290305	0.19615941300053116	0
1.5692399864921774e-24	3.573677009310549e-09	1.7487094322621506e-06	3.057920299857803e-12	0.00018804782437607817	-0.0674716261932029	5.181432687497896e-13	195	0.9916120419738856	0.907857525277897	0.00038111837300666267	3.0578987310843292e-12	0.13534257583472437	1.052634524836082	1.1143553820639769	0.1724057340824981	0
2.2825308894431673e-24	-3.186957844754568e-09	1.4827931265853348e-06	2.19862916834437e-12	0.060977943457445845	-0.11810509154076199	2.8706826009863285e-13	174	0.8717930498513491	0.7980129197436198	0.00032316386786947204	2.198620081770629e-12	0.13568751441950608	1.053013098795804	0.6496199131465918	0.12895797786740545	0
-7.864032205034662e-24	3.981886733432057e-09	1.7787217483897672e-06	3.1637844508040513e-12	0.021528904564735905	-0.09830790298135073	4.904262549476152e-13	170	0.8650247285161337	0.7935761709247707	0.0003876593368064188	3.1637594634032085e-12	0.13192453087378178	1.0498962075182818	-0.22618206265300472	0.06656366168365654	0
-3.0671508826892558e-24	-4.963431133927732e-09	1.702069018505682e-06	2.8969779534633435e-12	0.029342692573369723	-0.6168492679427482	5.2702358498891e-13	176	0.9262257047263343	0.8782815816462041	0.0003709534374952048	2.8969563494011904e-12	0.13460363439897707	1.0513938235663274	-0.5549290422918658	0.04783646712404357	0
-1.0699363544264847e-24	-4.1170011820280025e-10	3.1948049190886166e-06	1.0206563591486062e-11	0.03839665639463426	-0.5051610364220851	1.5379913569384368e-12	204	1.1789009246046316	1.0819810191297963	0.0006962842599079689	1.0206440369279034e-11	0.12746489859303978	1.0358637022099044	-2.985945169699966	0.07061738868019123	0
4.2797454177059386e-24	-2.6013183841764255e-09	2.2669116977676065e-06	5.138780458346234e-12	0.021348085470930412	0.23484963600951891	8.565469454467596e-13	201	1.02474600184666	0.9323183734688489	0.000494056749545481	5.138687125102995e-12	0.12656427807033876	1.0483817504883366	0.5296781967532852	0.5448872583348089	0
-2.4251890700333653e-24	-5.57647650075352e-09	2.3905751981719007e-06	5.714729465487715e-12	-0.01591759792142166	-0.2103733403014214	1.5161311968490122e-12	185	1.1382629234670665	1.0414988941189347	0.0005210083009038018	5.714709497883079e-12	0.12935019995110764	1.039316447241212	-0.985716975071603	28.24695547207649	0
-2.3538599797382663e-24	3.1252968111834804e-09	2.4708874645535934e-06	6.105156330175191e-12	0.02815553987747622	0.1695298917796122	1.1479272631928972e-12	201	1.0720604512469767	0.9529869491628548	0.0005385117693080826	6.105136936794977e-12	0.12657469039217797	1.046780319648161	-1.0497062171683262	0.10502288619897567	0
5.706327223607918e-25	-2.8166827418284938e-08	2.058035611005347e-06	4.2354214075224424e-12	-0.02025482689789862	-0.4815559442073445	7.5102600640708e-13	176	0.9930809607609925	0.9071718448274552	0.00044853374104666423	4.235391644768796e-12	0.12685168801108834	1.051484786642089	3.606547375769605	0.00716229752527397	0
0.0	-7.632427255350317e-09	2.1452133672598406e-06	4.6018435081147025e-12	-0.0008717014085741834	-0.5372339120337859	9.698219000876657e-13	183	1.0946468591201297	1.0184982483824616	0.0004675334925280202	4.601774572975886e-12	0.13265791951416447	1.0452210817453238	0.0	0.031385506080084995	0
-4.1370872371157406e-24	4.308881387956807e-09	2.938466100830057e-06	8.634401245032118e-12	-0.015496205519677049	-0.18712453574930787	2.522658027644933e-12	205	1.1554455351617983	1.0666832594343916	0.0006404170977878602	8.6343431821221e-12	0.12640343991399455	1.0386378575263195	-0.7102666685592395	0.04052880433895272	0
-1.6405690767872764e-24	1.004058428224997e-08	1.970771449539079e-06	3.883858339158228e-12	-0.006407835060394398	0.00038776188910771836	4.4188395478246006e-13	169	0.9351051420224561	0.8197839154957971	0.0004295151581842204	3.883838088800061e-12	0.12948240398231484	1.048224982210178	-1.2012604238076854	0.08164803870989852	0
2.1398727088529693e-24	-4.180036049389816e-09	2.1397816023997125e-06	4.57856891301447e-12	-0.01442341312930997	-0.049054297979945094	1.2822999517352576e-12	192	0.9855228379222898	0.8864406441603849	0.00046634967928389033	4.578552856632275e-12	0.13107135575413023	1.0467415360514645	0.999946898435499	0.11607065858019597	0
-8.559490835411877e-25	-3.277749785725934e-09	2.650125236846756e-06	7.0230159148926855e-12	-0.01327923757209818	-0.29975139912778026	1.4568146592111951e-12	194	1.1147032950622857	1.0205274942077145	0.0005775753249208302	7.023001437669564e-12	0.12995859604036175	1.0394363107588522	-3.096092269508561	0.2611589818054409	0
-2.5678472506235632e-24	-1.8007940195784564e-09	3.4085925347802424e-06	1.1618258468095003e-11	-0.004963208131339939	-0.1032524096457399	3.3668184673488285e-12	201	1.1153381364258892	0.9854740697334464	0.0007428777000519753	1.1618238309727486e-11	0.12517733192141672	1.0368820031703838	-1.327398525688108	0.014723919159356818	0
-1.4265818059019796e-25	-2.3400252625921096e-08	3.4440460732799843e-06	1.186120364006781e-11	-0.0174787180069788	0.03865810658679791	3.393835793980599e-12	211	1.1491265277529363	1.051574528152255	0.000750604538291117	1.1861154309595231e-11	0.12312547622891418	1.0383983234880954	-24.141691739823393	0.6896229363299924	0
-4.4224035982961366e-24	-1.5582401294126247e-08	3.6138874578582358e-06	1.3059907606853312e-11	-0.017097011578402734	-0.14037234015543598	1.2848087448373906e-12	208	1.2485837459337361	1.1374480768171655	0.0007876202202365886	1.3059866731779245e-11	0.12537518276593515	1.031086839542211	-0.8171686134955555	0.019156192675833125	0
3.1384799729843548e-24	1.5096895163104448e-08	2.8435599198467015e-06	8.085662789695049e-12	-0.02896634785055078	0.5475066441947245	1.6335966052955702e-12	222	1.1574900124627177	1.0881838855206836	0.0006197329929175264	8.085603537046125e-12	0.12541251418658114	1.0374402436814238	0.9060213899582702	4.90398532501328	0
-4.1370872371157406e-24	-1.3717524918024874e-09	2.5941482692785844e-06	6.7294635671012236e-12	-0.013966172842159692	0.3803615637005362	1.5720368906528707e-12	202	1.0718698992986013	0.9840968217139652	0.0005653755561017014	6.7294212548190195e-12	0.12655392077641123	1.0416124909567082	-0.6270404305323576	0.02864919010109588	0
4.4224035982961366e-24	6.129953549916372e-09	3.082267868841956e-06	9.500175207396262e-12	-0.00932678058269493	0.33538888353244856	1.5973283510901254e-12	231	1.2666944079719622	1.1880259397732529	0.0006717576366155598	9.500111916421346e-12	0.12317277879536336	1.0469647411589362	0.6969593243216832	0.17792237006850903	0
-3.709112695345147e-24	2.1864085824050118e-08	3.6676397249680633e-06	1.345129796098166e-11	-0.04418443590676478	1.191183562754551	1.716184589125736e-12	241	1.2583869335532478	1.1188044071369685	0.0007993351319356787	1.3451096793130996e-11	0.12122135352616151	1.0393004817949658	-0.9888082189127546	0.1724057340824981	0
4.2797454177059386e-24	1.4257393451415558e-08	3.64589693051351e-06	1.3292284584466193e-11	-0.03665229719598227	0.12929555795895942	2.7238689040621846e-12	208	1.1991292708692995	1.1043723166013792	0.000794596449628454	1.3292204831496183e-11	0.11941635429473606	1.0438367454088622	0.851886782182332	0.48904008781295866	0
-4.7077199594765325e-24	1.5962968855066266e-08	2.3175766902300787e-06	5.3710486380090665e-12	-0.0053945382511841515	-0.40105604191747934	9.9088601993825e-13	180	1.022143048409451	0.9372265439619833	0.0005050988124173632	5.370929559115158e-12	0.12830460203645577	1.0504148428874067	-0.49228762851375474	0.34872784533427764	0
-4.4224035982961366e-24	2.6550972982923675e-09	3.0899616260806722e-06	9.547661843012152e-12	-0.022309937010090736	-0.14683121135140453	1.5278439280247201e-12	215	1.1782873426826401	1.0705644792040938	0.0006734344344797623	9.547575534675062e-12	0.12551702963423345	1.0433960717948592	-0.6986990290049773	0.025320875140805058	0
-7.63221266157559e-24	1.0197031287399972e-08	2.3273964089884274e-06	5.416660007223921e-12	0.041247047693015446	-0.22333052241508922	1.3983277987388393e-12	190	1.0256622609925152	0.9545639901821209	0.0005072389479753465	5.4166060444631725e-12	0.12772324024562487	1.047290844285197	-0.30494065261926995	0.2099208938174531	0
2.5678472506235632e-24	1.0136591836430052e-08	2.860135841720317e-06	8.180204814629332e-12	-0.019994090756687406	0.8336939245881774	2.3879809643338698e-12	208	1.223092741989983	1.1545661124691144	0.0006233455933067092	8.180176038032397e-12	0.12341159124976024	1.0460789306711173	1.113814590869552	0.01998002169539136	0
-5.4210108624275224e-24	3.928790020697741e-09	4.095133088649042e-06	1.6769761958695323e-11	0.03976043107708182	0.12093840717204563	3.6880866191185014e-12	216	1.328497230651188	1.2720398267937918	0.0008925041697594627	1.676952774358297e-11	0.12113798374264559	1.039123676836986	-0.7554107685230306	0.056295749904489184	0
-4.493732688591235e-24	-4.879555959918168e-10	3.708828036892687e-06	1.3755115819759006e-11	-0.020735254034225045	0.2304739063990504	3.2371091304392457e-12	219	1.2623783095973926	1.1805631589297376	0.0008083118219094366	1.3755033634017688e-11	0.1205001558810836	1.0378989959967253	-0.8253247919726113	0.08718196133356941	0
-3.0671508826892558e-24	-8.973620336378035e-09	1.7615201312270885e-06	3.102887847388347e-12	0.024331839522284734	-0.20371035967782625	7.248028588358758e-13	184	0.9816296307739698	0.8972915979451234	0.00038391037072596317	3.102848781231798e-12	0.1324824054978324	1.051481901066846	-0.5743120101309962	0.06528974545136022	0
-9.986072641313857e-25	-9.008150817995558e-09	2.264703543599855e-06	5.128774163927626e-12	0.04061508566855677	-0.2733958843961446	1.146761133796654e-12	197	1.0270057360404121	0.9549262087043836	0.0004935754985679114	5.128739716855591e-12	0.13100675241914467	1.0460197656978165	-2.267838204100781	0.36475923905057445	0
-1.5692399864921774e-24	8.4154672217386e-09	3.436287985030304e-06	1.1807826525008552e-11	0.03282983272585128	0.22957927502173536	2.1690840331340403e-12	211	1.2279425004717703	1.1341960059372098	0.0007489137199557143	1.1807806656269809e-11	0.12838614298591666	1.0327578907602912	-2.189755450387627	0.07061738868019123	0
-2.853163611803959e-25	-3.701617231505135e-08	4.032556170475143e-06	1.6261166920473614e-11	-0.018023223284992708	-0.2548230690169273	2.8959482137928903e-12	220	1.3136372097315023	1.1960421756097774	0.0008788659901956024	1.6261060569718865e-11	0.1232646970950686	1.0313190281504176	-14.133482235680198	0.0834326425805662	0
-5.706327223607918e-25	1.0253158797312533e-09	3.366740180435206e-06	1.133470081225283e-11	0.060447606085310746	0.33384850966236046	2.4083968265289807e-12	201	1.1920604642140304	1.0993613181619102	0.0007337562869114032	1.133451069991443e-11	0.12494408230501641	1.0309813518211228	-5.899950369039136	0.30649908281333	0
-4.2797454177059386e-24	4.50721829693683e-09	3.402183441539588e-06	1.1574608488787844e-11	0.013488523734119297	0.8114899216613116	2.123129440407287e-12	225	1.2111120947445797	1.1420728008971777	0.0007414808852677341	1.157457231096074e-11	0.12098676146160532	1.045605378883757	-0.7949415904083065	0.016322436362840056	0
-1.9258854379676723e-24	-4.344304970293784e-09	1.9049482112462825e-06	3.628751291158042e-12	-0.030035771476557414	-0.24626883589060267	6.485676695200674e-13	193	0.95963152457084	0.8890966443175661	0.0004151694670011356	3.6287160127845926e-12	0.12544757225928138	1.0535021589841795	-0.9891181071832195	0.025626864813540144	0
-9.986072641313857e-25	-2.1551389581416267e-09	1.5015417938155763e-06	2.2545802927273497e-12	0.012486798041110773	-0.3371931071308776	3.843298392855348e-13	166	0.8170416415523452	0.7437253550186802	0.00032725000214598794	2.2545692056152777e-12	0.131760846795384	1.0594074638101703	-1.5036201337223007	0.030971180509710643	0
4.993036320656928e-25	5.727112297992006e-09	1.8167269103522784e-06	3.3004271826577815e-12	0.011813887343594296	-0.35137876599401263	8.364742654071294e-13	183	0.8623810453551868	0.7812356435791619	0.00039594228263251276	3.3004128823948126e-12	0.1308457346863641	1.0505463523823504	3.6384830194294353	0.10008133316353633	0
9.986072641313857e-25	-5.444138425487681e-09	2.1300944099772487e-06	4.53720667326484e-12	-0.020360227416714005	0.195811946788373	1.2573588063848837e-12	178	0.9906326481705627	0.8952651193712975	0.00046423842686714326	4.5371535824939384e-12	0.1264359488026801	1.0542451902277183	2.1330427529641565	0.06054302870386766	0
3.923099966230444e-24	-3.162208211134343e-09	2.193976078587305e-06	4.8134296959178886e-12	0.008412359396246705	0.6457285014340108	1.0484641218933913e-12	190	0.9622818373466613	0.8847152401831219	0.0004781609672025726	4.813415188032501e-12	0.1307311844088789	1.042459484679514	0.559239632654276	0.04667683831065583	0
2.853163611803959e-25	-1.0963751600768184e-09	1.8942368298794985e-06	3.5880576280262966e-12	0.018203934015798052	-0.3079487163539203	4.627212182147727e-13	185	0.947677881044366	0.8790631632398045	0.0004128350001286823	3.5880024676751104e-12	0.13191464345163242	1.051377906468872	6.63900549762673	3.87475383704753	0
1.0699363544264847e-24	-2.0203234820903186e-09	2.0179668390454705e-06	4.072104433167936e-12	0.0169294235914118	0.12962610769078475	5.596149450906489e-13	192	1.017997500142072	0.9191914056523968	0.0004398010465829714	4.072076506469611e-12	0.1260380433890345	1.0528698269040453	1.8860426499472898	0.22518299961795674	0
-1.6405690767872764e-24	1.1293958310630422e-08	1.5810012656419686e-06	2.4995123795404124e-12	-0.005410760589877165	-0.23099952527355372	4.123143796295999e-13	187	0.8330322194673236	0.752681496343406	0.00034456761024241617	2.4994839812428032e-12	0.13147031954090652	1.056329737226359	-0.9636806190031518	0.06787522941194851	0
2.4251890700333653e-24	-7.794105852874186e-09	1.623023483188474e-06	2.6341497700291e-12	0.053648492379153534	-0.30196025471481525	3.9336596236619345e-13	175	0.8928893940534204	0.8107172888413631	0.00035372604381976494	2.634120833291447e-12	0.1296644386130796	1.0567488186757037	0.6692288113514004	3.602927993887308	0
-5.706327223607918e-25	9.278435653861606e-10	1.658251386654705e-06	2.7497397708651707e-12	-0.02759644848058497	-0.21900816293705594	3.04106555974875e-13	175	0.8370676328390316	0.765893304797832	0.0003614037065610916	2.749725028989538e-12	0.1268139428716642	1.0581244546001014	-2.905956609751928	0.14411711975549227	0
2.0685436185578703e-24	4.363707501724785e-09	1.6805729160058319e-06	2.8242658665317967e-12	0.010562797216748018	0.04834596813270364	5.844415996650967e-13	174	0.8239915852836908	0.7177152032889854	0.0003662685198870637	2.8242419280952937e-12	0.12994850426526458	1.052913905242092	0.8124340287506909	7.061738868019122	0
-7.917529022755987e-24	-2.683816345792892e-09	1.452568091397991e-06	2.1099096400621257e-12	-0.07145371024616097	0.3353969604516407	3.8299681793613734e-13	174	0.7785953437660775	0.7038513605635282	0.0003165765435134937	2.1098906623665727e-12	0.13256035676767958	1.0630219695395595	-0.18346036963707466	1.22599633125332	0
-9.272781738362867e-25	1.0256758700768072e-09	1.7896015787019824e-06	3.2026063857808276e-12	-0.032667428872323864	-0.3489625112645971	7.982417689780788e-13	186	0.9384505039667008	0.8720757486908645	0.0003900305158889357	3.2025816826914925e-12	0.12927869042903334	1.054249791759111	-1.9299308354123248	0.031385506080084995	0
-2.3538599797382663e-24	1.0574494511182125e-08	1.8908071991615956e-06	3.5750765980462776e-12	-0.008848850351874724	-0.1423066887317912	8.931941654028766e-13	183	0.9479781031684027	0.869135272355198	0.0004120875373111861	3.575066169593261e-12	0.12973324552553128	1.0563778613142527	-0.8032709303437022	0.027584917453199697	0
-1.4265818059019796e-25	8.766901220887695e-09	1.8541238518157295e-06	3.4377028836560423e-12	0.006654062528407672	0.3418621816356011	5.528745778955976e-13	199	0.9494312827950413	0.8559320867125364	0.000404092671269428	3.437673740996024e-12	0.13371586245868944	1.0461927993930336	-12.996831495741263	0.11033966981279879	0
-1.2839236253117816e-24	-1.4558664804684281e-10	1.8558660307349094e-06	3.444166213746821e-12	-0.049041326687915505	0.5523152149450601	6.389948557642727e-13	188	0.9406001459401665	0.8621085658041967	0.000404472366365088	3.4441326715530735e-12	0.12933455536667113	1.0526405193763284	-1.4454492920087232	0.02387012867772824	0
-2.139872708852969e-25	-1.3134478436642841e-08	1.8762959974257528e-06	3.5204125544470593e-12	-0.024556246350264103	-0.22683965998098854	7.929623779454549e-13	187	0.8890470358074554	0.8060538707289391	0.0004089249275065477	3.5203300777883053e-12	0.128759858464002	1.0549599602865791	-8.768167560038439	1.0446359272217636	0
1.961549983115222e-24	7.261990441401441e-09	1.6347409087998474e-06	2.6723215783176693e-12	0.020497167552248886	-0.4555370417530358	4.539689193363578e-13	181	0.9189886968928369	0.8398916547238543	0.00035627977064392707	2.6723150500412395e-12	0.12804288376443407	1.061096321590774	0.8333836583221113	0.0213191005555462	0
5.207023591542225e-24	-5.148998063412852e-09	1.848259440613546e-06	3.4159910427021543e-12	-0.003659104694594235	-0.4792926356738274	7.618162345564424e-13	180	1.0341678701934383	0.9616836862886257	0.0004028145659336965	3.4159478543853616e-12	0.1294882514748798	1.0615707729139594	0.3549513369116886	1.0446359272217636	0
2.995821792394157e-24	-5.862770132004808e-10	1.5003977485977087e-06	2.2511460104517258e-12	-0.028857015040433556	-0.15461224799302453	4.887626911896516e-13	175	0.8685540283940214	0.778624598853496	0.0003270006658960452	2.251088969542493e-12	0.13388337627190777	1.0492545251020589	0.5008248349962827	0.42009154479590266	0
-1.9258854379676723e-24	-5.436930501581618e-09	1.8856335809849319e-06	3.5555391467064418e-12	-0.03470037080805255	-0.39205819083816973	3.285790299104005e-13	189	0.9485766096048232	0.8514072954681116	0.00041095998524011553	3.5555235839696814e-12	0.13835285382865647	1.0457952106217374	-0.9790892515890026	0.013120055863590819	0
-7.489554480985393e-25	-3.610968860387495e-09	2.0091285932911488e-06	4.0365127233757675e-12	0.004593459658295055	0.10855424150279491	6.028400756426094e-13	185	0.9759249632944673	0.8810519826048719	0.00043787481585534123	4.036493414441671e-12	0.133834301273079	1.0431610011031176	-2.6825460039826927	0.032239494466851364	0
-2.4251890700333653e-24	-7.802401604741295e-09	1.7492575149618019e-06	3.0598374346639456e-12	-0.004553678238445034	-0.43560836016951665	6.007375292875638e-13	180	0.9448155178724762	0.872126621836023	0.0003812378236042922	3.0597935117092673e-12	0.13013068892283994	1.0551913389257888	-0.7212794759972359	0.1724057340824981	0
-2.1398727088529693e-24	3.5619434567646624e-09	1.4937102923940931e-06	2.231123465594834e-12	0.019256583076358403	0.3556106415493896	3.5966074170679843e-13	189	0.9160696606697951	0.8378714290014156	0.00032554318394915693	2.231099384097157e-12	0.13530781843163436	1.0527467109991928	-0.6980296364664437	0.07992008678156544	0
7.846199932460887e-25	-2.9403821480715314e-11	1.4650282323289064e-06	2.146262536095044e-12	-0.013558686180461696	-0.24154142380875276	4.192957446394998e-13	182	0.8779048455952934	0.8077274055372545	0.00031929213968482625	2.146232770805912e-12	0.13162982243626117	1.0529682498777844	1.8671622231253022	0.015135757175966914	0
-2.5678472506235632e-24	-8.391328074886875e-09	1.9431378693708036e-06	3.775705289177024e-12	0.031186099807293564	0.40255424303442133	7.305555469936025e-13	188	0.9700902379243121	0.8835853827798849	0.0004234926224102477	3.7756935350154714e-12	0.13186459100695402	1.045110989743525	-0.756710670663318	0.06167996216280131	0
4.993036320656928e-25	-7.739438362375152e-09	1.6088064883799156e-06	2.5882038274045357e-12	0.02766884764416571	-0.15019570573223362	2.6023348305819514e-13	189	0.9238669338561576	0.8469892954386408	0.0003506275542533921	2.588162872339709e-12	0.13085348980765357	1.0695688697752868	3.222066594688774	0.04903985325013279	0
-4.1370872371157406e-24	3.3110774238083397e-09	1.7410485272698385e-06	3.031186158519541e-12	-0.009820426942368742	0.4042998975489991	5.894167150783452e-13	171	0.8802841818337197	0.802423418678007	0.00037944873504819885	3.0311727240005476e-12	0.1309637523150691	1.0494563564243258	-0.4208347807431236	0.010209398528270066	0
9.272781738362867e-25	-1.6888242846621107e-09	1.5545651535628585e-06	2.416621939349458e-12	-0.016042710161542434	0.4748084943825899	3.2625046848304994e-13	184	0.7980276494095113	0.7251549839679758	0.00033880605384068813	2.416573922978476e-12	0.13081693331030633	1.0584819668466885	1.6764643377742978	7.061738868019122	0
-4.5650617788863346e-24	3.7729316475313744e-10	1.704105137871536e-06	2.903913184618673e-12	0.017077070374116377	-0.4000719174634151	5.572204104660259e-13	171	0.8145023595892726	0.7387693654704478	0.0003713971947516391	2.903900275258449e-12	0.12924037826983636	1.052251525301414	-0.37328896789739047	4.178543708887054	0
-1.8545563476725733e-24	2.749775928398626e-09	1.578445829786777e-06	2.4914387851241606e-12	0.013517563926257595	-0.15387910060659538	4.752017313349956e-13	176	0.8582554301209933	0.7556967075552071	0.00034401067177254493	2.49142334057911e-12	0.1320913336319432	1.059243560241103	-0.851108792925575	0.07205120771369374	0
-5.706327223607918e-25	-4.086984799996636e-09	1.3954443198085162e-06	1.9472238546363854e-12	-0.04340509055575966	0.21027768041708983	3.1228577756807815e-13	190	0.8692691347927224	0.7841961568483855	0.00030412683718348226	1.9472128288496906e-12	0.1319308316175399	1.055446368323482	-2.4454076609391238	3.602927993887308	0
2.139872708852969e-25	-5.286243876268971e-10	1.8320205828512725e-06	3.3562287570556424e-12	-0.009547745433078845	0.12156370698547336	7.389498626835232e-13	182	0.8831107352673264	0.7852316158472415	0.0003992754261911732	3.3562017973227605e-12	0.12825736608899385	1.0558158736887466	8.561262970191295	0.010988938090432753	0
2.7105054312137612e-24	7.01062054757552e-09	1.6105136004274178e-06	2.5936994518131127e-12	0.022759284272841164	0.2633917748503296	3.3964326803115816e-13	183	0.8515490888544384	0.7440230694374887	0.00035099960678200605	2.5936763599841676e-12	0.1277316504268007	1.063486574051979	0.5941683897834035	0.04903985325013279	0
5.706327223607918e-25	7.903639669061346e-09	1.443715918079322e-06	2.0842717717861014e-12	-0.0036100673185329264	0.10463583272721966	2.8128269774340987e-13	185	0.8927761619644836	0.8235757497892181	0.00031464727737553973	2.0842597697624977e-12	0.1309870639518842	1.06806424744954	2.5299998833170134	0.19615941300053116	0
-2.8531636118039592e-24	-1.069892145811237e-09	1.432505456192946e-06	2.0520286805092544e-12	0.08410688987127529	-0.17040190866353866	3.9094313121699834e-13	179	0.8097202103548709	0.7543105449400843	0.00031220403957058206	2.0520162805180296e-12	0.1303634525094079	1.0590238222394182	-0.5020708841169697	0.03992163982146601	0
1.4265818059019796e-24	-6.997305434480244e-09	1.6926784242957142e-06	2.865099928913105e-12	-0.05107335078018585	1.0554211561068891	4.764200034913925e-13	181	0.916212546083782	0.8057570548339617	0.0003689068264797664	2.865043686176987e-12	0.1271547437553724	1.0615281845241127	1.1865149264707604	5.836147824809191	0
-5.3853463172799724e-24	-1.5324579596587137e-08	1.848004391849423e-06	3.4150483350267077e-12	-0.0012807318067992366	0.40795170050926677	6.854621584100029e-13	181	0.8460252093023461	0.7989015643185112	0.00040275897992939725	3.4149650565004767e-12	0.12750568895906675	1.0559828172839387	-0.34315062211312153	0.022288028241444015	0
-8.559490835411877e-25	2.7107340256893494e-10	1.7286463048525362e-06	2.9881551374267005e-12	-0.0018880320794549604	0.6586910235637271	6.109068238633559e-13	185	0.8485718340311119	0.7187585385033591	0.0003767457617913814	2.988093900422633e-12	0.12703976776881998	1.0604703478368855	-2.0195454866640925	0.15271926617688414	0
-1.4979108961970786e-24	-4.686647654379708e-09	1.5498813420079401e-06	2.402081603100664e-12	0.014761428014568576	-0.5623942766579368	5.410265903630395e-13	171	0.8318603339876418	0.7689256803345631	0.00033778525152422143	2.402066892440931e-12	0.12936120662931241	1.0583723692552611	-1.0346843936554935	0.01394911381337111	0
8.559490835411877e-25	-3.848220578016888e-09	1.3550520803980153e-06	1.8361274844617134e-12	-0.006258210624534731	-0.024146627854840563	2.932022448661985e-13	174	0.8497895353837559	0.7754628315241635	0.00029532364536543867	1.8361113736189783e-12	0.13019155263425294	1.066821897048406	1.5830822681774965	0.022039695602568972	0
2.4251890700333653e-24	-1.646860848082712e-09	1.6527802383263524e-06	2.73162500709651e-12	-0.010632835731209671	-0.0017301099287370114	4.1060161343469653e-13	191	0.9509430653804998	0.8827722549229956	0.00036021130997941224	2.7316003764822644e-12	0.12843119799991345	1.060712783346115	0.6814985524099063	0.19615941300053116	0
-4.279745417705938e-25	-6.991515095800619e-09	1.695086782882375e-06	2.873258710571962e-12	0.018850760491379268	0.2168156555697971	4.444789493139666e-13	179	0.9060496915951703	0.8034655260547688	0.0003694317105395369	2.8732076698943536e-12	0.13106733258164652	1.0523477084924917	-3.960677036435265	0.14411711975549227	0
-2.3538599797382663e-24	-7.754749839114084e-09	1.4136468400857314e-06	1.998355316960405e-12	-0.0016330657334803472	-0.46723753071594043	2.562740043721206e-13	175	0.8947320912433505	0.8270447548175461	0.0003080939427441235	1.998335708878167e-12	0.1336453757103155	1.0638849091542355	-0.6005590696484611	0.07992008678156544	0
1.7832272573774744e-24	-3.2909741481684587e-09	1.487074668442871e-06	2.211344513923011e-12	0.0016872452216128713	-0.37790527599095824	4.055678093157589e-13	186	0.8656224959149648	0.7955628112303353	0.0003240969984608667	2.2113329587361474e-12	0.13153110382835068	1.0583340249104576	0.8339144709631027	0.4003253326541453	0
-1.1412654447215836e-24	5.635364640545797e-09	1.4379859919632536e-06	2.0677601803727935e-12	-0.025007766233760702	-0.27425132714523803	3.992115642761298e-13	172	0.8189989463153267	0.761503481780053	0.0003133984820762661	2.0677432817613005e-12	0.13230372337931873	1.064069985977424	-1.2599793166783673	0.024435082588301463	0
9.986072641313857e-25	-4.916438945175654e-09	1.488675294444072e-06	2.216107476411675e-12	-0.016777576093315778	-0.06675860929303701	4.018991829468147e-13	178	0.9171898918339627	0.8315049585965171	0.0003244458431380414	2.216076545165556e-12	0.12981772845710524	1.0607254989833343	1.490735825349932	0.5158319114696218	0
-1.4265818059019796e-24	-7.271678716899699e-09	1.7173128473105519e-06	2.9491013278870215e-12	0.028378620124347716	1.1377359935973193	5.027996764101476e-13	200	0.8656548563936313	0.7152835466014144	0.0003742757179869321	2.9490756207207666e-12	0.12783039493335613	1.0627370221763488	-1.2037828907766568	0.01186129210564889	0
2.995821792394157e-24	-4.305567502374741e-09	1.653167349629194e-06	2.73290474983189e-12	-0.020920585950578274	-0.4495299413509133	4.683708017029679e-13	187	0.9134203544718424	0.82671063690772	0.0003602956780437628	2.7328977758355426e-12	0.13322652814395225	1.065744091169733	0.5518185200378323	0.029017664645048992	0
4.5650617788863346e-24	5.923546727789834e-10	1.6671977192976779e-06	2.7794897184264265e-12	-0.04286948600690394	-0.34318205180526684	4.268892828681681e-13	190	0.9485821593378319	0.860507219463123	0.0003633534940319898	2.779462636427272e-12	0.1317826514637258	1.0716425041093032	0.36520429525541925	0.013704397267595186	0
2.2112017991480683e-24	7.967410304332691e-10	1.7388131681746744e-06	3.023407581791673e-12	0.07973391079570112	2.206300643096152	6.881667558626512e-13	192	0.8575236382891394	0.7635820498428402	0.00037896155495657405	3.02337775416154e-12	0.12957454706704105	1.0603457011706994	0.786357385134073	0.34872784533427764	0
-1.3552527156068806e-24	-1.2786837962305004e-08	1.5720909152248804e-06	2.471417814788481e-12	0.023965301612652104	0.8525057823611126	3.8726816811837256e-13	180	0.7938320377724621	0.7197548464615557	0.00034262566483328835	2.4713987658268233e-12	0.1303864817350833	1.0635016894336182	-1.1599861403770635	0.16714174835548218	0
-1.3909172607544301e-24	-5.119451086191293e-09	1.5231580835383913e-06	2.3199617051210307e-12	0.005731552894241904	-0.3791654213313054	3.5819665676008803e-13	172	0.8608101919581421	0.7851292841488995	0.0003319611136763596	2.3199542027211322e-12	0.13391911047073676	1.0587580266254066	-1.0950630157432024	0.021202443589473815	0
2.4251890700333653e-24	-3.036026048399757e-09	1.5263834844264677e-06	2.3297974921290107e-12	0.013695962471220144	-0.11767914069649965	4.1415832527035025e-13	176	0.7899775970732343	0.7249403500525812	0.0003326640661029201	2.3297870953578227e-12	0.13014225676663863	1.0657120315600803	0.629380791793825	0.03180820173874656	0
-4.351074508001037e-24	-3.5377008009469553e-09	1.4652915765790253e-06	2.147034202721774e-12	-0.006689444521768915	-0.5070503571622171	3.296278361800025e-13	172	0.7783470466877138	0.7312423979737007	0.00031934953362935145	2.146990718153275e-12	0.132502081883571	1.0602326432396683	-0.3367619078187564	0.016166614473155656	0
-6.704934487739304e-24	1.8939969042798434e-09	1.2014537422577847e-06	1.4434607054990295e-12	-0.003075598823563687	-0.6484115442247074	2.4207093494145593e-13	167	0.7884723181384277	0.757106458077973	0.00026184801605359527	1.4434332196289708e-12	0.13451809405363624	1.0662727003843209	-0.17918759646446789	0.036549551617510084	0
-1.462246351049529e-24	9.234334325036531e-09	1.2782305645720041e-06	1.6338389788718283e-12	0.010950131094352271	0.17746792437222636	3.099614092858805e-13	182	0.8456234316077658	0.7580574519567022	0.0002785809603982509	1.6338229171739546e-12	0.13707612900382185	1.0550549343420683	-0.8741462124526219	0.3819220588436518	0
-2.924492702099058e-24	1.0808630730210395e-08	1.6595279113629272e-06	2.7539749089528397e-12	-0.025791557299110302	-0.013491646107297584	5.864885743429212e-13	182	0.895035733819975	0.8297815265960706	0.00036168191574263134	2.7539456997244135e-12	0.13254894634149417	1.049121227949399	-0.5674524136664842	0.052480223454363276	0
2.1933695265742936e-24	5.051816517230676e-09	1.2755713152329302e-06	1.627047925883378e-12	-0.059133449439651924	0.3974567591207374	2.2563942535168344e-13	176	0.8218162328831768	0.727166047164202	0.0002780013965422844	1.6270385855351602e-12	0.13067632892244843	1.0715630324951957	0.5815517506929213	0.018571305372831356	0
2.1398727088529693e-24	7.593977214788707e-09	3.7324571198285946e-06	1.3930942862177034e-11	0.024802376832248698	-0.2978917110848438	3.4388218929398256e-12	212	1.223847550017306	1.1416056385835411	0.0008134616069326254	1.3930814712740101e-11	0.13257519550844368	1.02690933858401	1.7442242312628833	0.0834326425805662	0
2.8531636118039592e-24	-3.4136814578054303e-09	3.2180100382322545e-06	1.0355370593771847e-11	-0.011091402592926833	0.23436768834009358	2.397495547399852e-12	216	1.1929451211228939	1.0928653528409706	0.0007013416451374912	1.0355363455895477e-11	0.13366322584288684	1.0326132981173008	1.1278624720120678	0.013007679028936105	0
3.851770875935345e-24	-1.38559678796335e-08	2.4913368322693035e-06	6.206628543206662e-12	0.021691102929975697	0.12014650024323448	1.0220367689589513e-12	202	1.0657696198310966	0.9628007519570685	0.0005429685587603728	6.206546687342127e-12	0.1326332075611152	1.0440311945918477	0.6467961589039396	0.038179816544221035	0
-3.994429056525543e-24	-9.503448287946296e-09	5.281197721442911e-06	2.7890462192986993e-11	0.013700006349682279	-0.01971902002547843	6.287302885915898e-12	209	1.2768728507768716	1.2016830681407076	0.0011509982424690675	2.789043633891696e-11	0.13780463432604884	1.0169415084760662	-1.3221269059636351	0.011481755443579478	0
-6.5622763071491055e-24	-4.300388036839387e-09	2.5683166601274153e-06	6.596111598257163e-12	0.0007363329456535407	-0.3164040049622945	1.4932435007046519e-12	196	1.0936434562433992	1.0304197720883812	0.0005597457466718396	6.596074618256926e-12	0.13274933538656242	1.041483306277361	-0.3913717595638201	0.11315075898123896	0
1.7118981670823754e-24	5.685346260059204e-09	4.2577042744350556e-06	1.812766404547542e-11	0.00419052750205955	0.545318923810775	2.150434287511187e-12	213	1.2454060899990758	1.1784870743989386	0.0009279353652922612	1.8127617546057876e-11	0.13615776638174001	1.029151526472925	2.487098554183196	0.025020333290884083	0
2.1398727088529693e-24	-4.3734266501707566e-09	3.371267589295568e-06	1.1365205886105096e-11	-0.00812032017884936	0.36181316990690116	3.62538684859683e-12	218	1.235815233656337	1.1704501832523582	0.0007347430024096807	1.1365136790947099e-11	0.13245235906340244	1.0351550267007343	1.5754358136043567	0.09118980976264361	0
5.5636690430177204e-24	-9.699925448564436e-10	5.857954700370582e-06	3.431491083720913e-11	0.0038604686271073727	-0.29080005806597553	6.785161313490524e-12	262	1.5628183160963562	1.5327935612663435	0.0012766981885972244	3.431488011378994e-11	0.13590800890454027	1.0153810050020142	1.0528830870550263	0.10008133316353633	0
1.4265818059019796e-24	1.5151139598404348e-08	4.457153232988944e-06	1.9865796706239748e-11	-0.07500965182755263	0.269481878961777	4.065787219897244e-12	237	1.3093433442614137	1.245820383349033	0.0009714038004591026	1.9865715264766145e-11	0.13314105980227903	1.0199762139320363	3.1243257813185674	0.4003253326541453	0
1.7118981670823754e-24	-8.255124810135375e-09	4.112423366647225e-06	1.6911669903894587e-11	-0.01603875120743288	-0.5555156738449969	2.43660208583687e-12	208	1.2388226029232636	1.1657995501704266	0.0008962724588176259	1.6911557569517468e-11	0.13553447926491047	1.0219997141156987	2.4022340562237923	0.005572007060361004	0
-4.2797454177059386e-24	8.39937705277628e-09	6.830338513519347e-06	4.665254202980865e-11	-0.08945629984520889	0.23321719787867945	6.025576569438442e-12	255	1.5115717425630955	1.4613397024968873	0.0014886220965765324	4.6652453300525576e-11	0.13521787634190585	1.0152311454397196	-1.59595161585616	0.017654347170047806	0
5.5636690430177204e-24	9.968812921432067e-09	4.706848240451067e-06	2.2153953949787652e-11	0.005102221142117461	0.12145240772289467	3.0749907929465017e-12	220	1.2369658373846564	1.0677243524915314	0.0010258229928281552	2.2153856591271098e-11	0.13119301607066458	1.0285504276563604	0.8459882602697714	0.019156192675833125	0
1.7118981670823754e-24	-7.304586709793419e-09	4.705802553759071e-06	2.2144111473330135e-11	-0.00019247971617354913	0.048624179917223564	6.28499616629838e-12	245	1.4328146526418752	1.3828574528089557	0.001025595093096287	2.2143670201415764e-11	0.12905940358562262	1.0282849865313428	2.748851017671659	0.008396835752698126	0
2.1398727088529693e-24	1.368236831718732e-08	6.788709441003216e-06	4.6085605630663575e-11	-0.023014718315907217	0.017472410490346313	1.3155279689681323e-11	261	1.506160282306654	1.4528283906628787	0.00147954934607012	4.608555725694349e-11	0.133954505146573	1.017089466621787	3.1724494417084386	0.03312881810855283	0
-5.4210108624275224e-24	-6.855345689027684e-09	3.8393729650487655e-06	1.4740474432436513e-11	-0.012869040888329384	-0.33850608294740514	2.734988815852262e-12	217	1.270979080119302	1.1923512586920129	0.0008367631298884616	1.474016383027417e-11	0.12916747988164137	1.031862093285591	-0.7082318497079239	0.052480223454363276	0
1.5692399864921774e-24	1.1508724770837045e-09	3.9456614414106e-06	1.5567916457724683e-11	0.012898614702791387	-0.08232602168060454	1.3951151828251206e-12	231	1.3351021072631273	1.2742815428280145	0.0008599279224108975	1.5567743394256485e-11	0.13385742595006747	1.034905020418294	2.5143508589362216	0.022288028241444015	0
4.7077199594765325e-24	1.1833810719963153e-09	4.322995388407911e-06	1.8687895690530216e-11	-0.003935003630453013	-0.24691159030927734	4.658407772404295e-12	218	1.282480379714909	1.1930495537202828	0.0009421650838893283	1.8687491210693434e-11	0.1341212986794938	1.0291381600093075	0.9182682742740026	0.06054302870386766	0
-5.7063272236079184e-24	-8.167030099425071e-11	3.1566173603808293e-06	9.964023386527955e-12	0.00023041263958568152	-0.20103094179257885	1.8000820381187888e-12	203	1.2134560360423188	1.1299163115960353	0.0006879615620513095	9.963860866848604e-12	0.12751575331121	1.0359271248443613	-0.5531726466010448	44.13586792511951	0
-6.847592668329501e-24	6.958468069806108e-09	9.654224827703898e-06	9.320209483318017e-11	0.016138327237875144	0.7727267894758922	2.6937030325401147e-11	281	1.553462299183006	1.507424367771873	0.0021040673716818236	9.320174528872033e-11	0.13674183710396043	1.01127523658479	-1.4098565249654311	0.009137387904377521	0
-3.2811381535745528e-24	3.570295894711462e-10	5.194574508102329e-06	2.6983036244346124e-11	-0.009507944402370062	-0.28105039481688365	1.738264900701134e-12	221	1.3280626736374486	1.2273360250457468	0.0011321193495415758	2.698277166246205e-11	0.13286683563549734	1.0243755571676503	-1.5831457210735962	0.5448872583348089	0
2.2825308894431673e-24	1.0707172572810457e-09	8.039574249627273e-06	6.463339338360434e-11	0.01516131013346161	-0.19119199379538188	1.4453066792485679e-11	255	1.5545460972136267	1.4796766694974988	0.0017521661410155162	6.463204006064406e-11	0.13484202594147068	1.0114692359891337	3.5221821791186207	0.007254416161262248	0
-5.5636690430177204e-24	-1.4476835677828258e-08	4.133437969810539e-06	1.7084949759546194e-11	0.001415701454354536	0.16191966862085927	4.061936916407494e-12	226	1.2541924942826506	1.1542942302850596	0.0009008524371829408	1.7084800807387776e-11	0.13080530924655256	1.0260642379647458	-0.7429260129869671	0.016322436362840056	0
-5.349681772132423e-24	-1.4866884596495503e-08	2.9887462440621992e-06	8.932416056572506e-12	-0.0011508386656165397	0.28971362079325935	1.9608474098496376e-12	209	1.1388676603081334	1.0450018945910529	0.0006513752855974765	8.932384432068586e-12	0.12871165750119293	1.0437900743451243	-0.5586715080845851	0.5764684790219691	0
7.988858113051085e-24	-6.183719622782322e-09	4.5913082755668675e-06	2.107966788946393e-11	0.045288614354231385	0.2899056366457513	2.009900993050306e-12	215	1.284667731039312	1.1579706860394314	0.0010006419063528854	2.1079366397600733e-11	0.13566079846718263	1.0318679425445074	0.5747079095385536	0.7846376520021247	0
6.847592668329501e-24	4.431565890386588e-10	6.113825365364678e-06	3.737807367479553e-11	0.10132146475344818	0.5634052307394972	8.242877241734059e-12	261	1.4561928224051366	1.417156233141289	0.0013324633201528618	3.73780127503595e-11	0.13674870759954122	1.0134705218661315	0.8928336285605842	0.6896229363299924	0
-9.986072641313857e-25	-1.2973538601803991e-08	3.829747408818169e-06	1.466665643713442e-11	-0.017531304024531475	0.5127357072811272	2.166305624620019e-12	230	1.3081418298430507	1.245935509245172	0.0008346653106268913	1.4666509551150808e-11	0.134025680083559	1.029160692651481	-3.8350483048073474	0.022288028241444015	0
1.1412654447215836e-24	1.4028125654739503e-09	6.37632135494006e-06	4.065661807464313e-11	0.01572280733280537	0.5206296174560832	3.942206352263839e-12	255	1.423889267013351	1.358908699707154	0.001389672392524781	4.0655904157010357e-11	0.13385963529715497	1.0156017027459532	5.58700367640602	0.36475923905057445	0
-1.1412654447215836e-24	7.645464532314867e-09	8.107207643307022e-06	6.57254320492585e-11	0.004217901947491413	0.08284259147913842	1.9695656810236202e-11	248	1.4773742446720286	1.387846623944435	0.0017669063422659898	6.572539282675719e-11	0.13475817100138915	1.0132128552533632	-7.103625489868228	0.013584446883693296	0
7.132909029509898e-25	2.0531468492046274e-08	7.378786758781644e-06	5.444534778959171e-11	-0.040738788035002325	-0.25140798085180904	2.2780982405918974e-11	262	1.554459410106686	1.4805400791867487	0.0016081523621863712	5.4445278580318496e-11	0.13389509373192504	1.0097118996075136	10.344600017197005	0.013120055863590819	0
-2.853163611803959e-25	7.492833513715241e-10	2.9100895413128757e-06	8.468442851697776e-12	0.0380310418962672	0.6565651961223873	1.6868764236531451e-12	200	1.147825919258426	1.0566393095601043	0.0006342326351234572	8.468406003736667e-12	0.12956621232661006	1.036664675745181	-10.199411266114637	0.04146585556887963	0
1.4265818059019796e-24	1.7623950280036388e-08	7.274881759907994e-06	5.292279043317633e-11	0.006206099113347158	0.9326053419710112	1.2577036253913002e-11	249	1.4667139695164293	1.4210059821542915	0.0015855070310710942	5.292274486366106e-11	0.13612717746184733	1.0152609588521229	5.099465836242458	0.007641251372077479	0
1.1412654447215836e-24	-3.068301613860613e-08	9.516163153632055e-06	9.055545469578297e-11	0.028859950219125085	0.003201614972792033	3.015163155880943e-11	284	1.590496606851496	1.560707334788381	0.002073977844155933	9.055514767848273e-11	0.1320213473271897	1.0126752046474878	8.338167975713889	0.1724057340824981	0
4.2797454177059386e-24	-1.412801770075564e-10	3.89305060070574e-06	1.5155523909276805e-11	-0.008339412277064692	-0.13327913819775672	2.0796816187000095e-12	214	1.2211929973917033	1.0983640846983298	0.000848461776210719	1.5155453761627407e-11	0.12922126511771795	1.0310024046902937	0.9096357939666442	0.052480223454363276	0
-2.853163611803959e-25	1.9281991692272094e-08	3.204803826390627e-06	1.0270551338962413e-11	-0.003083628066942974	0.16778405422160025	2.8656068987146556e-12	203	1.098000273443724	1.007748529079081	0.0006984634482925464	1.027046478873362e-11	0.12866566195730672	1.0443923017548418	-11.232339001441582	0.48904008781295866	0
1.5692399864921774e-24	-6.873065519707238e-10	3.7679973942395712e-06	1.4197505461851713e-11	-0.02674832832268123	-0.10223710226345384	2.0785357584887226e-12	232	1.286085501420553	1.2250848284530076	0.0008212073486263725	1.4197366568903428e-11	0.13668308384460395	1.0277057903476676	2.4011354307400152	0.0213191005555462	0
0.0	-4.841513315940607e-10	3.322988569790194e-06	1.1042020566471332e-11	0.043161763882225715	0.08398975442471102	2.5085254270346246e-12	216	1.1142430160580212	1.0279159898410712	0.0007242209448140728	1.104197679399556e-11	0.13118700598747526	1.0328741602864604	0.0	0.11607065858019597	0
7.132909029509897e-24	5.51107024993845e-09	5.19725149897649e-06	2.701085448207351e-11	0.0033273104400577762	-0.20791873956257412	4.713157079235908e-12	229	1.3998694749279714	1.3356175934737353	0.0011327027800347679	2.700972703189566e-11	0.132457014110165	1.022107789099134	0.7286223291614214	0.02085816064514155	0
2.7105054312137612e-24	7.530931813737992e-09	4.4839406175947686e-06	2.010530018372748e-11	-0.012373962642408755	0.08158742551335552	2.7748319939983367e-12	240	1.3837022725426453	1.3299343043875438	0.0009772419141272316	2.0104611013891073e-11	0.13438951827855233	1.0260223130478618	1.6542646867021935	0.3337305703222648	0
3.923099966230444e-24	5.1782828122482016e-09	3.579978358052198e-06	1.2815975228436972e-11	-0.03041296356035282	-0.577499872905332	3.4595631141655133e-12	203	1.2810841848295857	1.2226272775192277	0.0007802299810637605	1.2815896492013315e-11	0.13239198958872103	1.0232914702107465	0.9125285373013245	1.7654347170047806	0
-6.847592668329501e-24	1.1841758696716551e-09	3.5096253428022326e-06	1.2317210731680809e-11	0.007203981289339817	0.20285239298256474	2.532270691080981e-12	233	1.3146171875918622	1.2468180895765577	0.0007648970582730976	1.2317100328699216e-11	0.13119729111944056	1.0286145936680093	-0.5125287921133471	0.036549551617510084	0
-1.9258854379676723e-24	5.991965365351572e-09	4.409432993386493e-06	1.9442689994758565e-11	0.009119225918624626	-0.08704886263800349	9.065771291956692e-12	224	1.3820278012544893	1.286338537696779	0.0009610035248379851	1.9442618984512354e-11	0.1341149120078733	1.0223450200368196	-2.2895373167737065	0.6108770647075366	0
3.423796334164751e-24	1.0437163796407176e-08	7.132871975708088e-06	5.0876791508944507e-11	-0.028265127491858836	-0.07483117479468149	1.616718080041982e-11	253	1.5696164505037853	1.5445980055067405	0.0015545570419495272	5.087674868090936e-11	0.136394009523765	1.0142981832589144	2.0833005810756218	0.30649908281333	0
1.1412654447215836e-24	-3.553407354036494e-08	4.772233668803396e-06	2.2773734732519882e-11	0.03892212899919541	-0.37331945459098703	3.186842799170383e-12	224	1.3323895897830291	1.2512004983709817	0.0010400732665513013	2.2773635065515426e-11	0.13423767664569888	1.0196085137243467	4.181484208228681	0.44135867925119515	0
9.843414460723658e-24	1.034683161920536e-09	6.8722927757137125e-06	4.7227413712853305e-11	-0.027056600543475702	-0.36151767160021864	9.601151527785414e-12	249	1.5292766909665891	1.4892100224525078	0.0014977657197841497	4.722718199291196e-11	0.13856459794052678	1.0163232116526764	0.6981541275976906	0.015135757175966914	0
2.853163611803959e-25	1.2843819034316254e-08	3.5292285049900054e-06	1.2455191620353139e-11	0.001573948507224776	-0.38903352929067747	2.7989631866165697e-12	197	1.1790947780785288	1.1052835384394217	0.0007691694234476395	1.245515163558885e-11	0.13049156232415773	1.0346700416451406	12.369397045511013	1.7654347170047806	0
1.4979108961970786e-24	-5.021178556658684e-09	3.399754900723871e-06	1.1558090051661556e-11	0.03602119160931867	0.050659340791087804	2.058941713754364e-12	213	1.2617723114716681	1.17407374455196	0.0007409516026394193	1.1557960189109549e-11	0.1305301808072274	1.0371859564278147	2.2696404187145505	0.037081174480251645	0
-1.0556705363674649e-23	7.66191214774555e-09	7.506906947944675e-06	5.635246553242792e-11	0.013223620148384371	0.293268111089255	1.2514459874019268e-11	253	1.4324969063363047	1.367116743277113	0.0016360752161164005	5.635229322686567e-11	0.13670140468984826	1.0145653664726801	-0.7110957129945523	0.007254416161262248	0
2.2825308894431673e-24	2.2059415223480216e-08	7.280323995372555e-06	5.3002001622492614e-11	0.013056309933501478	0.5377780963352059	9.098932688412968e-12	245	1.4140564404734492	1.2820958214308948	0.0015866931263065329	5.300126836889761e-11	0.1371141409927057	1.0116434979145914	3.1895504212676085	0.30649908281333	0
-1.4265818059019796e-24	2.3899045319669542e-08	8.970374238232743e-06	8.046591991891861e-11	0.02276886385973984	-0.22965216587812654	2.4896892487943476e-11	267	1.5493130685761352	1.5098937820977139	0.001955027159951655	8.04657194695222e-11	0.13868236874832035	1.0082434563034337	-6.287953327059415	0.06054302870386766	0
2.2825308894431673e-24	-1.1917747706924099e-08	5.014490104849354e-06	2.5144581640873946e-11	-0.053195888057135404	0.5449906717784465	6.514560547777367e-12	238	1.4245624452871364	1.3370586557227544	0.0010928712769313284	2.5144558047739444e-11	0.1329663206400858	1.0267526349847431	2.1968759957016246	0.006255083322721021	0
1.8545563476725733e-24	-6.004693281857967e-09	4.43246703924938e-06	1.9646350437946815e-11	-0.02141649980126508	0.20286605642397815	3.911034122038469e-12	226	1.3489580173763582	1.2593265826205768	0.0009660236259028419	1.9646197495359233e-11	0.13307182108781412	1.01786896246862	2.390016559496085	0.026908012757274512	0
9.272781738362866e-24	-2.488043713781081e-08	5.128504664498056e-06	2.630100637672371e-11	0.0018762065484009662	0.2555895963593109	3.9760729109089945e-12	256	1.4479031217731038	1.4198392990897093	0.0011177199125426622	2.630095196388388e-11	0.1353726434911446	1.021030453939067	0.5530649620207431	0.010775358380156131	0
2.5678472506235632e-24	1.8726144356373976e-08	5.49588903569878e-06	3.02041604022658e-11	0.022899351371822155	0.3863934953326629	5.769506848805943e-12	244	1.3609799822097504	1.275575094918959	0.0011977886370756843	3.0204073878746854e-11	0.1335593383561778	1.0201123113882722	2.140248483470417	0.13622181458370222	0
1.1269996266625638e-23	-9.174513949650494e-09	6.914736734903851e-06	4.7812577511257966e-11	-0.014315525924401593	0.7198907549371985	1.2360303446150564e-11	259	1.4509036817162437	1.4007135181397306	0.0015070160688541955	4.7812533163989225e-11	0.13552958841238835	1.0143164083076248	0.6135462500812889	0.015712306132118017	0
3.566454514754949e-24	1.7930195704031943e-08	5.975842942752672e-06	3.570994707226005e-11	-0.006697761511313272	-0.333251376667016	7.427936616854054e-12	232	1.4658365370527018	1.4344136094640891	0.0013023910649003826	3.5709894584084834e-11	0.1335302669961748	1.0231004041602152	1.6755520122544645	0.11033966981279879	0
1.8545563476725733e-24	-2.4050375725646473e-08	6.9247020998949895e-06	4.7950489667044344e-11	-0.01036836470770103	0.6459453123638674	1.658069375965531e-11	279	1.5424597440917287	1.5185664419371052	0.0015091879469385536	4.795018979801264e-11	0.1347641655372974	1.0187206168660077	3.7338467588760778	11.033966981279878	0
-2.2825308894431673e-24	4.978735678717865e-09	5.230234344925066e-06	2.735477540070105e-11	0.05514969168813006	0.4566478983707274	9.059658496124252e-12	266	1.4220016758075906	1.3418125985561975	0.0011398911489845422	2.735462297387925e-11	0.1353923791194347	1.0211465260101562	-2.2913947468254663	0.44135867925119515	0
3.1384799729843548e-24	-1.2220957473689216e-08	6.048261012012026e-06	3.658069113339802e-11	-0.049225810988091596	0.2793172059019313	9.951238252831802e-12	258	1.5100290064413704	1.4638560297380856	0.0013181740510404556	3.6579169438313736e-11	0.13603903319457716	1.0125267300218106	1.9271103839545514	0.06528974545136022	0
-1.7118981670823754e-24	-1.5580306952169465e-08	8.547760612172038e-06	7.306267328907374e-11	0.0055754964022792855	-0.3090790529945515	1.6695698113219344e-11	225	1.469646620097147	1.3885711156414358	0.0018629216250908149	7.306227571457414e-11	0.13769752619260947	1.0125963795021249	-4.993095266781524	0.004549034288450567	0
-1.4265818059019796e-24	1.9053218844965113e-08	7.260468030102485e-06	5.271328623938202e-11	-0.06462693329730375	0.21359496510769072	1.676726455711266e-11	241	1.4458854681848514	1.2934651953647225	0.0015823656645575464	5.2713193744048696e-11	0.13519977036110906	1.0142498308580965	-5.089362259972518	0.026255721549743916	0
2.7105054312137612e-24	-1.7606789465212037e-09	4.710781672300373e-06	2.2190996775366067e-11	0.03954168286178073	0.7426223277071631	6.570246630522216e-12	245	1.4173494425349418	1.35472208996998	0.0010266802554008178	2.2190886335499294e-11	0.1306086877352805	1.0304149567734397	1.737953383385927	0.005388830368440465	0
8.98746537718247e-24	1.0537410686239312e-08	7.521322693561896e-06	5.656910410710895e-11	0.027350309758945	0.2630884079596898	9.773622371410503e-12	281	1.6076553363808737	1.5926281781006313	0.0016392170219613007	5.656857625453173e-11	0.13493468048538448	1.0175229905797554	0.8368592484842758	44.13586792511951	0
-1.5549741684331576e-23	-2.011646817923672e-09	6.098136230746581e-06	3.7186482598944364e-11	0.02267712982630825	-0.3594065456534059	3.490394157384444e-12	232	1.445581062787324	1.3814124178155238	0.0013290439885308	3.718640263190971e-11	0.13623945248458788	1.02052106224808	-0.3921654882309495	0.02085816064514155	0
-1.7118981670823754e-24	-1.0914652867646702e-08	7.402781923104639e-06	5.4800026491987954e-11	0.010439535794229687	0.18465134399292982	1.4344834712413546e-11	264	1.5112030824761336	1.3636876314808632	0.0016133819319582787	5.479966465433244e-11	0.13379353714353315	1.0166660136434646	-4.324266560370733	0.015712306132118017	0
-3.709112695345147e-24	-2.0845697052635553e-08	7.067256011545234e-06	4.994505603572156e-11	-0.026684467396596103	-0.26245291005912463	1.9906878719612242e-11	248	1.5186068755148963	1.4912434938562016	0.0015402565246402217	4.994503045611634e-11	0.13699696348255336	1.0120647056995788	-1.9053564017761726	0.005699363110165226	0
6.5622763071491055e-24	-8.747359193105361e-09	6.0280799734619125e-06	3.633698316122802e-11	-0.018198129296583026	-0.21437577143472097	1.4147376618340288e-11	262	1.5099176416591993	1.4137180796948514	0.0013137757419583948	3.6336890329306995e-11	0.13651804511898358	1.0163453630082924	0.9185862096491532	0.052480223454363276	0
-1.9972145282627713e-24	-1.6659377212469395e-08	5.78301327574194e-06	3.344253847914337e-11	-0.0034100305838736145	0.20569377380340947	5.781487827128797e-12	257	1.5028564169643772	1.4690653508165656	0.0012603652556934875	3.3442509592442746e-11	0.1348852240497711	1.0196955440461357	-2.8955088798736877	0.029017664645048992	0
-4.279745417705938e-25	-1.0516903146808346e-08	5.3085455907876454e-06	2.8180063012496438e-11	0.0293433887011569	-0.31655208696295967	4.728031492193492e-12	219	1.2970915619564978	1.212000232408128	0.0011569585096681647	2.8179650578441866e-11	0.13332360125452253	1.0191030402883003	-12.403751141608245	0.012259963312533198	0
2.5678472506235632e-24	-6.931974962388892e-10	4.087268312524558e-06	1.6705410558309273e-11	0.04051347430677542	-0.2782237155883629	3.6200813320782415e-12	209	1.309188681174955	1.232954820988316	0.0008907900995855817	1.6705320533936228e-11	0.13345391663288955	1.0261394677174789	1.5916933094165235	0.016322436362840056	0
3.994429056525543e-24	8.693188589710734e-09	5.088784824909706e-06	2.5895185820947214e-11	0.07528296196619026	0.095810601123413	4.9213382526923545e-12	256	1.3851941074704066	1.318238011109683	0.0011090632653257399	2.589515844224319e-11	0.1326236702447679	1.0249325596763708	1.2739571003666874	0.13622181458370222	0
-3.994429056525543e-24	8.04107921047847e-09	6.4315838689032665e-06	4.136440021492486e-11	0.029429562508224916	0.030251635448065972	1.440602056017908e-11	261	1.544258001679089	1.5390442598675975	0.001401716451429793	4.1364170401351e-11	0.13838405285357286	1.0143698680048423	-1.610121515904055	0.22518299961795674	0
-5.1356945012471265e-24	-1.126247453988068e-08	5.884352052752625e-06	3.462487012075338e-11	0.007054893111461196	0.8250941629035311	5.054391249540713e-12	252	1.4047670318477503	1.3541744052101543	0.0012824512976077438	3.46248005643572e-11	0.13271253383835938	1.0257337532766415	-1.1457632673535747	0.0834326425805662	0
-1.0271389002494253e-23	-1.2248476132813546e-08	7.217480342492079e-06	5.2090925820101797e-11	-0.05279236141035648	0.5018470320650033	1.9247315371326478e-11	296	1.6768079904777835	1.6861440158735534	0.001572996813873072	5.209048132598161e-11	0.13572048964493005	1.0173625264083888	-0.7026707261172063	0.0	0
-1.7118981670823754e-24	1.660367297417848e-08	8.513456372708614e-06	7.247741353760428e-11	0.04588923007661976	-0.03027729330314166	2.0275624393311196e-11	252	1.5102317575110877	1.4658425651246914	0.0018554452681327474	7.247666470604192e-11	0.13830591749380383	1.0117940298063979	-4.973056762725684	0.007641251372077479	0
8.559490835411877e-25	-1.437739664367151e-09	6.9791013770009335e-06	4.870683060190831e-11	0.06478458607949455	-0.15679806772978244	1.268802131601144e-11	272	1.5873400359407421	1.5697855948525716	0.0015210438697127195	4.870675340112457e-11	0.13587098025749095	1.0136861770036454	8.153554979597601	0.019156192675833125	0
-4.8503781400667305e-24	4.885223342138229e-09	5.403001248602166e-06	2.919180791508093e-11	0.02140818195719888	-0.14767953777281084	1.0570057609228828e-11	226	1.4136773914343528	1.3365666433502368	0.001177544426323841	2.9191761960935214e-11	0.1352639844532316	1.0220411790083965	-1.113922300196401	0.007071922436327435	0
4.5650617788863346e-24	-3.273734456463628e-09	3.3432413311644266e-06	1.1177027287614541e-11	-0.02837763343550818	-0.22185855913347785	2.2567887938057083e-12	222	1.2790532779543908	1.238147931190518	0.0007286348853587033	1.1176825125873387e-11	0.13344134384297915	1.0408480675627798	0.7323463078698532	0.007846376520021249	0
-4.2797454177059386e-24	-3.7071202478303987e-09	3.0267872005338443e-06	9.16124788487851e-12	0.0327807519270466	-0.232639804992834	1.1388696911019036e-12	211	1.251452123993726	1.181538197436379	0.0006596660325738543	9.161190219198222e-12	0.1359767524627895	1.0415630101482287	-0.7072278941934536	0.17792237006850903	0
-3.994429056525543e-24	-8.931081342521536e-09	4.879400255038254e-06	2.3808045616302136e-11	0.02247713968425946	-0.31689489200628884	3.740816805037353e-12	241	1.4613944462303117	1.4179706863630994	0.0010634294366690963	2.380763873773808e-11	0.1333818953729111	1.0230146330023149	-1.2215385036539261	0.014590369562022983	0
-3.423796334164751e-24	-2.647468976082576e-08	5.885502322139775e-06	3.4638408338910917e-11	0.04116871004390979	-0.19006365407541992	1.2848719408451195e-11	259	1.4820178323127071	1.4339800367646496	0.0012827019903696526	3.463834411300446e-11	0.13663304414095262	1.0211104676551725	-1.7189808606397319	0.10008133316353633	0
2.2825308894431673e-24	-6.164439981070782e-09	5.629167606389395e-06	3.1686860834972324e-11	-0.0025419216447171997	0.547378174037064	1.1176162042765186e-11	243	1.4350172198550406	1.3792645403971184	0.0012268357223610606	3.1686717099407084e-11	0.13776273571581374	1.0199763824037147	2.4661696267580036	2.7584917453199695	0
-7.846199932460888e-24	4.905079732627131e-09	4.533150697857858e-06	2.054902262937867e-11	-0.04177469332165776	-0.13315404258526486	5.753858345053256e-12	246	1.4755853373005223	1.4212290475052676	0.000987966889574487	2.0548952046875235e-11	0.13296588375259275	1.0217842967114648	-0.5777450255220782	0.36475923905057445	0
-2.5678472506235632e-24	-5.5940537302693635e-09	7.211284278536984e-06	5.200152615385476e-11	0.06483922857385091	-0.3505306033352227	1.3851649112715443e-11	231	1.5312963157990485	1.4494931045493027	0.0015716464272564938	5.2001395903261485e-11	0.13622988951629122	1.014599432764392	-2.8082699888518543	0.13622181458370222	0
7.988858113051085e-24	1.1630335391695328e-08	3.905659768260966e-06	1.5253857084818085e-11	0.03675283875353682	-0.2595480926507281	2.68074760039789e-12	217	1.3285220017253567	1.255704264899783	0.0008512098516399226	1.525382239674825e-11	0.13243976425821216	1.02544169739062	0.48888321717168065	0.18370808709727166	0
8.559490835411877e-25	-3.940461949362838e-09	5.149425955539553e-06	2.6516029427633456e-11	0.01376234069587159	0.06575742817353358	8.762233960677229e-12	250	1.4411458298235442	1.3627505405020008	0.0011222795542165905	2.651589143537589e-11	0.13244737101852058	1.0215364672250313	6.01597904570072	0.026255721549743916	0
-2.853163611803959e-25	2.3565669498131322e-08	7.453866377876081e-06	5.5558954292410883e-11	-0.0673782059125743	0.7143519488806334	1.6120143146052525e-11	272	1.5567535766026541	1.5628093517045134	0.0016245154135586146	5.555891255001794e-11	0.13702002886506745	1.0168709480801472	-26.124642431560368	0.6896229363299924	0
-3.423796334164751e-24	-7.949877896539898e-09	4.126768736326945e-06	1.7029861672173844e-11	-0.01008979956538994	-0.6274133412031899	3.1122213648826875e-12	217	1.3502659847547367	1.291296172938893	0.0008993989267439992	1.7029752088095515e-11	0.13113334787138645	1.02536893402966	-1.205306885590242	0.09118980976264361	0
-1.1412654447215836e-24	-1.715336652440204e-09	6.709609068560356e-06	4.50179060875631e-11	-0.011513672131299495	0.6181269136341414	3.556166822682252e-12	229	1.3373230640621845	1.1917762355672181	0.0014623100010460325	4.5017201318013286e-11	0.14032362744961555	1.013218311273554	-5.879034077266369	0.056295749904489184	0
1.1983287169576629e-23	1.7296318197248788e-08	7.956453397043332e-06	6.330381791930848e-11	-0.02409013532025976	0.08323088059414241	1.616883407431461e-11	263	1.5560722910362816	1.5301645130399328	0.0017340505618831169	6.330333012509198e-11	0.13581665756849817	1.0157117154138353	0.6639555183707246	0.032239494466851364	0
-9.130123557772669e-24	1.0873710383622653e-08	7.436955601290718e-06	5.5307144230124845e-11	0.021840642072906435	0.05299553621520392	2.0864969701856454e-11	252	1.4562589433434052	1.3822941452483055	0.0016208298340451813	5.530706809629813e-11	0.1348387228425485	1.016962149584396	-0.8145428996745997	0.01998002169539136	0
-7.988858113051085e-24	1.0880013543517533e-09	5.278029109521546e-06	2.7857004805350884e-11	0.008665329640010573	0.2815603422269537	5.25624159784772e-12	244	1.3938864193933571	1.3163053480984805	0.0011503076667805736	2.7856267862888263e-11	0.12659288670854058	1.0309856472900956	-0.660666828267429	0.017654347170047806	0
-4.8503781400667305e-24	-5.610450196492744e-09	3.2312642845463218e-06	1.0440849064608303e-11	0.006824504596617608	-0.14362364222891788	2.2585424060487336e-12	209	1.1982519440433212	1.14109026043674	0.0007042303107427956	1.044062350350872e-11	0.1300338831801415	1.0344763354118236	-0.6661811054209041	0.01730648678565612	0
2.8531636118039592e-24	-1.7181196101199205e-09	6.996304411050603e-06	4.894724492207745e-11	-0.044479815770886486	0.010105058634385156	1.6812186398742375e-11	253	1.5267412325352137	1.4797448500323938	0.001524793144593285	4.894704144184407e-11	0.1363900279702624	1.0156639268673882	2.4520958897726586	0.019156192675833125	0
3.851770875935345e-24	6.227106348029646e-10	6.058531723023362e-06	3.670503388505644e-11	0.025106154909460852	-0.08693304336499752	6.464594072793244e-12	263	1.5875389279312646	1.5733005238479407	0.0013204124770465405	3.6704894613864414e-11	0.13389342648877137	1.0210149178725858	1.5729045532071946	0.015712306132118017	0
-4.2797454177059386e-24	-2.493113601069463e-09	8.268863075213971e-06	6.83726571019727e-11	-0.06059002405443482	0.0008665657607886956	1.7999375656005657e-11	258	1.6180375886947767	1.5927884482249353	0.001802137955968883	6.837259388087284e-11	0.13777369682038368	1.0118925248232271	-1.9320719405137419	0.44135867925119515	0
-1.4265818059019796e-24	7.197320819712063e-09	4.596797337604502e-06	2.1130100909412827e-11	0.034089094147295926	-0.15877258896802138	6.47430009461922e-12	235	1.4435757673398104	1.3806758038080045	0.001001838207095891	2.112982272320181e-11	0.13347202013187395	1.0199621485660497	-3.2222119551728503	0.022288028241444015	0
2.853163611803959e-25	-1.9597619627289978e-09	4.494965875392057e-06	2.020429285845022e-11	0.021577513403428804	-0.11516164204554569	6.08009015794678e-12	228	1.308636340695191	1.2383387455124897	0.0009796447880616654	2.0203974883872956e-11	0.12813478256898977	1.0251920707620392	15.754156337605796	0.008059873616712841	0
3.566454514754949e-24	-2.5473066686399376e-08	4.9493805990853225e-06	2.4495852601585036e-11	-0.11754210502832521	0.6059272367499373	5.34189714828809e-12	251	1.4429948757758355	1.3770203316195044	0.0010786811385091004	2.4495416119088323e-11	0.13112949703388965	1.0221401246745123	1.3877447418975526	0.1724057340824981	0
-1.1983287169576629e-23	-6.546918360551293e-09	6.125517347142151e-06	3.7521172834081097e-11	0.03617585328986648	-0.31899222616462364	6.101785540043657e-12	247	1.4721808408725066	1.4275274925789252	0.0013350115016803608	3.7521039510363874e-11	0.1359847238164238	1.0190332307396948	-0.5111663253154958	0.045927021774317914	0
-1.9972145282627713e-24	-1.3223397890140382e-08	7.299503660662573e-06	5.328163194984331e-11	0.004195730779116974	0.05422393098809897	1.3426566609609253e-11	284	1.5822645830475457	1.569400471728352	0.0015908731934436374	5.328117315274467e-11	0.13400424034439967	1.0169266077310661	-3.654803587738146	0.04903985325013279	0
-5.706327223607918e-25	9.479479884962995e-10	8.195256286019205e-06	6.716081165194584e-11	-0.009737521134251746	0.18255787939474688	1.3234927618467777e-11	286	1.635275003651807	1.6526903273062388	0.0017860958970524028	6.716010473118382e-11	0.13562375617245384	1.0127466239242116	-14.361549379441295	0.0	0
5.706327223607918e-25	-2.856424160023594e-09	6.964854996889545e-06	4.850818388127352e-11	-0.023521754892193613	-0.1923970002562081	3.478595667011143e-12	238	1.496069997648851	1.438756037431575	0.0015179389758354887	4.850803886958477e-11	0.1325650555861258	1.016069777965568	12.205366796047416	0.056295749904489184	0
7.132909029509898e-25	1.0149191062640785e-08	7.078648935549496e-06	5.010621586284543e-11	0.046714792842176424	0.06013662545568765	8.688485256506636e-12	261	1.5481939609873594	1.5100244629869908	0.001542739528723225	5.010615255628488e-11	0.13315078896415186	1.018360184673652	9.923825459960526	0.04903985325013279	0
-8.844807196592273e-24	-1.8345045799484575e-08	7.62889765703293e-06	5.819885419665177e-11	0.041653434960175935	-0.025652372486227204	1.2191065998649339e-11	267	1.5970722073443513	1.5749262755622193	0.0016626621948973757	5.81987067200781e-11	0.1346357974567222	1.0176642855458753	-0.8625193498128076	0.7846376520021247	0
6.4196181265589075e-24	1.1446746351584545e-08	6.562165412776681e-06	4.306110833590771e-11	0.017926695712445782	-0.21299639784897328	7.0900891976766165e-12	248	1.465107910703309	1.4274686963068777	0.0014301757395353957	4.306059763911995e-11	0.13290521896234295	1.0168807972842038	1.0221941878192666	0.004242201838246782	0
4.8503781400667305e-24	-1.0421109832752405e-08	5.908995322319214e-06	3.4915490640754157e-11	-0.05502962846303288	0.40581263043325944	4.177957388532318e-12	241	1.3713877615965355	1.2860662647951824	0.0012878221171558682	3.491543811204125e-11	0.13523191457846834	1.0170329463028893	1.2182417435107002	0.00983200443865438	0
-7.988858113051085e-24	-1.5380432685801233e-08	3.918148741927001e-06	1.5351566366189112e-11	0.004315329967075393	0.7096464886606153	3.015669384699956e-12	204	1.1979413352826267	1.111712776594484	0.0008539317316940406	1.53515173553558e-11	0.13199197086434192	1.0297235259926028	-0.4904464996866198	0.11033966981279879	0
8.559490835411877e-25	2.9149454169919386e-08	6.61791709451293e-06	4.3795904631390265e-11	0.014190832042263016	-0.07124460195057258	6.7790182843333924e-12	235	1.4538710557526118	1.3779102509372907	0.0014423264089626305	4.3795833531988744e-11	0.1334574645176372	1.01552481063309	7.731590066645163	2.7584917453199695	0
5.2783526818373245e-24	-8.852798499174213e-09	5.668145921493538e-06	3.212720181096094e-11	-0.035886940530275226	-0.19986261771263658	7.532683317932463e-12	236	1.5426912153598265	1.4908107554785717	0.0012353307597646247	3.21265333815901e-11	0.13444136966327117	1.019895673317613	1.0738362133302193	0.014859310807211352	0
-3.1384799729843548e-24	-5.509866409117395e-09	7.456335961572652e-06	5.559577550982112e-11	0.005734263712263561	0.4867266763919367	2.00559718690721e-11	271	1.534843772094992	1.496070339937063	0.0016250536411812698	5.55956777675841e-11	0.1319218575739185	1.020416850738065	-2.3757543580316356	0.004160228855228534	0
2.5678472506235632e-24	3.474605524940946e-09	8.628027410595584e-06	7.444128977994668e-11	0.038121706685913415	0.515590578340448	1.215837876106933e-11	282	1.5831567459928753	1.568863626609687	0.0018804151840876703	7.444106690406515e-11	0.13652847611527963	1.0109911469334365	3.359988249566341	0.1724057340824981	0
-3.994429056525543e-24	1.7574395182355525e-08	8.860745082763369e-06	7.851115052059054e-11	-0.06904390665045741	0.5678120618613929	1.9700745620086383e-11	299	1.6408547326138327	1.660659860638047	0.0019311342909616748	7.851042364824095e-11	0.13245665923636424	1.0168958319197248	-2.218252392490559	4.90398532501328	0
5.706327223607918e-25	-7.648247321642543e-09	7.987062988310599e-06	6.379183216502672e-11	0.04233021948214943	0.018567454546757567	1.2482807185285716e-11	259	1.5913480874934454	1.590486496488548	0.0017407216974113838	6.379069016909367e-11	0.13234667967725386	1.0164379475395582	13.996706814284224	0.6896229363299924	0
-4.1370872371157406e-24	7.973409395050386e-09	5.620880943908394e-06	3.1593637442380195e-11	-0.010192266945887672	0.0033245183253480803	8.931292047532893e-12	256	1.4517009480408531	1.352729690992449	0.0012250297051553728	3.1593211461323645e-11	0.13426986970415164	1.0202212801181172	-1.3586423138487724	0.009544954136055259	0
-1.1412654447215836e-24	6.911540932117097e-09	4.315884285367242e-06	1.862646502031855e-11	0.03271632857370487	-0.3027295823588081	3.0319791001842877e-12	222	1.3497517727178487	1.2935709031628295	0.0009406152712268344	1.8626337638482972e-11	0.13119794359012116	1.0265629355425334	-3.7816258038199875	0.1724057340824981	0
-3.709112695345147e-24	9.292856121765231e-09	4.991686949022917e-06	2.491641402991736e-11	0.009655946927526504	0.059155115826361016	6.789902596496403e-12	254	1.4685146011461283	1.4281391043836202	0.0010879014966535686	2.491624253760881e-11	0.13124851585825975	1.016642538778462	-1.3457758808292906	0.009406120288799514	0
-1.8545563476725733e-24	-1.1576074444370108e-08	4.286685441410883e-06	1.8375285217349836e-11	-0.03558255411441238	0.5200249305406142	3.456855976230314e-12	237	1.3435296060366428	1.28595850578431	0.0009342515977102298	1.8375157232896958e-11	0.13407194377768797	1.026072025548889	-2.311410124339647	0.03312881810855283	0
-2.2825308894431673e-24	-1.528021128977676e-09	5.283028070121376e-06	2.7909798002625342e-11	0.012512357092973905	-0.4746964576058801	7.943387213929953e-12	239	1.3938561625699886	1.3219356520481935	0.0011513971535159811	2.7909594426140173e-11	0.1321049684887282	1.021103546111062	-2.3145239713692094	0.034055453645925556	0
7.70354175187069e-24	1.8963513547427207e-08	4.911454388775178e-06	2.4121876373351314e-11	-0.007824365254864032	0.2275239189811855	5.46977817988269e-12	242	1.365558348793523	1.2926010597756874	0.0010704153996155825	2.412170517654395e-11	0.1309138118754725	1.0247353998412774	0.6375512520316425	19.61594130005312	0
6.5622763071491055e-24	-3.3750465569404704e-08	6.2134146825804405e-06	3.860570924882161e-11	0.020396052997322275	-0.0052102190838403395	1.2875872558119143e-11	255	1.5097865531322228	1.4318063894595767	0.0013541680801580822	3.860567263416789e-11	0.1347761764698557	1.0172892775415603	0.9468283545302942	0.027584917453199697	0
-5.706327223607918e-25	-1.9057691077773303e-08	6.158785544223985e-06	3.792984083996591e-11	-0.009618300341444966	-0.07824357609826516	6.400758308826008e-12	282	1.6299548803270243	1.6056171643331332	0.001342262060813156	3.792943849941187e-11	0.13466946692043238	1.0198852880938931	-10.792792760081685	1.7654347170047806	0
-2.2825308894431673e-24	-1.1107737656625557e-08	6.720893350281119e-06	4.516945646990716e-11	0.0144319192075278	0.1679712905337163	1.508212123047561e-11	277	1.5562103488442194	1.5301424475641048	0.001464769327341541	4.5168898439342424e-11	0.1358601300295919	1.0182342178725725	-2.944460745196113	0.10008133316353633	0
-7.988858113051085e-24	-2.1992599216222665e-08	4.83772442303901e-06	2.3403084886371422e-11	0.024397907010161292	0.15496003756234922	3.8236216996212284e-12	236	1.3388508513941657	1.2745696934419721	0.0010543464952768812	2.3402988427246025e-11	0.13268547242898615	1.0269471999133695	-0.605552562193199	0.007254416161262248	0
6.205630855673611e-24	1.6223770700347791e-09	3.6090259105485557e-06	1.3024793811052453e-11	0.0020378744512414716	-0.04132595175387843	1.8105621878455064e-12	205	1.2350367166821545	1.1794229062512758	0.0007865606817181949	1.302436530820672e-11	0.13601536014459473	1.0202852787304104	0.5815666456058368	0.014200444143294903	0
3.2098090632794538e-24	3.7034653772157034e-09	2.963675341616933e-06	8.783186617423392e-12	0.011356915384279114	0.3137389087985758	1.828532743972162e-12	212	1.1256537735657832	1.036957403634071	0.0006459112666052599	8.783133655418974e-12	0.13064537471317553	1.041203122158545	0.9233085477807979	11.033966981279878	0
5.1356945012471265e-24	-5.720145417167721e-09	3.6297016749928066e-06	1.3174456886619281e-11	0.03747878436804351	-0.2541898941643628	2.9608809498000016e-12	232	1.4078511599588017	1.362012922098911	0.0007910668126741356	1.3174280512634425e-11	0.1311802138655428	1.0319740332897063	0.7067522156008795	1.9561603512518346	0
-3.566454514754949e-26	-1.0248388027012799e-08	4.064576153241311e-06	1.652043149961782e-11	0.04859553780186171	-0.11259666947799873	3.7406189242890626e-12	242	1.3929937971976583	1.3112000623329365	0.0008858445101889193	1.652026874969832e-11	0.1343685003013885	1.02863517458556	-113.9656583643058	0.09118980976264361	0
-5.1356945012471265e-24	1.113355917014474e-10	5.014201206383643e-06	2.514168442833627e-11	-0.006367386501094195	0.2658874524427972	5.822621809560271e-12	234	1.3713165775132028	1.3191957850957263	0.0010928083136332615	2.514114181510098e-11	0.13541802825421811	1.0228882388795213	-0.9763330789677819	0.056295749904489184	0
2.139872708852969e-25	4.17497290099522e-09	6.218456089554367e-06	3.866838204937605e-11	0.004386812851222323	0.8683394865873777	5.008841153233503e-12	253	1.4072614313758942	1.3251422531109613	0.001355266817768871	3.866762215768123e-11	0.1365385570099498	1.019684782120325	29.059628668803192	0.02085816064514155	0
-1.4265818059019796e-24	8.874388392146802e-09	4.747421875200747e-06	2.253753997661961e-11	0.052607248128579316	-0.28489809851222336	3.5364150518997e-12	244	1.4253045055122424	1.3706973512846872	0.0010346657184276628	2.2537275776185985e-11	0.13119150934671	1.023522740939403	-3.327795071011916	11.033966981279878	0
-8.274174474231481e-24	-1.1855800791042282e-08	1.0002807615072976e-05	1.0005405373868435e-10	0.05596218611778983	-0.11798970819797194	2.6585052452759957e-11	276	1.6102891766350549	1.5980236171478719	0.002180038429153832	1.0005390853750609e-10	0.13734072448332205	1.008784314195271	-1.2089063812902165	0.005448872583348088	0
2.8531636118039592e-24	-1.538887222310781e-08	6.39774406156995e-06	4.0930267369372985e-11	0.027653427195393643	0.14750729693194575	8.357195391424542e-12	252	1.4820303088461984	1.420354832144337	0.0013943413140423033	4.0930175139482496e-11	0.13399621270121825	1.0167908480351173	2.242309796070942	0.36475923905057445	0
3.780441785640246e-24	-4.711148012099931e-09	5.665010410055947e-06	3.20916673177697e-11	-0.0029954553579890093	0.03520558595597878	8.046361562782319e-12	246	1.5380231177306287	1.5043060256896823	0.0012346473980833802	3.209161480925044e-11	0.12797303009299316	1.0200906446828997	1.4984890918229452	0.06528974545136022	0
-2.2825308894431673e-24	-8.322720532598996e-09	5.751738792261638e-06	3.3081802660741375e-11	0.01820317894778797	0.2899874733626753	5.350101966957236e-12	245	1.3505257912968673	1.2781741897652508	0.0012535492117923474	3.3081541242931024e-11	0.13388586830551394	1.0194702905022248	-2.5198687447893677	0.027584917453199697	0
4.279745417705938e-25	-8.305473731532238e-09	3.776176155830538e-06	1.425920615972921e-11	0.03741770082735929	0.21094961703887805	2.4335469555854847e-12	219	1.3126816277142863	1.2374236172470015	0.0008229898496258247	1.4259136617884663e-11	0.13052718030190402	1.0244714387552238	8.823273437658704	0.04448059251712726	0
-1.7118981670823754e-24	2.3018911470425486e-08	6.511175263425834e-06	4.239451077624193e-11	0.002810740900380136	0.6280367778159577	5.2672102949534845e-12	248	1.4414128621827684	1.3623147200958876	0.0014190628111086176	4.23943880456502e-11	0.13609461455273952	1.0161853070260578	-3.8034427804050606	0.09118980976264361	0
1.9972145282627713e-24	-2.0645974165728107e-08	4.784457682271806e-06	2.289055339691679e-11	-0.012948697561608942	1.9013327483407494	2.4006638172432077e-12	218	1.216619367429884	1.1429749465277943	0.0010427374004770076	2.288967171391738e-11	0.1335160215154186	1.0174275184809884	2.3955400141495526	0.023324543757494792	0
-1.1983287169576629e-23	-2.2417905535463616e-08	8.64679609383963e-06	7.476550864459421e-11	-0.03680340715623454	0.0005909511778900978	1.1956682637014844e-11	282	1.6222927514969792	1.6334181318132082	0.0018845056807073374	7.476433763402118e-11	0.13469443004470802	1.0125695411104372	-0.7215637038563781	0.011481755443579478	0
-2.1398727088529693e-24	-8.769288199372673e-09	6.753087110379745e-06	4.560322543226084e-11	-0.004042015491268927	-0.08978905452338548	1.0656949639969757e-11	254	1.524351607486027	1.4538502091378662	0.0014717857208277263	4.56028974387102e-11	0.1332533999802376	1.0121837079269849	-3.1558026778601866	0.00816990474804378	0
-1.7118981670823754e-24	-1.7088008035817982e-08	4.410148396878263e-06	1.9448999421248282e-11	0.02287475628175609	-0.16870106224277714	3.773335743673813e-12	240	1.3853415351638994	1.3403161737013456	0.0009611594417729524	1.944896223199405e-11	0.1325259778061696	1.027132767878615	-2.576147377700309	176.54347170047805	0
-7.132909029509898e-25	1.4089989047517889e-08	2.3048605035202063e-06	5.312270101067616e-12	-0.0010544915239699957	-0.3323300714658166	8.856301841512222e-13	188	1.0396974680155258	0.9633432919345095	0.0005023274129496735	5.312256825159803e-12	0.1383580029997006	1.0482792752451564	-3.2312710454704434	0.04448059251712726	0
7.988858113051085e-24	-1.5837077620463757e-08	2.6395958014725817e-06	6.967319311657045e-12	0.015554266354360363	-0.12338755629168796	1.0602499502798403e-12	209	1.2192902893189728	1.1341549845406744	0.0005752805118407103	6.967288603776854e-12	0.13611958721472006	1.0603935537205225	0.3304061705383426	0.07352914273239404	0
2.924492702099058e-24	1.5182141943454432e-08	2.738682324571214e-06	7.500222972163527e-12	0.01697050457148955	-0.2864981621222795	1.5767030547123337e-12	203	1.1421470117634036	1.0574800160978859	0.0005968756915621272	7.500210424523335e-12	0.13805810617673284	1.0569948683315398	0.9364542076712372	0.014590369562022983	0
2.0685436185578703e-24	3.4459059409267672e-09	1.8891818843696039e-06	3.568933055215714e-12	-0.04916559213841476	0.4606399770315246	3.7805137310418764e-13	173	0.8395061724355029	0.7560781464399583	0.0004117333118934469	3.568818234917491e-12	0.1404744384722506	1.061075739170159	0.9132811999666269	11.033966981279878	0
4.993036320656928e-25	-3.741003532589731e-09	2.496694208520354e-06	6.23335073965969e-12	-0.005996188909399719	0.2950140483380115	9.058521146595864e-13	197	0.9649002092811267	0.8651171836249346	0.0005441361595536867	6.233282787481935e-12	0.13834139128620088	1.0517642748250482	5.000299951877536	0.016322436362840056	0
1.2839236253117816e-24	-1.6089028845550046e-10	2.3254737162063105e-06	5.407714155755762e-12	-0.010740465448857012	-0.17374352179659747	6.288261342169689e-13	198	1.0712128747825442	0.9862548242365883	0.0005068199112094933	5.4076852684385865e-12	0.13832057692181907	1.0534818333411355	1.8112052707512698	0.012259963312533198	0
-3.994429056525543e-24	-3.318809240126072e-09	2.5717092447413516e-06	6.613549203942038e-12	0.013938861657219978	-0.25705332347558585	9.850020306683685e-13	204	1.1153853995693255	1.029753357711763	0.0005604851355631537	6.613508388106555e-12	0.14002863036586663	1.0471687268484882	-0.643817210816146	0.035021517893369984	0
-5.920314494493215e-24	-7.111743088124843e-11	2.614580013468367e-06	6.835884730435681e-12	-0.028441943367383343	-0.3573151701394828	8.695785450568429e-13	200	1.0752753169812137	0.9816347238342127	0.0005698285046359956	6.8358213877875505e-12	0.14206977368405652	1.048825148641469	-0.4416239194489689	1.7654347170047806	0
-4.208416327410839e-24	-2.157131671626224e-09	2.5858976841279686e-06	6.686726056634544e-12	0.03276180504544761	-0.4401964521507633	6.86871612026646e-13	197	1.1855670761122772	1.1080113096262427	0.000563577401685111	6.686648968049388e-12	0.14060541226583076	1.0449402756924453	-0.6144521508403131	0.045927021774317914	0
-2.853163611803959e-25	1.2173894911067844e-08	2.754106947246918e-06	7.584945390451067e-12	0.01176941395697834	0.3469591314398359	8.936366889288764e-13	201	1.0129681512696522	0.8971276066842614	0.0006002373747497116	7.584833131029628e-12	0.13393998506238947	1.0539309119019804	-9.65271653227618	0.900731998471827	0
1.7832272573774745e-25	-1.8393933181443028e-08	2.292219761269526e-06	5.254160817713808e-12	-0.017801149297636248	0.5284147103949004	8.115175983151873e-13	196	1.0501801058782827	0.9297061720026389	0.0004995724560475746	5.254123259455168e-12	0.1401063014135237	1.0501030481769844	12.854198044754611	0.15731207101847008	0
2.853163611803959e-25	3.966592254887554e-09	2.0830389247182034e-06	4.338959813445656e-12	0.01585182066147266	-0.5743653138231624	6.190886855015864e-13	182	1.0615685527087608	0.9853067741552308	0.000453983029571226	4.338907065638302e-12	0.13841383999467527	1.0498809061244188	7.30072747759549	0.7348323483890866	0
-1.4265818059019796e-24	8.32711139736065e-09	2.607856853718173e-06	6.800774192277069e-12	0.005360721231014714	-0.05678595046039803	1.357062294296148e-12	218	1.135674115343623	1.0684812868718425	0.0005683632413634442	6.800747993374204e-12	0.14065219551539396	1.0427482680721796	-1.828026539845062	5.836147824809191	0
9.272781738362867e-25	-8.473343436355742e-09	2.046589933621287e-06	4.188442176813533e-12	0.010532603937000439	0.03818598926077765	5.888917142695741e-13	208	1.0597272122326307	0.9752704553489848	0.0004460392397521129	4.18840145266301e-12	0.13400392708802947	1.0604325287624845	2.207070594564965	0.1191050576491672	0
2.0685436185578703e-24	-1.2933742114340197e-08	2.784122379267139e-06	7.751174236685111e-12	0.019003867134863447	-0.25887195510068084	8.079318578545816e-13	191	1.1817996734736997	1.075274960255747	0.0006067790176353684	7.751103581578712e-12	0.14064510676591122	1.0468472016216908	1.3459194418643792	0.2099208938174531	0
-4.279745417705938e-25	2.11268316006043e-09	2.3980131959128066e-06	5.750346225302736e-12	-0.006160327882354117	0.10237485392862133	7.758623023098209e-13	206	1.06383247872715	0.9793638645809162	0.0005226293578645194	5.750258207405631e-12	0.1419076202570016	1.0463981985421085	-5.603108875623661	0.052480223454363276	0
1.7118981670823754e-24	3.0395367788420606e-09	2.1094530009632667e-06	4.449698283442126e-12	-0.017206899918405884	-0.1891555247292902	5.701078046976435e-13	194	1.0453573628389372	0.9490559628961176	0.00045973978342482065	4.4496609316897985e-12	0.13966424769269606	1.0544373569911438	1.2322174511543027	0.04052880433895272	0
-1.4265818059019796e-24	-1.542525352150302e-08	2.4061294410988755e-06	5.789337003977791e-12	-0.007382671444030688	0.16269426908754214	1.4089071875295183e-12	207	1.1422361619162031	1.0582123121696574	0.0005243982338728317	5.789292721415432e-12	0.13703570630940926	1.0598868501702337	-1.6866218981153656	0.22518299961795674	0
3.994429056525543e-24	-1.1706034837172931e-08	2.411879428226945e-06	5.817039909727993e-12	0.01498756164917612	-0.1267414929155799	1.1550846852433588e-12	198	1.0794973240569345	0.9650200329061128	0.0005256514013222828	5.816962851509312e-12	0.13231750530947253	1.051964256812444	0.6038044500874693	0.900731998471827	0
1.1412654447215836e-24	4.3740287665141366e-09	2.3759655275383786e-06	5.645093341478347e-12	0.03303731839984063	-0.11596856405881928	9.632785169614308e-13	195	1.0760465929187841	0.9980093202456963	0.0005178242305263644	5.6450096550122575e-12	0.1345812336843838	1.0528636292073463	2.0818474161573493	0.1621152173558109	0
1.0699363544264847e-24	8.955977627231564e-11	2.2684943683059376e-06	5.145958360789459e-12	-0.023643054945089875	-0.043807571391695	9.142593317540662e-13	193	1.0468478836425774	0.9737880871900211	0.0004944016809614419	5.145939584831223e-12	0.1372276813947759	1.048314838428515	2.120191990773258	0.04903985325013279	0
-2.1398727088529693e-24	-2.6820971783144e-09	1.7168151236961422e-06	2.947392117285085e-12	-0.018411384702013107	0.18204600866540321	4.056896543497419e-13	177	0.8847927885806905	0.794672066049276	0.0003741672427819431	2.9473603225216213e-12	0.1422466760042941	1.0534622916627572	-0.8022893346694128	0.05731465682995798	0
1.4265818059019796e-24	9.47392126641993e-10	2.177054922833968e-06	4.7394683566537815e-12	-0.009610757507329397	-0.3460149768902654	6.440850690915739e-13	186	1.0133548365875757	0.9201439831050819	0.0004744731256257351	4.739341940327008e-12	0.14081823914683372	1.0531826070075796	1.5260477859307067	2.1795490333392356	0
-2.8888281569515085e-24	2.653358300672601e-09	2.057871503604491e-06	4.234745970923716e-12	0.044087115593489885	2.7480464386816195	5.789449320557917e-13	187	0.8022778066597818	0.7133987882767651	0.00044849797504434345	4.234660293556974e-12	0.13523983367414133	1.05378254524108	-0.7123476129008534	0.043101433520624524	0
-5.706327223607918e-25	1.2158906404285705e-08	2.794056495594304e-06	7.806587347905342e-12	-0.03798667318137292	-0.5030016358050204	1.4104806216894134e-12	190	1.0559623585174216	0.9800873037254232	0.000608944085302997	7.806478498578537e-12	0.1396540917734911	1.0495810252890936	-4.896366743146447	0.07061738868019123	0
0.0	-7.300072130127636e-09	2.694947820703354e-06	7.2625908564452045e-12	0.012780794943532268	-0.5168400152917592	1.2975855561255202e-12	201	1.1280575180840917	1.0452649627168824	0.0005873440777611937	7.2625127174956316e-12	0.13700573398724974	1.0462942224077623	0.0	0.15271926617688414	0
-6.776263578034403e-24	5.008893268772095e-09	2.628930419718324e-06	6.911129651190852e-12	-0.02183434645697953	0.884555834766398	1.0264391105295248e-12	206	1.1032384106715423	0.9980205030180742	0.0005729560702458483	6.911097646789945e-12	0.13858820148695367	1.0460922376986452	-0.38795756929270114	0.043101433520624524	0
-3.780441785640246e-24	6.5008190763178985e-09	2.43623694166939e-06	5.935125483313866e-12	-0.004643630602956714	-0.31324030639888134	6.009838979399922e-13	185	1.0848059415321414	0.9950538059779972	0.0005309599424225981	5.9350124778341324e-12	0.14136622219489686	1.0537190944296724	-0.6444250262466191	0.032239494466851364	0
1.4979108961970786e-24	8.922568406763592e-09	2.3329612721506885e-06	5.442593714022382e-12	-0.015074255268209887	-0.46910839492616496	7.878570973099538e-13	193	1.138545873037332	1.0671730273491202	0.0005084517690165539	5.442587867845681e-12	0.1390609408108996	1.0536598686892928	1.5574602738101853	0.06528974545136022	0
9.986072641313857e-25	-5.748190862101518e-09	2.009244688090922e-06	4.036979225795972e-12	0.001810936903539235	-0.08121450972415056	6.064670026468086e-13	184	0.9565083099537475	0.8874937586367406	0.00043790011786400406	4.0369454719529856e-12	0.13291548128320355	1.0705303617191664	2.012025758477928	0.1621152173558109	0
-1.2839236253117816e-24	-1.5810162271826703e-08	2.1619523021006616e-06	4.673939355763474e-12	0.017360355292036743	-0.023302282085181147	6.348378387151184e-13	197	1.04627331070456	0.9493650159233213	0.0004711816203957504	4.6739054841379e-12	0.13428406801603768	1.0534871821497627	-1.6838459094973335	2.1795490333392356	0
-7.132909029509898e-25	-1.999115726826396e-09	2.02087034185694e-06	4.083830961398278e-12	-0.05234542810717304	-0.25024473813588033	6.595222694643293e-13	187	1.0252517976905828	0.9360748056061946	0.0004404338436887182	4.083795187635744e-12	0.13457865210825648	1.0559738590021603	-2.8331345052418873	4.90398532501328	0
-4.279745417705938e-25	-7.660725419661567e-09	2.9244306894585952e-06	8.552114809134486e-12	0.035021199480185894	-0.3903941000231974	8.855249901562172e-13	199	1.0819773493247746	0.9899049155234945	0.0006373581829975105	8.551924582506812e-12	0.13699308323614745	1.0585530551163724	-6.833116506689765	0.056295749904489184	0
-4.8503781400667305e-24	-2.064470232781725e-08	1.9672730975315415e-06	3.870081963146288e-12	-0.03131975832728259	-0.19950094015539666	5.744084652088271e-13	177	0.9074616703466232	0.8188448358128587	0.0004287527180665432	3.8700557144958145e-12	0.1289440989959388	1.082757252442741	-0.4055874268923735	0.038179816544221035	0
-9.986072641313857e-25	-2.720792065264446e-11	1.9303973429057853e-06	3.7263554502576854e-12	0.0015123097796328358	0.6226024453780385	5.80389321327837e-13	195	0.9673235940381089	0.8602394225858973	0.00042071591827174787	3.726294629305945e-12	0.13355233059410654	1.0657228118937827	-1.9330692777464407	0.022288028241444015	0
2.5678472506235632e-24	-6.0711094544341624e-09	2.8133423614511146e-06	7.914728613361803e-12	-0.0018941933358495836	1.3673268314004092	1.3767342865768658e-12	193	0.9517313794417093	0.8533181858759261	0.0006131472980733794	7.914690070249102e-12	0.1374139753423694	1.0571829191287858	1.0955919385321529	0.013120055863590819	0
-8.559490835411877e-25	-1.114716969804483e-08	2.5103898062550224e-06	6.301924304465353e-12	0.02003645083679817	3.2741567745679268	8.112780521060808e-13	222	0.9945770498323241	0.8540347725701971	0.0005471210144585056	6.3017953635851235e-12	0.13551913533638088	1.0549722853338475	-2.9328419519702527	0.032239494466851364	0
4.279745417705938e-25	1.8022811988304242e-09	2.956116941006365e-06	8.738443397802327e-12	0.0023795543499051217	-0.2105310980298194	1.5943378876646609e-12	207	1.1005503028939208	0.9903856434288743	0.0006442639687236983	8.738416760790123e-12	0.13558608819210943	1.06519279046447	6.907153429249306	0.10008133316353633	0
5.991643584788314e-24	8.373078954346208e-09	4.92460107993791e-06	2.425118523450886e-11	0.009648113071758927	1.1585374440738878	4.927408009962901e-12	224	1.229433313212894	1.1177932672330513	0.0010732806243658603	2.425111907708401e-11	0.13079213463009376	1.0717152268491477	0.8219029006100262	0.11033966981279879	0
9.986072641313857e-25	-1.6294595277890924e-08	1.6613659480229205e-06	2.7600787051066602e-12	-0.015859403165176658	0.34153908914330433	3.4870080946022215e-13	187	0.9250509618061233	0.8274793578492569	0.00036208250232863556	2.7600630841808627e-12	0.1315302848240953	1.0764047108951915	1.6636655064925348	0.018571305372831356	0
-2.1398727088529693e-24	2.725534622331416e-09	2.548318256723629e-06	6.493789223320691e-12	-0.006888683644981913	-0.4336582376579443	6.51655220970738e-13	191	1.0943100281815643	1.004502253451347	0.0005553872415781018	6.493707516514602e-12	0.13756260704544956	1.0619645692676152	-1.1908612234910452	0.07061738868019123	0
-4.7077199594765325e-24	-8.848876754992609e-10	2.8418950294288108e-06	8.07619732950569e-12	0.001520109250630833	-0.29016030078753996	1.0401657423386279e-12	200	1.1411836541993567	1.045662844024004	0.0006193701422828843	8.076036011831095e-12	0.14018075925051848	1.0547321360030795	-0.6036606125787567	0.027584917453199697	0
-1.7118981670823754e-24	7.292523662118984e-09	2.059535327151302e-06	4.2415964651365615e-12	-0.09171313165851844	-0.0046325863748353235	7.61099894048628e-13	196	1.0747553215582437	0.9919666389816814	0.000448860593162272	4.241572404015692e-12	0.13661055114790902	1.0556544749856072	-1.2030585038992354	176.54347170047805	0
5.706327223607918e-25	5.746073552829636e-09	2.043811951438144e-06	4.177079352477334e-12	-0.012736167470311267	0.12148875273422899	6.437531100011926e-13	202	1.1029115028606693	1.0351258936082444	0.0004454337989451108	4.177008751000686e-12	0.13656990221140733	1.0590303544683142	3.581621518407557	0.017479119002052235	0
-9.272781738362867e-25	-9.498880419740625e-09	1.6744015085307993e-06	2.8035613881826e-12	-0.008953165374270735	-0.25764034953846027	3.4717551245751443e-13	179	0.9100802361824596	0.8257164685907176	0.00036492350696916404	2.803540199246798e-12	0.1374852496447149	1.061563505698014	-1.8056975030824065	0.27150091764779405	0
-1.604904531639727e-25	1.7458411748238442e-09	1.5075984616177886e-06	2.2728052719329233e-12	-0.022980340370126806	-0.1830138939692918	3.220324962238345e-13	194	0.9918664557994976	0.9272615965427486	0.0003285700083951879	2.2727885670372852e-12	0.13532335476673607	1.060979192944049	-9.39359670532228	0.03962316131812269	0
-1.676233621934826e-24	1.059616296817944e-08	1.674540017133446e-06	2.804025235628251e-12	0.010140890610053105	0.402946577438247	3.765225029793184e-13	180	0.8443289291238876	0.7492536256681569	0.0003649536939014892	2.8039876198489338e-12	0.13393306260155854	1.0641583893076472	-0.9989791210432826	0.4003253326541453	0
-8.559490835411877e-25	5.834174101908397e-09	1.7888599683150173e-06	3.1999526173981886e-12	0.02595586526188951	-0.24301363722479552	3.5423255590518424e-13	180	0.885601810175523	0.8046261006433795	0.0003898688873537025	3.1999272473137775e-12	0.1366208426782143	1.049535934513238	-2.0898919953395834	0.010446359272217636	0
1.3195881704593311e-24	-5.6683973752551434e-09	1.8461849764235933e-06	3.408327211404454e-12	-0.008807460462653295	1.124319160032477	4.714732962175876e-13	188	0.9224041020178495	0.8317572647910368	0.00040236245170456895	3.4083070954878138e-12	0.1380227512205731	1.0560404606837812	1.3990467511940619	78.46376520021248	0
-2.853163611803959e-25	-8.71466052049941e-10	1.861355346225959e-06	3.464570785056067e-12	0.01144285278219609	0.047389835835276006	4.745719045093297e-13	198	1.0139861945771362	0.9292814816026692	0.0004056687223464032	3.4645496896112348e-12	0.13993720620018324	1.056349877710208	-6.5237610111388085	0.19293050660526254	0
-3.566454514754949e-24	-8.836850868712749e-09	2.2755100626846084e-06	5.177837035988482e-12	-0.004908379927393948	-0.32754483526251654	8.637972276806623e-13	186	0.9917994019951002	0.9166015508096497	0.00049593070000702	5.177802828802921e-12	0.14003639974344725	1.0452185419890063	-0.6380247106494745	0.0834326425805662	0
-3.2811381535745528e-24	-1.789581521757089e-08	2.1261044465047335e-06	4.5202249528131475e-12	0.013045857830455178	0.12711519304009933	4.913958573463731e-13	183	0.9041680905660683	0.8168698483995783	0.0004633688436425398	4.520203648818942e-12	0.14113579019288847	1.0489011842193219	-0.6479709072974971	44.13586792511951	0
-1.7118981670823754e-24	-1.481285872747777e-08	2.513724377353082e-06	6.318677217715027e-12	0.0068731157917519695	-0.4250037907561097	9.430057122403844e-13	187	1.0713710799438685	0.9816476713130787	0.0005478477597302591	6.318662404433109e-12	0.1405265602534792	1.0481363376329376	-1.4683688348363393	0.018012801928423434	0
4.279745417705938e-25	2.7226869731379053e-09	2.210195734438808e-06	4.884862343159196e-12	0.0015863762719088952	0.0004304652878301951	7.887262176383389e-13	193	1.0158713679340123	0.9303815893325228	0.00048169592202971975	4.884819897655812e-12	0.1368810602184481	1.0555617419947458	5.164261546853443	0.30649908281333	0
2.7818345215088602e-24	-1.4003019263558605e-08	2.836419675921792e-06	8.045107203712537e-12	-0.028516027957899766	0.23963763096159507	8.622512898191417e-13	194	1.105307030645431	1.0185041296679374	0.0006181768292134101	8.045006067426645e-12	0.1413059771586144	1.0416588476034456	1.0196112661571894	0.12895797786740545	0
-2.1398727088529693e-24	3.242066025676796e-09	2.8449095315397e-06	8.093339852956118e-12	0.01878545706880897	0.3289872948486132	1.2438421497981537e-12	213	1.160994114601095	1.0554259658862044	0.0006200271308704286	8.093256973601645e-12	0.13779612206304773	1.0437737590138765	-1.329462062484501	0.10008133316353633	0
-7.132909029509898e-26	-3.9313386746050765e-09	2.6520229070948075e-06	7.033077431850336e-12	0.009591693678108556	3.398682419154153	7.767691722612222e-13	207	0.9336916277825633	0.8507230990292309	0.0005779889082092242	7.032968316576669e-12	0.14108499960994492	1.0418040763538268	-37.17971139048014	0.09329817502997917	0
1.7118981670823754e-24	1.337220865447822e-08	3.485860175728018e-06	1.2150965349544155e-11	-0.03699892496005722	0.6626221992784562	2.5833266338173036e-12	201	1.176558150883042	1.102390073915795	0.0007597176147117739	1.215090930208855e-11	0.13721201013124218	1.0327682848822857	2.036232966012721	0.029017664645048992	0
1.1412654447215836e-24	7.895605359287563e-09	2.889191906741605e-06	8.347254138615425e-12	-0.00187196321321683	-0.03367464743392112	1.3285796101274083e-12	208	1.1183867222200536	1.0164753175981907	0.0006296781492034106	8.347155103517547e-12	0.14167055161657519	1.0416296429844163	2.5315420767339303	0.24217211481547063	0
-3.566454514754949e-24	-2.0854978250367597e-08	2.9079784364909052e-06	8.456160558915308e-12	0.028223502680986848	-0.34885855537676225	1.6267722404773367e-12	209	1.1683361948871558	1.0886947922374737	0.0006337725353377796	8.45612058299366e-12	0.13822661626956623	1.0394688731859028	-0.8153609737625577	0.030971180509710643	0
7.132909029509898e-25	-1.2196159779777621e-08	2.774025162315421e-06	7.695053596620126e-12	0.008973356952590116	-0.06470194335152701	1.0538376478704727e-12	188	1.1217413318204636	1.002481560095676	0.0006045784033849175	7.694954103027305e-12	0.14258164601626552	1.0478381991829138	3.88901071136676	4.178543708887054	0
-4.065758146820641e-24	-1.3476452165961716e-08	2.4885558584690097e-06	6.19277988366231e-12	0.03851730207687748	-0.23861623995584536	1.0123457019040922e-12	199	1.0504562042909265	0.9558766550595812	0.0005423624659523921	6.1927357629244266e-12	0.14088094057538098	1.0526768403721816	-0.6120702641774949	0.018196137153802267	0
-2.5678472506235632e-24	2.3644846721654993e-09	3.336882918821685e-06	1.1134553197342582e-11	0.005970353869768324	0.24197539796856704	2.2481481056707403e-12	194	1.1322392352589303	1.0387108463574728	0.0007272491161038099	1.1134460791766192e-11	0.14188406930057945	1.033456848834245	-1.2994728532793975	0.12226002195323966	0
-5.207023591542225e-24	9.597168637005586e-09	2.7352445655062914e-06	7.48140532654574e-12	0.011615063880729047	-0.14914301724015866	1.2442458737404056e-12	198	1.094208238845145	1.0045087201484941	0.0005961264572311169	7.481335340864213e-12	0.1400446591831953	1.0419414869515247	-0.5252935242600992	2.1795490333392356	0
3.0671508826892558e-24	-1.3300092458498017e-08	2.750412757464788e-06	7.564611078102185e-12	-0.004283925128059486	0.2605713279776758	1.687794201216786e-12	216	1.2409941961825925	1.147330994917294	0.0005994322532278805	7.564332503734597e-12	0.14072646294618646	1.0391837146662437	0.896722695033397	0.19615941300053116	0
2.995821792394157e-24	-1.7186218131441305e-09	3.0773235295207413e-06	9.469720738602932e-12	-0.024080111935322508	-0.14821090270067838	1.6210560379958133e-12	205	1.0765339724899987	0.9823620972154833	0.0006706800541865244	9.469583975264519e-12	0.14323772388510464	1.0343562904216237	1.0271943225340274	0.012466878871582378	0
-4.600726324033884e-24	-8.381223735965238e-09	2.970057440231246e-06	8.821055487931965e-12	0.04099751081639568	-0.3099800197551681	2.1708099660560617e-12	208	1.1943492921058239	1.0884969441547696	0.0006473021981090195	8.821042154482017e-12	0.13833701543783566	1.0440272484322948	-0.645555933372727	0.032239494466851364	0
6.2769599459687096e-24	9.065846250472097e-09	2.818065441451402e-06	7.9413256429799e-12	-0.0021372056837214476	-0.08838364710695723	1.3321363449354467e-12	195	1.0201299942547961	0.9497339082267761	0.0006141766586590093	7.941266008162443e-12	0.14312271453960274	1.0374327575077567	0.44894914125720486	0.026255721549743916	0
7.63221266157559e-24	-1.6143262937311e-08	4.519407280632796e-06	2.042461216734897e-11	0.0025845213408029672	-0.051492242721527415	1.7250553162938393e-12	240	1.4201455909885419	1.3432768463203055	0.0009849716127630665	2.0424330893633574e-11	0.13958046428082166	1.0241760962510476	0.5921427910973878	0.016322436362840056	0
9.986072641313857e-25	-1.6124838282841124e-08	3.864740143461034e-06	1.4935901929818658e-11	0.01713930782076327	-0.09900228918364995	1.5550090558930707e-12	206	1.2037249167579103	1.1116067794845348	0.000842291720050949	1.4935808165094793e-11	0.13757748133452066	1.0317463093662194	3.8700894741971856	0.08718196133356941	0
3.851770875935345e-24	1.926750738812155e-08	3.6229460501457897e-06	1.312546175093893e-11	0.036017207210527376	0.10646411478535978	3.000779926381294e-12	241	1.3057812611943098	1.1998632422854343	0.0007895944738722525	1.3125331007572482e-11	0.14267742560855687	1.0347212124077132	0.9405824049155285	0.12226002195323966	0
5.634998133312819e-24	9.29771293415907e-09	3.296968274154637e-06	1.086977095868114e-11	0.004990010333974195	-0.13416701089912975	7.470602557422962e-13	204	1.13961019169195	1.0499087061162349	0.000718550012551217	1.0869749645964403e-11	0.14539727462031699	1.0433031700312458	0.5850815725300883	0.10502288619897567	0
-8.844807196592273e-24	1.3157300436253248e-08	2.713346434074238e-06	7.3620938765903e-12	0.022826032593139683	-0.06659185844193649	7.491702265601121e-13	198	1.1515453988526385	1.087280969967804	0.0005913539203709055	7.362065194162214e-12	0.1433869753946133	1.0399843718949084	-0.3067695894408968	11.033966981279878	0
-8.702149016002074e-24	1.0751701520513608e-08	3.545719093990767e-06	1.2571859217198211e-11	-0.009977187566280679	-0.5703048051547555	9.23366996271755e-13	219	1.2949634133462435	1.238214329724884	0.0007727634261641237	1.2571649841059156e-11	0.14459966779750053	1.0290508881766285	-0.4074489834540196	0.900731998471827	0
6.2769599459687096e-24	-3.1520623534243655e-09	3.0926569111350456e-06	9.564325411533045e-12	-0.01670262840075469	-0.1720775352615913	1.6533552689249461e-12	220	1.2881284593009612	1.2357950157083089	0.0006740218520551241	9.563955851926959e-12	0.13725428529751615	1.035973607522447	0.4926946138419483	0.025320875140805058	0
7.132909029509898e-25	-5.8297195314732775e-09	2.924224703141718e-06	8.550910091514491e-12	0.017050922572187547	-0.34882536956574706	1.0736633624071322e-12	193	1.1274516748657475	1.0576380870397681	0.000637313289793127	8.550835225505648e-12	0.13678053450713357	1.0485798227602756	4.099581124011568	0.01838228568309851	0
-3.209809063279454e-25	-4.745925688143252e-09	3.450057030782729e-06	1.1902642928421434e-11	0.012137070102637723	-0.012646439334384585	2.721596875303041e-12	222	1.1973081778267902	1.1097295283413529	0.0007519145823163812	1.1902477997915482e-11	0.1424822409287546	1.0304740924459221	-10.748367414343685	0.014073937476122296	0
-8.34550356452658e-24	-1.4283834340276538e-08	3.62235315232877e-06	1.3121166119294384e-11	-0.03538455857762216	-0.10857810365728016	1.6663085857841742e-12	207	1.1855651895837735	1.0787755638273762	0.0007894652561490487	1.312112133711078e-11	0.14255937502618088	1.0406739934366	-0.4340439128792567	19.61594130005312	0
3.994429056525543e-24	6.673489226112451e-09	3.6245223693771723e-06	1.3136885834275384e-11	0.011710419186654367	-0.16193861120557562	1.9986779131244355e-12	204	1.2790834276625884	1.2081188106961571	0.000789938021067527	1.3136766549986129e-11	0.1386953543064074	1.0355402524640145	0.9073848014369266	0.5448872583348089	0
-1.2839236253117816e-24	-3.2239215909518454e-09	3.342418503284139e-06	1.1171526256118266e-11	-0.009025222988663711	-0.3377550205825397	1.3348918115509583e-12	208	1.2623800041952076	1.1574032670189944	0.0007284555560675048	1.1171357844863417e-11	0.1402190744223674	1.0382242167049254	-2.6032571204807047	0.0	0
-3.566454514754949e-25	2.8624532126457826e-08	3.450407832059083e-06	1.1905063569340818e-11	-0.03193678063316911	0.533942228751465	1.5110681388676705e-12	220	1.1345644292127828	1.0404929956730606	0.0007519910368772283	1.1904671035341638e-11	0.13968133792766432	1.0374640846893117	-9.67451427604301	0.011481755443579478	0
-3.1384799729843548e-24	-1.428015661726854e-08	3.68065715092135e-06	1.3546951857637676e-11	0.02860203461191799	0.06717257419761724	2.585208640072765e-12	228	1.2901584676490314	1.2138956987373344	0.0008021721842832682	1.3546885926121995e-11	0.13952963795923687	1.038159722989422	-1.1727391726696537	0.025020333290884083	0
-1.8545563476725733e-24	6.950736675953238e-09	3.2641302786521325e-06	1.0654322169772049e-11	0.043245669528283334	-0.2913806483537438	2.318097430935278e-12	202	1.1842857810235028	1.0591143404821994	0.0007113932126919488	1.0654273993182416e-11	0.13962750321910927	1.0369852012056318	-1.7600413831057593	0.05836147824809193	0
-2.1398727088529693e-24	1.6537175599378285e-09	3.910587602412009e-06	1.5292373444656482e-11	0.014474564222656116	-0.06222953389636077	3.379447973141799e-12	225	1.3311038003307365	1.251237737629952	0.0008522838368883824	1.5292197759090408e-11	0.1415973402709411	1.0318781735033173	-1.8274668497508382	0.022797452440660903	0
2.8531636118039592e-24	-5.228765501154846e-10	4.975533084241571e-06	2.475540829491986e-11	-0.019784226157542887	1.2445171489173417	7.615822359853888e-12	248	1.3847480326567592	1.2986179131222086	0.0010843808805067955	2.4755340541139946e-11	0.13713921460917608	1.0265441627743803	1.7438469666965999	0.017654347170047806	0
-3.1384799729843548e-24	-1.2141281875568067e-08	3.4480301647190763e-06	1.1888661723928096e-11	0.016535407169420008	0.14490273456451996	1.320293297370079e-12	221	1.3280631676210475	1.2770382971863077	0.0007514728417491776	1.1888606474423574e-11	0.14196532647179608	1.029156988990674	-1.0986190446182817	0.11033966981279879	0
6.847592668329501e-24	-5.654008212457444e-10	4.26798455245959e-06	1.8215308651778113e-11	-0.01554828410936937	-0.24236863227087113	2.748218348024416e-12	229	1.3655004663907717	1.314550272139863	0.0009301758763585843	1.8215204835060862e-11	0.13763591632933092	1.0372337134629723	0.6232759208662353	0.0213191005555462	0
-2.7105054312137612e-24	-2.6776287179218536e-08	4.3058676051895175e-06	1.8540105507192433e-11	-0.056304765697403454	-0.40026075583863996	2.4524275272854674e-12	215	1.3309164475011666	1.2649856790365877	0.000938432209374572	1.8540026530473884e-11	0.1406705810331907	1.0328742079908313	-1.5885680325313571	0.6896229363299924	0
1.5692399864921774e-24	-1.5573303823729156e-08	3.88386547504605e-06	1.508409346170672e-11	-0.008852867229468498	0.4357066480705041	2.2734277142952956e-12	217	1.2296896499328587	1.1532339549968718	0.0008464599455562378	1.5084072065413543e-11	0.14302858184006983	1.0329558547900013	2.4749717222782244	0.012259963312533198	0
3.851770875935345e-24	-6.2632394069085874e-09	3.265861259325358e-06	1.066562522095663e-11	-0.009067991832513826	0.07649044450438547	1.6978339993624876e-12	214	1.1899573667311536	1.131521459397018	0.0007117704672121764	1.0665535485411394e-11	0.1435805283582867	1.045757310143223	0.8478767265367062	0.006810827965760505	0
0.0	1.8746165449736952e-08	2.9580301706378025e-06	8.74975828108792e-12	-0.004866865925122359	0.1033506343698889	1.3474774278381891e-12	221	1.16864810351505	1.069872275601149	0.0006446809430653865	8.749695952597332e-12	0.1406131452527338	1.0589512698594992	0.0	0.030565005488309916	0
1.2839236253117816e-24	6.348171503054439e-09	3.0020106895379078e-06	9.011878452348705e-12	0.005735773500930906	0.3888295674805442	1.210729471630057e-12	217	1.2950658721949808	1.215651829866452	0.0006542661740351273	9.011789675856946e-12	0.13477279493305105	1.054935751291119	2.338129021132455	0.6896229363299924	0
2.853163611803959e-25	7.056337874511767e-09	2.9539773899621007e-06	8.725798715514244e-12	-0.024793225684748156	0.012165659003740448	1.0548583261734303e-12	204	1.205949512870792	1.1082341358128929	0.0006437976692928661	8.725766882173585e-12	0.13950565286526026	1.047674276184084	10.353231350206102	0.2824695547207649	0
-3.2098090632794538e-24	9.404359934150764e-09	2.3014059360800777e-06	5.296357778008142e-12	0.03867728941020851	1.722067640133167	9.576275009596642e-13	207	1.0385084520772128	0.9345744133568652	0.000501574515356778	5.2963235381758145e-12	0.1305664657178424	1.063564898205936	-0.716983990404593	0.1724057340824981	0
0.0	-7.868602999962987e-09	2.3586732274260164e-06	5.563222270841654e-12	-0.011934629752435342	0.21628683929839054	1.0107330565084629e-12	202	1.0656477397985178	0.9924159091611514	0.0005140555007632722	5.563178906625237e-12	0.13481276907554554	1.057672595068902	0.0	0.5158319114696218	0
4.993036320656928e-25	1.1027200966763696e-08	2.512278164458685e-06	6.3114087010564115e-12	-0.030769932552599865	0.1507162400203339	1.2034626511362791e-12	196	1.043347721131406	0.8973285550099753	0.0005475325682552405	6.31135211623681e-12	0.12895150548970427	1.063878525921164	5.031511004421564	0.04052880433895272	0
-1.9972145282627713e-24	1.8053157007372568e-08	3.1273020918869576e-06	9.779812478796878e-12	0.0072475463222507	1.0035804326645072	1.6600197136440256e-12	202	1.0740404967865964	1.0043872726129512	0.0006815725146621243	9.779795344681239e-12	0.1292681375994201	1.057045617904253	-1.5658153535787107	0.36475923905057445	0
1.5692399864921774e-24	-2.5442583106534104e-09	2.9225557239961313e-06	8.541152142347607e-12	0.0038180184952670854	0.05005817762510967	1.7003719890527966e-12	198	1.1045053838261953	1.022819592395305	0.0006369495480503235	8.541098277472482e-12	0.13887984084959523	1.0439730785260168	1.8623824177604977	0.24217211481547063	0
1.6405690767872764e-24	5.103512815397902e-09	3.3782653881082704e-06	1.1412436765605428e-11	0.04821286603683901	0.7270320420789536	2.1197281782963507e-12	209	1.179001809520499	1.0660736321681539	0.0007362681212481346	1.141242578062254e-11	0.13895873257694788	1.0377967101002101	2.059181704100136	0.013825943433352498	0
3.994429056525543e-24	-1.0956485046172429e-08	3.670278810250239e-06	1.3470662946097279e-11	0.02990222121581125	-0.07522532596107778	1.8419189913871936e-12	228	1.3255274577126759	1.2631248891026947	0.0007999103011835895	1.3470598934534711e-11	0.13547693829617408	1.0476233279698617	0.9188397449535817	0.1724057340824981	0
-4.4224035982961366e-24	-2.2342432365669055e-09	3.265189061558819e-06	1.0661235155942146e-11	0.03129360766193759	0.06504520675855563	1.5205817480915578e-12	211	1.2262045844514464	1.165867947714573	0.0007116239666475912	1.0661071529810462e-11	0.13420326254250475	1.0456965840262107	-0.7383212812654062	0.056295749904489184	0
1.3552527156068806e-24	-1.939476810066313e-09	3.3198574851867348e-06	1.1021221691345719e-11	-0.0677140025279636	0.08860870375915963	2.577676179764463e-12	219	1.2645134493112384	1.1628082960628607	0.0007235385479288036	1.1021197933789534e-11	0.13443699516951085	1.0571240561608477	2.4495966699819003	8.718196133356942	0
-3.566454514754949e-24	2.3062837076104207e-08	3.2668808892195993e-06	1.0672286059911517e-11	-0.02415534468931565	0.2804470483922663	1.950671969517097e-12	206	1.170838750142019	1.0745910525773146	0.0007119926880564133	1.0672144098994884e-11	0.1406669623792391	1.0431838231402037	-0.915992756196187	0.019156192675833125	0
4.5650617788863346e-24	1.3980120373341136e-08	2.430071389689698e-06	5.905122637999809e-12	-0.012965740933745933	0.9415459253929557	9.956655700511929e-13	198	1.0428246959407983	0.9473325256466083	0.0005296162056668875	5.905038645179788e-12	0.13149364956004894	1.0707391466471556	0.5323138935589711	0.045927021774317914	0
-4.7077199594765325e-24	1.3308474347982818e-08	2.4357432890786513e-06	5.93272046828389e-12	0.02958601943608043	-0.020634152493653524	1.173899760456397e-12	203	1.110150990917893	1.0039686014553022	0.0005308523544673083	5.93264556515094e-12	0.12913285213363432	1.0584218371018181	-0.5173879649824155	0.6484608694232435	0
1.4265818059019796e-24	1.0170952796774688e-08	2.73759367070382e-06	7.49426132863328e-12	-0.011980190665345303	-0.16945289456246027	1.0886509329674353e-12	203	1.1278945082129601	1.0349529197033605	0.0005966384274500603	7.494233115072346e-12	0.13448017525813652	1.0522182214166726	1.9189680132264126	0.0834326425805662	0
-5.848985404198116e-24	-2.3231096375265304e-08	3.2867525676280364e-06	1.0802515014652842e-11	-0.007552608109776336	-0.19659542252158513	2.713946995794639e-12	212	1.2419981872725918	1.168642258227704	0.0007163235743684623	1.0802337574494083e-11	0.13940778137422694	1.0318170642743418	-0.5619295899920436	0.11033966981279879	0
-8.559490835411877e-25	-5.932182839302688e-10	2.722933885646683e-06	7.41421285362514e-12	-0.001565486576453796	-0.10245481320643979	9.906917592381717e-13	206	1.1199025666314473	1.0424291481603793	0.0005934434350021864	7.414151096129876e-12	0.13572227519355806	1.0472504656288866	-3.1811532664639484	0.25139689811388827	0
2.8531636118039592e-24	1.1973907508742896e-08	2.381053777738451e-06	5.669297736333233e-12	0.013721109473079189	-0.05372182427765404	7.555324253629557e-13	191	1.111602355186919	1.0418666908563923	0.0005189331772741348	5.66925427087293e-12	0.13196107145818387	1.0603093907807182	0.8345223190257619	0.022797452440660903	0
-4.1370872371157406e-24	3.4789821797480827e-09	2.7744010628930848e-06	7.697139209334746e-12	-0.029061656724990895	-0.08032030552186287	9.14284396333225e-13	216	1.1898549032294174	1.0903412387578804	0.0006046603281540805	7.69704306402124e-12	0.1339278181494774	1.046526771130714	-0.6706099483780464	0.12226002195323966	0
-9.986072641313857e-25	-1.7322846281628145e-08	2.9028838161362177e-06	8.426557045049781e-12	0.026078777269346914	0.019086730229237237	1.227692466908921e-12	204	1.1517183779735545	1.0585005889780241	0.0006326622002616124	8.426396588131607e-12	0.13466823710756906	1.044580119064289	-2.906901805715002	0.07992008678156544	0
-5.7063272236079184e-24	-1.0192402789200547e-08	2.5109090745257886e-06	6.30453165075952e-12	0.04115779463687241	0.36018983809002636	9.205789208757284e-13	203	1.0052023647869301	0.909373205123357	0.0005472341851630591	6.304474824723139e-12	0.13236362383030825	1.05899347311857	-0.440017290522168	0.12226002195323966	0
2.853163611803959e-25	-4.304620403884972e-09	2.3147306114752543e-06	5.357865004167895e-12	0.024574803554860233	0.2670514076088839	9.661378799104266e-13	195	1.112788082205058	1.0144594215821783	0.0005044785304628682	5.357796747197844e-12	0.13423175868605117	1.0663512496418615	8.112770807062544	0.06787522941194851	0
1.7118981670823754e-24	4.641140223626293e-09	2.5020497973826218e-06	6.2601213937784485e-12	0.007113827439892833	-0.01927021184054789	1.1256380825315842e-12	195	1.0371676843146647	0.9556085769052843	0.0005453033707987475	6.260070523007769e-12	0.13160414285900127	1.066031279055864	1.4615492369747474	11.033966981279878	0
-1.4265818059019796e-24	-8.406466624905464e-09	2.9930582280214184e-06	8.958208958483421e-12	-0.015088984665518224	-0.21024813632145278	1.2252046210292456e-12	214	1.2469437641372525	1.1820251960218986	0.000652315050821275	8.958160682555535e-12	0.13771564332084163	1.0393651580829442	-2.0980407219529353	0.022797452440660903	0
9.272781738362867e-25	1.2150180519776213e-08	2.5564744597627072e-06	6.535424072647164e-12	-0.03377044264719444	-0.07601998352521466	9.616046328461715e-13	200	1.1640929732410328	1.0696055357702297	0.0005571648261069073	6.5353059785725386e-12	0.13298803296032757	1.0600201654881787	2.756937045964536	0.013584446883693296	0
1.5692399864921774e-24	6.1669742395066555e-09	2.506980971501258e-06	6.284821276656939e-12	-0.003346783691329799	-0.2956902624986757	8.315234007747709e-13	185	1.1157620424144699	1.0345622086337338	0.0005463780839686055	6.2846866557282056e-12	0.1312567693728286	1.0714718263543885	1.5975597127708536	28.24695547207649	0
2.139872708852969e-25	1.0301409635689223e-08	2.085023846479656e-06	4.347232917769022e-12	0.00481577766116597	0.4878140620403957	5.471450946741906e-13	186	0.995619141452492	0.9137550463082429	0.00045441562868592944	4.3472111918073034e-12	0.1277891460503123	1.0803750584447755	9.743579092899981	0.043101433520624524	0
-3.1384799729843548e-24	-8.916325634637477e-09	1.9337359053990537e-06	3.739255828996828e-12	0.02637094393751431	0.48703620546388926	5.79407073662808e-13	198	1.0210315444275317	0.914634310036819	0.0004214435334387625	3.739234214337628e-12	0.13299700445379328	1.0664844037268975	-0.6161312376762985	0.030565005488309916	0
[truncated: 6,881 more rows]
