# Supplementary material for: Resting-state EEG microstate features for Alzheimer’s disease classification
Source: PLoS One. 2024 Dec 12;19(12):e0311958. doi: 10.1371/journal.pone.0311958 (PMC11637251; doi:10.1371/journal.pone.0311958)
Supplement: S2 Table — (CSV) [file pone.0311958.s002.csv]

A_mean_corr	A_gev	A_occurrences	A_timecov	A_meandurs	B_mean_corr	B_gev	B_occurrences	B_timecov	B_meandurs	C_mean_corr	C_gev	C_occurrences	C_timecov	C_meandurs	D_mean_corr	D_gev	D_occurrences	D_timecov	D_meandurs	A_A	A_B	A_C	A_D	B_A	B_B	B_C	B_D	C_A	C_B	C_C	C_D	D_A	D_B	D_C	D_D	lable
0.6482493187678608	0.020594542422207124	0.8729812309035355	0.03884766477520733	0.0445	0.757417070865487	0.19706383948878503	3.0554343081623747	0.3230030554343082	0.10571428571428572	0.8236384594315322	0.10535462289198275	3.0554343081623747	0.12701876909646442	0.04157142857142858	0.8032427438707909	0.4303313780086379	4.801396769969445	0.51113051069402	0.10645454545454548	0.0	0.33605812897366033	0.13215258855585832	0.5317892824704814	0.05738233397807866	0.0	0.18762088974854932	0.754996776273372	0.0445	0.37	0.0	0.5855	0.07946428571428571	0.6607142857142857	0.2598214285714286	0.0	0
0.6439950213156549	0.10698333973241535	3.209242618741977	0.21095421480530593	0.06573333333333335	0.6546274027301189	0.18541972481840657	2.995293110825845	0.3851091142490372	0.1285714285714286	0.7426317308984888	0.05877068346650449	1.7115960633290543	0.07787762088147197	0.0455	0.7577052282093494	0.29551015639462674	3.6371416345742404	0.32605905006418484	0.08964705882352941	0.0	0.4880694143167028	0.09869848156182212	0.41323210412147504	0.3430758524704245	0.0	0.1266527487821851	0.5302713987473904	0.22877030162412992	0.4176334106728538	0.0	0.35359628770301627	0.313015873015873	0.5714285714285714	0.11555555555555555	0.0	0
0.6890060424748423	0.022648754705889465	1.2285012285012284	0.10606060606060606	0.08633333333333336	0.7119912635052664	0.14388111271335766	3.6855036855036856	0.2710892710892711	0.07355555555555555	0.7424842395223704	0.21032679908261603	4.2997542997543	0.23996723996723995	0.055809523809523816	0.8274383291974398	0.3761227660699856	4.914004914004914	0.38288288288288286	0.07791666666666668	0.0	0.3032524049473202	0.2684379294548786	0.4283096655978012	0.1455056179775281	0.0	0.3292134831460674	0.5252808988764045	0.13954741379310345	0.3566810344827586	0.0	0.5037715517241379	0.17186463171864633	0.43928334439283345	0.38885202388852025	0.0	0
0.6864142382266827	0.03619133210232482	1.4577259475218658	0.09579341940857976	0.06571428571428571	0.6992756807360746	0.06382628928055872	1.665972511453561	0.1416076634735527	0.085	0.7175307942382577	0.1529015730434678	3.123698458975427	0.2523948354852145	0.08080000000000001	0.7962607713719372	0.5227993584796387	2.2907122032486464	0.5102040816326531	0.2227272727272727	0.0	0.1566098572086596	0.27913403961308153	0.5642561031782589	0.11159631246967491	0.0	0.2940320232896652	0.5943716642406599	0.12813370473537605	0.1894150417827298	0.0	0.6824512534818942	0.195578231292517	0.2891156462585034	0.5153061224489796	0.0	0
0.5802045361059478	0.01864538975201407	2.188715953307393	0.19601167315175097	0.08955555555555555	0.602174397316391	0.034132565762700566	2.6750972762645913	0.3336575875486381	0.12472727272727271	0.7399370235591487	0.26897561738225717	3.1614785992217898	0.2801556420233463	0.08861538461538462	0.7104505109952204	0.13684032800516416	2.188715953307393	0.19017509727626458	0.08688888888888889	0.0	0.4150030248033878	0.3484573502722323	0.2365396249243799	0.2941605839416058	0.0	0.42043795620437957	0.2854014598540146	0.2722972972972973	0.4635135135135135	0.0	0.2641891891891892	0.24204204204204205	0.412012012012012	0.34594594594594597	0.0	0
0.7336064558052108	0.029421791858044968	1.0729613733905579	0.0759656652360515	0.0708	0.7068928830036818	0.041184856239235235	1.9313304721030042	0.09742489270386266	0.05044444444444444	0.810803015017093	0.4924099866213316	6.223175965665236	0.6025751072961374	0.09682758620689652	0.8345443156484388	0.21071240958964826	3.8626609442060085	0.2240343347639485	0.058	0.0	0.10543427775197399	0.6521133302368788	0.24245239201114724	0.08416547788873038	0.0	0.6676176890156919	0.24821683309557774	0.19114470842332612	0.2451403887688985	0.0	0.5637149028077754	0.09789823008849557	0.12555309734513273	0.7765486725663717	0.0	0
0.7021095256289832	0.07801857848278153	2.8347143480156998	0.13650239860444832	0.04815384615384615	0.7025312677126129	0.0398600627687714	1.9624945486262537	0.10641081552551243	0.05422222222222222	0.7649435050247252	0.4624132884680786	7.1958133449629305	0.5804622764936764	0.08066666666666665	0.7691181494410653	0.11708251784491368	4.579153946794592	0.17662450937636284	0.038571428571428576	0.0	0.12323232323232323	0.6722222222222223	0.20454545454545456	0.15275744265495364	0.0	0.6495851634943876	0.19765739385065886	0.32536382536382535	0.25363825363825365	0.0	0.420997920997921	0.16578389830508475	0.1292372881355932	0.704978813559322	0.0	0
0.7467274427935481	0.019770937004729823	1.9488956258120398	0.0519705500216544	0.026666666666666665	0.6974993986490745	0.02950040131414705	2.1654395842356	0.08271979211779991	0.038200000000000005	0.7965925634338126	0.6044760483818581	5.63014291901256	0.7314854915547856	0.12992307692307692	0.8025916231547068	0.10825275889385759	2.1654395842356	0.13382416630576008	0.0618	0.0	0.08725445408862495	0.7715851987208772	0.14116034719049794	0.056657223796033995	0.0	0.7974504249291785	0.14589235127478753	0.1935483870967742	0.30806451612903224	0.0	0.49838709677419357	0.06	0.0955	0.8445	0.0	0
0.6223427475021504	0.057913504832026896	3.075030750307503	0.17876178761787617	0.05813333333333334	0.6553927164840568	0.08297755748816799	1.4350143501435015	0.17056170561705616	0.11885714285714286	0.7595533116147986	0.3164950501229397	4.715047150471505	0.3247232472324723	0.06886956521739131	0.76696969374174	0.2561617766899517	5.125051250512505	0.32595325953259535	0.0636	0.0	0.2076884672990514	0.39540688966550175	0.3969046430354468	0.21552150271873455	0.0	0.39149777558082055	0.3929807217004449	0.2647237401335762	0.25258044930176077	0.0	0.48269581056466304	0.26520681265206814	0.25304136253041365	0.48175182481751827	0.0	0
0.7301092415570517	0.11483755495821404	4.3763676148796495	0.21269146608315098	0.04860000000000001	0.7257260468548666	0.027734744520829885	2.1881838074398248	0.061706783369803064	0.028200000000000003	0.809313629098535	0.5721063109160212	6.783369803063457	0.687089715536105	0.10129032258064512	0.8648197385582875	0.036626197230393544	0.87527352297593	0.03851203501094092	0.044	0.0	0.07837687604224569	0.8727070594774875	0.048916064480266815	0.22667910447761194	0.0	0.7322761194029851	0.041044776119402986	0.6797202797202797	0.1972027972027972	0.0	0.12307692307692308	0.2212107419208011	0.06417842512517069	0.7146108329540283	0.0	0
0.7211764211745071	0.03962159142306072	1.5384615384615385	0.08615384615384615	0.056	0.7623115919695967	0.017354339353985945	1.5384615384615385	0.046153846153846156	0.029999999999999995	0.8051228698475205	0.5686574531266161	6.813186813186814	0.6782417582417583	0.09954838709677417	0.8274709141162488	0.14998351198310844	4.175824175824176	0.18945054945054945	0.04536842105263158	0.0	0.050505050505050504	0.7421837421837422	0.2073112073112073	0.09032258064516129	0.0	0.7110599078341013	0.19861751152073734	0.2677595628415301	0.14344262295081966	0.0	0.5887978142076503	0.10629067245119306	0.056941431670282	0.836767895878525	0.0	0
0.6760351438983994	0.15817464179721266	2.2755482002482417	0.21307405875051716	0.09363636363636366	0.5957570713662428	0.05316173733804076	2.689284236657013	0.18576748034753826	0.06907692307692309	0.6413116298690849	0.05162658721287815	1.8618121638394705	0.07943731899048408	0.042666666666666665	0.6960829297474548	0.35559197835419765	5.585436491518411	0.5217211419114605	0.0934074074074074	0.0	0.23606729758149317	0.10094637223974763	0.6629863301787592	0.2616869918699187	0.0	0.0975609756097561	0.6407520325203252	0.23146067415730337	0.20179775280898876	0.0	0.5667415730337079	0.4455017301038062	0.3884083044982699	0.16608996539792387	0.0	0
0.6682528926929967	0.08456652497058634	1.051745898190997	0.11274716028607489	0.1072	0.6277980403027	0.03476624151771578	1.2620950778291964	0.09339503575936053	0.07400000000000001	0.7482391890805943	0.16321382956567557	4.838031131678587	0.212031973075305	0.04382608695652174	0.7564470111009809	0.38360257599086806	5.0483803113167856	0.5818258308792595	0.11525	0.0	0.10526315789473684	0.23897581792318634	0.6557610241820768	0.12436194895591647	0.0	0.23387470997679816	0.6417633410672854	0.14308595835557927	0.11852642819006941	0.0	0.7383876134543513	0.26961770623742454	0.22334004024144868	0.5070422535211268	0.0	0
0.7389455537240487	0.10383047654531143	3.594080338266385	0.2156448202959831	0.06	0.7415878521546174	0.015471300696144984	0.8456659619450316	0.030021141649048625	0.035500000000000004	0.8105001257406567	0.368238492813857	3.594080338266385	0.29725158562367865	0.08270588235294118	0.7817278823759138	0.2867881435529175	5.708245243128964	0.45708245243128964	0.08007407407407406	0.0	0.03827493261455526	0.3789757412398922	0.5827493261455525	0.22231909328683522	0.0	0.3064516129032258	0.471229293809939	0.30685920577617326	0.04271961492178099	0.0	0.6504211793020457	0.397196261682243	0.05529595015576324	0.5475077881619937	0.0	0
0.6870866210465851	0.11536379125981333	2.2366815778771856	0.23546156974379828	0.10527272727272727	0.7453527736453013	0.11508927718761325	3.253355022366816	0.24440829605530703	0.075125	0.812235095020605	0.35299709429585024	4.270028466856445	0.3102887352582351	0.07266666666666668	0.7896843454538756	0.18985951257200184	4.473363155754371	0.20984139894265963	0.04690909090909092	0.0	0.31968085106382976	0.40585106382978725	0.274468085106383	0.3116254036598493	0.0	0.41065662002152853	0.27771797631862216	0.34139150943396224	0.3543632075471698	0.0	0.30424528301886794	0.2979927946474524	0.3093154915079774	0.39269171384457024	0.0	0
0.7288101225423115	0.03643859776450655	2.0781379883624274	0.11554447215295095	0.055600000000000004	0.7482007188079565	0.018920761970220974	0.8312551953449709	0.03366583541147132	0.040499999999999994	0.7655762288414949	0.22684965692010178	4.57190357439734	0.2797173732335827	0.061181818181818184	0.8057537654685087	0.49782343216623026	4.156275976724855	0.571072319201995	0.1374	0.0	0.03806390977443609	0.31625939849624063	0.6456766917293233	0.11956989247311828	0.0	0.2894623655913979	0.5909677419354838	0.16041546451240624	0.0467397576457011	0.0	0.7928447778418927	0.2693798449612403	0.07848837209302326	0.6521317829457365	0.0	0
0.6061089287863476	0.05474049315831396	1.637331150225133	0.08595988538681948	0.0525	0.6768303385780594	0.02565315741303904	2.046663937781416	0.09332787556283258	0.0456	0.7138039920321312	0.592842713985777	3.888661481784691	0.8108882521489972	0.20852631578947367	0.8124936770100514	0.009503744143604435	0.4093327875562833	0.009823986901350798	0.024	0.0	0.10210479175996418	0.8871473354231975	0.010747872816838333	0.09480812641083522	0.0	0.8943566591422122	0.010835214446952596	0.45454545454545453	0.4935064935064935	0.0	0.05194805194805195	0.086812732534105	0.09425382389417114	0.8189334435717238	0.0	0
0.0	0.0	0.0	0.0	0.0	0.7408826172285187	0.03701057050793779	1.9774011299435028	0.09491525423728814	0.04800000000000001	0.774965713129771	0.3743347188363667	3.672316384180791	0.7011299435028249	0.19092307692307692	0.8056129777119071	0.11453973579071067	1.694915254237288	0.20395480225988702	0.12033333333333335	0.0	0.0	0.0	0.0	0.0	0.0	0.7746566791510612	0.22534332084893882	0.0	0.31758034026465026	0.0	0.6824196597353497	0.0	0.11923349893541518	0.8807665010645848	0.0	0
0.7136354589305917	0.026245096943017833	1.4778325123152711	0.09458128078817735	0.06400000000000002	0.6870136550821556	0.007675382178967206	0.9852216748768472	0.027093596059113302	0.0275	0.8068999000650998	0.6233259572166489	2.2167487684729066	0.8458128078817734	0.3815555555555556	0.775795225832463	0.02103150419883557	0.7389162561576356	0.03251231527093596	0.044000000000000004	0.0	0.029923830250272034	0.9341675734494015	0.035908596300326445	0.09721518987341772	0.0	0.8693670886075949	0.033417721518987344	0.6134185303514377	0.1757188498402556	0.0	0.2108626198083067	0.09775967413441955	0.0280040733197556	0.8742362525458248	0.0	0
0.6866531788691563	0.07383839953630272	3.02185030218503	0.16643421664342167	0.055076923076923086	0.7176444830698165	0.02971669836472679	1.6271501627150162	0.07438400743840075	0.04571428571428571	0.8103709519329939	0.5535250474163317	4.881450488145049	0.6699209669920967	0.13723809523809521	0.8536795710469597	0.059651524082061425	2.5569502556950257	0.08926080892608089	0.03490909090909091	0.0	0.08923591745677635	0.803680981595092	0.10708310094813163	0.17980914113510799	0.0	0.7237569060773481	0.09643395278754395	0.504225352112676	0.22535211267605634	0.0	0.2704225352112676	0.1827462991322103	0.0816743236345074	0.7355793772332823	0.0	0
0.7614945766646556	0.06207477569504314	3.9508340649692717	0.14574187884108866	0.036888888888888895	0.7217975149224689	0.039020344553474265	2.633889376646181	0.1057945566286216	0.04016666666666668	0.8333098790589769	0.48367446750800824	5.04828797190518	0.5228270412642669	0.10356521739130434	0.8104863124727647	0.20837256969814819	2.8533801580333624	0.22563652326602282	0.07907692307692307	0.0	0.12384378211716342	0.6120246659815005	0.2641315519013361	0.16298478154148258	0.0	0.5846833578792342	0.25233186057928325	0.30542778288868444	0.22171113155473782	0.0	0.47286108555657774	0.18820861678004536	0.13662131519274376	0.6751700680272109	0.0	0
0.7065342087798453	0.00691945430423548	0.8933889219773674	0.029779630732578916	0.03333333333333333	0.7589097934774491	0.054589866110983085	1.1911852293031568	0.17391304347826086	0.14600000000000002	0.8116812586176109	0.17346778130204366	3.5735556879094696	0.3138773079213818	0.08783333333333333	0.8435290163927177	0.31555143020587617	3.8713519952352593	0.48243001786777845	0.12461538461538463	0.0	0.17925107427869857	0.32351135666052794	0.4972375690607735	0.03604902667627974	0.0	0.37995674116798844	0.5839942321557318	0.043402777777777776	0.2534722222222222	0.0	0.703125	0.05753739930955121	0.33601841196777904	0.6064441887226697	0.0	0
0.0	0.0	0.0	0.0	0.0	0.0	0.0	0.0	0.0	0.0	0.7951809729057829	0.508508723056704	2.772177419354839	0.78125	0.2818181818181818	0.7595124647755788	0.13081735031243952	3.0241935483870965	0.21875	0.07233333333333333	0.0	0.0	0.0	0.0	0.0	0.0	0.0	0.0	0.0	0.0	0.0	1.0	0.0	0.0	1.0	0.0	0
0.7663379667824259	0.03627285639025292	1.8995356690586744	0.06331785563528915	0.03333333333333334	0.6698408968493311	0.0004970040173904517	0.21105951878429716	0.005065428450823132	0.024	0.8296751070369124	0.732619700828547	3.799071338117349	0.830308146897425	0.21855555555555556	0.8463040630124531	0.07833147569749557	2.95483326298016	0.10130856901646264	0.034285714285714294	0.0	0.005407841369986481	0.886435331230284	0.10815682739972961	0.06364022061943148	0.0	0.8345354263894782	0.10182435299109037	0.373134328358209	0.029850746268656716	0.0	0.5970149253731343	0.07045561296383279	0.0056364490371066224	0.9239079379990606	0.0	0
0.7518424422296741	0.030751605990474593	1.0455876202425765	0.056879966541196154	0.054400000000000004	0.7365189764000143	0.008450473298756204	0.836470096194061	0.02258469259723965	0.027	0.7989616595010058	0.5197661344243847	6.273525721455458	0.6014219991635299	0.09586666666666667	0.7913579527497545	0.253305191564927	5.855290673358427	0.3191133416980343	0.0545	0.0	0.02394678492239468	0.6376940133037694	0.33835920177383594	0.058194266153187846	0.0	0.615318784766795	0.32648694908001713	0.14270724029380902	0.05666316894018888	0.0	0.8006295907660022	0.08353808353808354	0.033169533169533166	0.8832923832923832	0.0	0
0.7058337991748724	0.1165839874649279	2.0152261531571876	0.22122704881325572	0.1097777777777778	0.6534058408461044	0.02859551144155359	1.7913121361397224	0.1258396775638155	0.07024999999999999	0.787112690136725	0.3030629589748415	3.582624272279445	0.3618450515002239	0.101	0.8102211977909914	0.2645474054611927	5.150022391401702	0.29108822212270485	0.056521739130434796	0.0	0.16158711903392756	0.46463484761357104	0.3737780333525014	0.2530737704918033	0.0	0.4139344262295082	0.33299180327868855	0.3466666666666667	0.19719298245614036	0.0	0.45614035087719296	0.312065698041693	0.17751105495893874	0.5104232469993683	0.0	0
0.6929169017791623	0.07009085947949008	1.5618027666220438	0.1606425702811245	0.10285714285714287	0.746214187572079	0.05519614850186637	1.5618027666220438	0.0825524319500223	0.05285714285714286	0.7691034478204833	0.2695485345996088	3.5698348951360996	0.3275323516287372	0.09175	0.7986555017004902	0.31425907887575516	4.685408299866132	0.429272646140116	0.09161904761904763	0.0	0.09835194045720362	0.3902179691653376	0.5114300903774588	0.17509727626459143	0.0	0.35700389105058367	0.4678988326848249	0.23888520238885202	0.12276045122760451	0.0	0.6383543463835435	0.2814698983580923	0.14464425332290853	0.5738858483189992	0.0	0
0.7859308031747358	0.10448263995406303	2.881205673758865	0.17154255319148937	0.05953846153846154	0.7364110902142194	0.04667932167469582	1.9946808510638296	0.09663120567375887	0.04844444444444445	0.816930758069044	0.3824931417739989	5.540780141843972	0.4516843971631206	0.08152	0.8284873820290664	0.24971522435343607	5.319148936170213	0.2801418439716312	0.05266666666666667	0.0	0.11663991439272338	0.545211342964152	0.33814874264312467	0.18989205103042198	0.0	0.5	0.310107948969578	0.3128536782538399	0.17623282134195634	0.0	0.5109135004042037	0.23830049261083744	0.13423645320197045	0.6274630541871922	0.0	0
0.6732791983563269	0.043442553457793034	0.8598452278589854	0.11392949269131557	0.1325	0.7219066465026275	0.014231140865649696	0.6448839208942391	0.04299226139294927	0.06666666666666667	0.7891805402870921	0.2572741591261956	4.729148753224419	0.36156491831470333	0.07645454545454546	0.8351474523114076	0.44933242611839463	5.374032674118658	0.4815133276010318	0.08960000000000001	0.0	0.048520135856380396	0.40805434255215917	0.5434255215914604	0.11904761904761904	0.0	0.3778077268643306	0.5031446540880503	0.17845117845117844	0.06734006734006734	0.0	0.7542087542087542	0.2197346600331675	0.08291873963515754	0.697346600331675	0.0	0
0.6633319818383118	0.026115675210733838	1.9067796610169492	0.06864406779661017	0.036000000000000004	0.7504743172875705	0.03978063280697726	2.754237288135593	0.07923728813559322	0.028769230769230773	0.7553449948205821	0.44420653239339714	6.991525423728813	0.6351694915254237	0.09084848484848485	0.7948267713259648	0.22437524002502163	3.389830508474576	0.21694915254237288	0.064	0.0	0.08507734303912648	0.6819836214740673	0.2329390354868062	0.07455131155085136	0.0	0.6898297284859641	0.23561895996318455	0.18815331010452963	0.21718931475029035	0.0	0.59465737514518	0.08766233766233766	0.10119047619047619	0.8111471861471862	0.0	0
0.6140055825194336	0.035492610822093804	1.8367346938775508	0.13387755102040816	0.07288888888888889	0.7495790905812434	0.1092746020004485	2.0408163265306123	0.16081632653061226	0.07880000000000001	0.7688319761595576	0.44931004676450986	4.081632653061225	0.5395918367346939	0.1322	0.8029734370825167	0.16592365724900388	2.857142857142857	0.1657142857142857	0.058	0.0	0.18567389255419417	0.6229971724787936	0.19132893496701225	0.15953307392996108	0.0	0.6429961089494164	0.19747081712062256	0.2907801418439716	0.34929078014184395	0.0	0.3599290780141844	0.16046966731898238	0.19275929549902152	0.6467710371819961	0.0	0
0.6296482922636841	0.07529984115123461	2.68373245251858	0.1333608587943848	0.049692307692307695	0.6654453010323939	0.06189433047478682	2.68373245251858	0.14822460776218002	0.055230769230769236	0.7415797761074991	0.26899983951354933	3.9223781998348475	0.38356729975227083	0.09778947368421054	0.7652661168629157	0.28201656074800663	4.748142031379025	0.3348472336911643	0.07052173913043479	0.0	0.17103382563125297	0.44259171033825634	0.3863744640304907	0.15656810470189045	0.0	0.450315075133301	0.39311682016480853	0.21634293369055593	0.24045545880776958	0.0	0.5432016075016745	0.20049658597144632	0.2228429546865301	0.5766604593420236	0.0	0
0.7275416618711412	0.10046798369990301	2.432103769760843	0.16092419943250913	0.06616666666666668	0.7247704870781967	0.03825544443166587	2.432103769760843	0.10417511147142278	0.042833333333333334	0.7554562146056949	0.24542482662473228	6.282934738548845	0.36846372111876774	0.05864516129032259	0.8105682507396642	0.38574917468402936	5.066882853668424	0.36643696797730035	0.07232000000000001	0.0	0.12415458937198068	0.4391304347826087	0.43671497584541064	0.17963800904977376	0.0	0.4113122171945701	0.4090497737556561	0.25481386392811295	0.1649550706033376	0.0	0.5802310654685494	0.25399872040946897	0.16442738323736406	0.581573896353167	0.0	0
0.6389313325910179	0.12185888694077782	2.832244008714597	0.2344226579520697	0.08276923076923078	0.6862002487877349	0.02739871090754327	0.6535947712418301	0.07494553376906318	0.11466666666666668	0.696654464528426	0.16628734479701818	3.7037037037037037	0.26187363834422656	0.07070588235294119	0.7781457107029904	0.36488307354922955	3.4858387799564268	0.4287581699346405	0.123	0.0	0.09789413773477519	0.34206033010813885	0.560045532157086	0.2534149788035798	0.0	0.2830899670277909	0.4634950541686293	0.31759149940968123	0.10153482880755609	0.0	0.5808736717827627	0.410373760488177	0.13119755911517925	0.4584286803966438	0.0	0
0.6274195100417811	0.015894229919939763	0.8183306055646482	0.057283142389525366	0.07	0.6527854884512276	0.02635734487854817	0.8183306055646482	0.10761047463175123	0.1315	0.7916532123247167	0.29556240916429266	3.8870703764320784	0.3985270049099836	0.10252631578947369	0.8312529652798853	0.5027410028601524	3.06873977086743	0.43657937806873975	0.14226666666666665	0.0	0.11414930555555555	0.4227430555555556	0.4631076388888889	0.06419073819348922	0.0	0.4465841357175607	0.48922512608895	0.09523809523809523	0.17891156462585034	0.0	0.7258503401360544	0.10167029774872913	0.19099491648511258	0.7073347857661583	0.0	0
0.6615293217388503	0.03466385172582742	1.6645859342488556	0.14107365792759052	0.08475	0.7172075228509501	0.26722622784733396	1.6645859342488556	0.35122763212650854	0.21100000000000002	0.7059051570874336	0.0079115523947147	0.8322929671244278	0.02039117769454848	0.024499999999999997	0.7858870477226522	0.43245028162430804	3.121098626716604	0.4873075322513525	0.15613333333333335	0.0	0.40891472868217055	0.02374031007751938	0.5673449612403101	0.21744708146247593	0.0	0.03143040410519564	0.7511225144323285	0.14401019541206458	0.35853865760407816	0.0	0.4974511469838573	0.27516233766233766	0.685064935064935	0.03977272727272727	0.0	0
0.7156762766018258	0.03904500219291612	1.4198782961460445	0.07464503042596349	0.05257142857142857	0.758273660483306	0.019583261529049593	1.4198782961460445	0.058823529411764705	0.04142857142857143	0.7880664025376254	0.15908105103404196	3.4482758620689653	0.296551724137931	0.08600000000000001	0.7926300120606832	0.586625688991379	2.636916835699797	0.5699797160243407	0.2161538461538461	0.0	0.06356861025865848	0.32047347654537484	0.6159579131959667	0.07931034482758621	0.0	0.3150862068965517	0.6056034482758621	0.1061130334486736	0.08362168396770472	0.0	0.8102652825836217	0.17358490566037735	0.13679245283018868	0.689622641509434	0.0	0
0.6552653635404527	0.017970531219508465	0.8183306055646482	0.0748772504091653	0.0915	0.7197865408215726	0.19822861574670977	3.4779050736497545	0.2892798690671031	0.0831764705882353	0.7819976138891948	0.31889771169323206	8.183306055646481	0.3858428805237316	0.047150000000000004	0.8219673010995597	0.22674192982600275	6.342062193126023	0.25	0.03941935483870968	0.0	0.3126934984520124	0.41707209199469264	0.27023440955329503	0.10535405872193437	0.0	0.5428900402993667	0.3517559009786989	0.12191872085276483	0.4710193204530313	0.0	0.40706195869420386	0.09983633387888707	0.38570649208947083	0.5144571740316422	0.0	0
0.7089578678471951	0.08442522527294519	1.3374944271065536	0.15782434239857335	0.11800000000000001	0.7789410090817683	0.09805621423859179	2.229157378510923	0.13954525189478378	0.06260000000000002	0.8195068060631162	0.23945756867126755	6.91038787338386	0.31654034774855105	0.04580645161290323	0.8317906241582934	0.3005573529573349	6.241640659830584	0.3860900579580918	0.06185714285714287	0.0	0.1656961355214399	0.37586024351508734	0.45844362096347274	0.18341968911917098	0.0	0.36787564766839376	0.44870466321243524	0.2309197651663405	0.20417482061317677	0.0	0.5649054142204827	0.2570806100217865	0.22730573710965868	0.5156136528685549	0.0	0
0.7088179397695089	0.061580873732577535	1.4565126924677485	0.15771951727007907	0.10828571428571429	0.6991624642161404	0.12543631083086018	3.329171868497711	0.23928422804827298	0.071875	0.7552897955949408	0.23010798489162765	5.617977528089887	0.2817311693716188	0.05014814814814816	0.7827991793431697	0.2798521168793301	2.913025384935497	0.3212650853100291	0.1102857142857143	0.0	0.2840909090909091	0.33448616600790515	0.3814229249011858	0.20733041575492342	0.0	0.3703501094091904	0.4223194748358862	0.21958285052143686	0.3331402085747393	0.0	0.44727694090382386	0.23237277743715512	0.3525444512568976	0.4150827713059473	0.0	0
0.6275640948979012	0.03538260143417376	1.3186813186813187	0.130989010989011	0.09933333333333334	0.6971197287146418	0.11841637467657146	2.4175824175824174	0.21978021978021978	0.09090909090909093	0.7990237007260611	0.31556572458275445	5.934065934065934	0.33582417582417584	0.056592592592592604	0.8237277691369006	0.27422562700234665	5.054945054945056	0.3134065934065934	0.06200000000000001	0.0	0.25290844714213456	0.38644410723318157	0.36064744562468387	0.16788732394366196	0.0	0.4304225352112676	0.40169014084507043	0.1972203838517538	0.3309066843150232	0.0	0.47187293183322304	0.19078104993597952	0.3201024327784891	0.48911651728553135	0.0	0
0.7166100467961202	0.03956963427193778	0.8179959100204499	0.0703476482617587	0.086	0.8013804905681922	0.18683119495464687	2.658486707566462	0.19304703476482618	0.07261538461538462	0.7682276683260079	0.1488339080294669	4.9079754601226995	0.3067484662576687	0.0625	0.7989962171265645	0.4244115890458825	4.08997955010225	0.4298568507157464	0.10510000000000001	0.0	0.20765508139023317	0.32996040475142985	0.462384513858337	0.08717688798783578	0.0	0.3801317790167258	0.5326913329954385	0.10147492625368731	0.2784660766961652	0.0	0.6200589970501474	0.12338593974175036	0.3385939741750359	0.5380200860832137	0.0	0
0.7181962761554012	0.15298654858295463	2.4261138067931185	0.3114247904719894	0.12836363636363637	0.7736946037253006	0.07536874185854889	1.5438906043228937	0.13762681958535508	0.08914285714285716	0.8194678784976159	0.27747569504819336	2.867225408028231	0.3678870754300838	0.1283076923076923	0.8385528471534553	0.16914572420885865	2.4261138067931185	0.18306131451257168	0.07545454545454545	0.0	0.19987187700192185	0.5342729019859065	0.2658552210121717	0.36112531969309464	0.0	0.4265984654731458	0.21227621483375958	0.4926727145847872	0.21772505233775297	0.0	0.28960223307745986	0.38120950323974084	0.16846652267818574	0.4503239740820734	0.0	0
0.5976182220916133	0.017227697527746635	1.5758667266996849	0.0540297163439892	0.03428571428571429	0.73481704215304	0.07044512353413422	3.1517334533993697	0.1629896443043674	0.05171428571428571	0.7976365856911152	0.37714189630373873	9.004952723998198	0.4853669518235029	0.0539	0.833745856878202	0.27633911303266107	6.528590724898694	0.2976136875281405	0.04558620689655173	0.0	0.17229890528319847	0.5130890052356021	0.31461208948119945	0.064550833781603	0.0	0.5798816568047337	0.3555675094136633	0.10498687664041995	0.31671041119860016	0.0	0.5783027121609798	0.07692307692307693	0.23205128205128206	0.691025641025641	0.0	0
0.7414790181791219	0.12903814204740838	2.4783147459727384	0.18917802560925237	0.07633333333333332	0.761175309090832	0.03980934615702593	0.8261049153242462	0.057001239157372985	0.069	0.8022131797565883	0.47684007450997745	3.510945890128046	0.5811648079306072	0.1655294117647059	0.8247787978668913	0.15204717862397138	2.6848409748038002	0.17265592730276746	0.0643076923076923	0.0	0.07030056036678553	0.716760061130922	0.21293937850229241	0.20061322820849758	0.0	0.6162943495400789	0.18309242225142355	0.4516765285996055	0.13609467455621302	0.0	0.41222879684418146	0.22865701447828257	0.06889665501747379	0.7024463305042437	0.0	0
0.7609125448649254	0.0393749812593215	1.6174686615446825	0.10351799433885968	0.064	0.7266355049626765	0.030514657053221574	1.2131014961585118	0.046906591184795794	0.03866666666666667	0.8010914691176744	0.3157134289893478	5.661140315406389	0.4253942579862515	0.07514285714285715	0.8278917259501805	0.4316185271796069	5.256773150020218	0.424181156490093	0.08069230769230769	0.0	0.05232295895354082	0.4745151105096978	0.47316193053676137	0.10861264319049639	0.0	0.44633008061094614	0.4450572761985575	0.18015482054890922	0.08163265306122448	0.0	0.7382125263898663	0.1797752808988764	0.08146067415730338	0.7387640449438202	0.0	0
0.6980345284174736	0.040377794912469525	1.3020833333333333	0.08940972222222222	0.06866666666666667	0.7272030979208053	0.06685782319425596	2.8211805555555554	0.13585069444444445	0.04815384615384615	0.8190527932794301	0.3622616161542326	7.595486111111111	0.4535590277777778	0.05971428571428571	0.8193048363254486	0.2737212679543938	6.510416666666667	0.3211805555555556	0.04933333333333334	0.0	0.14918970448045757	0.498093422306959	0.35271687321258344	0.10346559517830237	0.0	0.5248618784530387	0.37167252636865894	0.1636219221604448	0.24861000794281177	0.0	0.5877680698967435	0.13171355498721227	0.20012787723785166	0.6681585677749361	0.0	0
0.7272177906799298	0.0179577702975444	0.4703668861712136	0.032455315145813735	0.069	0.7913351100936882	0.062471721422342266	1.6462841015992475	0.13123236124176857	0.07971428571428571	0.7876373132826315	0.44486400118310865	6.58513640639699	0.6575729068673566	0.09985714285714288	0.8252403608745347	0.15828052410779764	5.4092191909689555	0.17873941674506114	0.03304347826086958	0.0	0.13563441905687895	0.6796305298979096	0.18473505104521148	0.03735787763941527	0.0	0.7569030860855441	0.20573903627504062	0.09478021978021978	0.38324175824175827	0.0	0.521978021978022	0.03951890034364261	0.15979381443298968	0.8006872852233677	0.0	0
0.7070059887660052	0.04047225469287379	1.4565126924677485	0.06075738660008323	0.04171428571428571	0.6687035728072096	0.07987407155534154	3.121098626716604	0.12442779858510196	0.039866666666666675	0.6426439005371443	0.19176959284329576	4.577611319184353	0.4444444444444444	0.09709090909090907	0.8057338276067808	0.411159769505946	3.9533915938410322	0.37037037037037035	0.09368421052631579	0.0	0.13247673903411608	0.47319450598139123	0.3943287549844927	0.06939163498098859	0.0	0.5076045627376425	0.4230038022813688	0.10936329588014981	0.22397003745318353	0.0	0.6666666666666666	0.09649702577660278	0.19762062128222074	0.7058823529411765	0.0	0
0.6467044109622067	0.021607106750836512	0.8029978586723768	0.09421841541755889	0.11733333333333333	0.6743981402900289	0.05452385747023227	1.6059957173447537	0.24839400428265523	0.1546666666666667	0.8338710991188449	0.2854845248259814	5.8886509635974305	0.32548179871520344	0.05527272727272728	0.842936398767846	0.3336418884748398	5.353319057815845	0.33190578158458245	0.06200000000000001	0.0	0.27423167848699764	0.35933806146572106	0.3664302600472813	0.12535612535612536	0.0	0.43304843304843305	0.4415954415954416	0.13968253968253969	0.3682539682539683	0.0	0.49206349206349204	0.14102564102564102	0.3717948717948718	0.48717948717948717	0.0	0
0.6621246320589118	0.041075096354565924	1.0539629005059021	0.08220910623946037	0.078	0.7071866238022825	0.021821784673902257	1.0539629005059021	0.07672849915682968	0.0728	0.7692289486873124	0.45647545438180287	4.0050590219224285	0.6070826306913997	0.15157894736842104	0.8120735434035989	0.20900542512780212	4.4266441821247895	0.2339797639123103	0.05285714285714286	0.0	0.08360128617363344	0.6614607257694074	0.2549379880569591	0.08904109589041095	0.0	0.6575342465753424	0.2534246575342466	0.2092274678111588	0.19527896995708155	0.0	0.5954935622317596	0.10731975784259769	0.10016510731975785	0.7925151348376445	0.0	0
0.6801208713186595	0.07726509092824058	1.7482517482517483	0.1888111888111888	0.10800000000000001	0.6679437247964404	0.01757431615650194	0.999000999000999	0.058941058941058944	0.059	0.7536780067347285	0.254708089091729	5.244755244755245	0.498001998001998	0.09495238095238095	0.8507768530985601	0.3287369121934252	4.245754245754246	0.25424575424575424	0.05988235294117647	0.0	0.07266009852216748	0.6139162561576355	0.31342364532019706	0.20063694267515925	0.0	0.5291932059447984	0.27016985138004246	0.3761194029850746	0.11741293532338308	0.0	0.5064676616915423	0.2531815137307435	0.07903549899531145	0.667782987273945	0.0	0
0.6620990224208054	0.11414566605352978	3.4465780403741997	0.30428360413589367	0.08828571428571429	0.7520175888047794	0.023512793521990753	1.7232890201870998	0.05366814377154111	0.03114285714285714	0.8052252785398212	0.44374960155945914	4.677498769079271	0.5657311669128509	0.12094736842105261	0.8184996722275532	0.06476205508877307	1.7232890201870998	0.07631708517971443	0.04428571428571428	0.0	0.07714083510261854	0.8131634819532909	0.10969568294409059	0.3215400624349636	0.0	0.5978147762747138	0.08064516129032258	0.7006802721088435	0.1235827664399093	0.0	0.17573696145124718	0.3294243070362473	0.05810234541577825	0.6124733475479744	0.0	0
0.7049122522734311	0.05630226739360639	2.8053517479499352	0.1691842900302115	0.06030769230769231	0.7398770876616122	0.15572224200241847	2.373759171342253	0.19119551143720329	0.08054545454545456	0.7836810444874738	0.4366797737734442	6.905481225722918	0.5334484246870954	0.07725000000000001	0.8516210507798685	0.09445113133695046	3.452740612861459	0.10617177384548986	0.03075	0.0	0.23012987012987013	0.642077922077922	0.1277922077922078	0.20917822838847386	0.0	0.6595517609391676	0.13127001067235858	0.36262719703977797	0.40980573543015725	0.0	0.22756706753006475	0.18928054080154516	0.21390632544664415	0.5968131337518107	0.0	0
0.6658054602718475	0.013523652862136788	1.0390689941812137	0.06234413965087282	0.06	0.7042268252396947	0.11739531038196055	3.5328345802161265	0.3054862842892768	0.08647058823529412	0.7785907947595188	0.38640145982463914	6.6500415627597675	0.42643391521197005	0.064125	0.8395515980918724	0.25013312770032103	5.610972568578553	0.2057356608478803	0.03666666666666666	0.0	0.3257978723404255	0.45478723404255317	0.21941489361702127	0.08976660682226212	0.0	0.6140035906642729	0.296229802513465	0.10869565217391304	0.532608695652174	0.0	0.358695652173913	0.07849293563579278	0.38461538461538464	0.5368916797488226	0.0	0
0.6978083529314685	0.06228922169435028	2.6894865525672373	0.14767726161369193	0.05490909090909091	0.6967504623432861	0.16205042689483978	4.88997555012225	0.3823960880195599	0.0782	0.7387486498545041	0.20397631381564743	5.623471882640587	0.2469437652811736	0.04391304347826087	0.7281115283874368	0.09072870885751946	4.400977995110024	0.22298288508557457	0.050666666666666665	0.0	0.44865174985656914	0.2897303499713138	0.26161790017211706	0.2391132224861441	0.0	0.3998416468725257	0.36104513064133015	0.1961038961038961	0.5077922077922078	0.0	0.2961038961038961	0.19005663939584644	0.4921334172435494	0.31780994336060414	0.0	0
0.6934002389498994	0.024495243699012306	1.0827197921178	0.061931572109138154	0.05720000000000001	0.7568174960139776	0.11685520924765268	2.81507145950628	0.20485058466868775	0.07276923076923078	0.7667616572365973	0.2751883179597993	5.413598960588999	0.3837158943265483	0.07088	0.7882943106583855	0.3309707156241613	4.98051104374188	0.3495019488956258	0.07017391304347828	0.0	0.21837488457987073	0.4090489381348107	0.37257617728531855	0.07788671023965142	0.0	0.48257080610021785	0.4395424836601307	0.10049191848208011	0.3323963457484188	0.0	0.567111735769501	0.0952063914780293	0.31491344873502	0.5898801597869507	0.0	0
0.7193680247708923	0.08412189192315567	2.0491803278688527	0.1069672131147541	0.0522	0.7091522136760112	0.09819762615093205	2.2540983606557377	0.18237704918032788	0.08090909090909092	0.8192869317484003	0.36301710090049755	5.942622950819672	0.4913934426229508	0.08268965517241378	0.8250755620346286	0.21865643957225905	5.1229508196721305	0.2192622950819672	0.042800000000000005	0.0	0.20422212023864159	0.5502524093620927	0.24552547039926573	0.13082706766917293	0.0	0.6010025062656642	0.2681704260651629	0.21031426269137793	0.3585817888799355	0.0	0.43110394842868655	0.13700787401574804	0.2335958005249344	0.6293963254593176	0.0	0
0.7341564893438811	0.11686804058395832	1.2376237623762376	0.19265676567656767	0.15566666666666668	0.6810840753268083	0.06520450306040541	2.268976897689769	0.15594059405940594	0.06872727272727273	0.7921535074914351	0.32631262724859533	3.3003300330033003	0.408003300330033	0.123625	0.8443392420218309	0.2748882232207642	3.094059405940594	0.2433993399339934	0.07866666666666669	0.0	0.1931527848748084	0.5053653551354114	0.3014818599897803	0.22825024437927663	0.0	0.4833822091886608	0.2883675464320626	0.3254355400696864	0.2634146341463415	0.0	0.41114982578397213	0.25463467829880043	0.20610687022900764	0.539258451472192	0.0	0
0.759095060074062	0.01895378903217455	0.6257822277847309	0.020859407592824362	0.03333333333333333	0.7082969436149097	0.11977390190514975	2.0859407592824364	0.18272841051314143	0.08760000000000001	0.7539085887837276	0.40826762386971027	5.840634125990822	0.5644555694618273	0.09664285714285716	0.8227516193302828	0.19450834107166223	4.7976637463496035	0.23195661243220692	0.04834782608695653	0.0	0.1866212185769067	0.5764806135492118	0.23689816787388154	0.025523226135783564	0.0	0.6906584992343032	0.2838182746299132	0.04789272030651341	0.41954022988505746	0.0	0.5325670498084292	0.027159152634437807	0.23791417707767518	0.734926670287887	0.0	0
0.6958421370075184	0.12913217774421512	5.059392872855257	0.27936647602287723	0.05521739130434783	0.6429164568968728	0.04863692324308905	1.7597888253409593	0.14518257809062912	0.0825	0.7568850431957436	0.2751326936503473	4.179498460184778	0.31456225252969644	0.07526315789473687	0.734553397925522	0.17058096490166208	3.9595248570171577	0.2608886933567972	0.0658888888888889	0.0	0.20146520146520147	0.4365079365079365	0.362026862026862	0.32681420483787954	0.0	0.36798764796706124	0.30519814719505917	0.40757381258023107	0.21181001283697048	0.0	0.38061617458279845	0.37797619047619047	0.19642857142857142	0.4255952380952381	0.0	0
0.7268618887458456	0.027010671958851463	1.3245033112582782	0.08256070640176601	0.06233333333333333	0.7338441128301201	0.12698865810071588	4.415011037527594	0.2370860927152318	0.053700000000000005	0.8074089090625273	0.31944495535032386	5.518763796909493	0.46799116997792495	0.08479999999999999	0.8291835813792693	0.2138861539528934	3.9735099337748343	0.21236203090507727	0.05344444444444444	0.0	0.2584215591915303	0.5101058710298364	0.2314725697786333	0.10821759259259259	0.0	0.6134259259259259	0.27835648148148145	0.15518672199170125	0.445643153526971	0.0	0.3991701244813278	0.10482062780269058	0.3010089686098655	0.594170403587444	0.0	0
0.7352801690723714	0.06474827047347585	1.267962806424345	0.1297548605240913	0.10233333333333333	0.6708432432699879	0.03256145889114864	0.6339814032121724	0.07311918850380389	0.11533333333333333	0.8102122484224455	0.4717571842504146	4.860524091293322	0.5963651732882502	0.12269565217391303	0.846662335232142	0.21794208784757022	4.22654268808115	0.2007607776838546	0.04750000000000001	0.0	0.0840213695968917	0.6852841185041282	0.23069451189898008	0.13999088007295943	0.0	0.6434108527131783	0.2165982672138623	0.32146596858638743	0.181151832460733	0.0	0.4973821989528796	0.16234796404019036	0.09148598625066102	0.7461660497091486	0.0	0
0.7033560455412615	0.09929234467417053	2.0990764063811924	0.17170445004198154	0.08180000000000001	0.7135446917533295	0.025851031189550615	1.6792611251049538	0.0654911838790932	0.039	0.7893814143614363	0.6283084251335181	2.5188916876574305	0.7380352644836272	0.293	0.8457667985847674	0.016288486516318312	0.8396305625524769	0.02476910159529807	0.0295	0.0	0.07906741003547897	0.8910288900152052	0.029903699949315764	0.18373764600179696	0.0	0.7897574123989218	0.026504941599281222	0.655448717948718	0.25	0.0	0.09455128205128205	0.17606543263021954	0.06715454154111063	0.7567800258286699	0.0	0
0.0	0.0	0.0	0.0	0.0	0.7805019857551285	0.030588161306645618	1.3876040703052728	0.07724329324699353	0.05566666666666666	0.7936037914870607	0.5238724779667907	3.2377428307123033	0.6577243293246994	0.20314285714285715	0.8031261959632462	0.18471004286231238	3.93154486586494	0.2650323774283071	0.06741176470588237	0.0	0.0	0.0	0.0	0.0	0.0	0.7127819548872181	0.28721804511278193	0.0	0.22567567567567567	0.0	0.7743243243243243	0.0	0.10509754562617998	0.89490245437382	0.0	0
0.0	0.0	0.0	0.0	0.0	0.7569413456530949	0.022428528995302753	1.8628912071535022	0.05514157973174367	0.029599999999999998	0.7488745563011409	0.24459444269580763	5.961251862891207	0.5879284649776453	0.09862499999999999	0.8096110698582469	0.15843044479904825	4.470938897168406	0.356929955290611	0.07983333333333335	0.0	0.0	0.0	0.0	0.0	0.0	0.6222397476340694	0.3777602523659306	0.0	0.13381555153707053	0.0	0.8661844484629295	0.0	0.08574739281575898	0.9142526071842411	0.0	0
0.6892315177868027	0.046177084885194036	1.5974440894568689	0.10132359653126426	0.06342857142857143	0.6538226219839719	0.009669498877653303	1.3692377909630307	0.04244637151985395	0.031	0.7870439895311991	0.5765296312372192	4.1077133728890916	0.7544500228206299	0.18366666666666664	0.7988306425414509	0.08286114537507192	1.8256503879507073	0.10178000912825194	0.05575	0.0	0.047232097511427124	0.8395124428643982	0.11325545962417471	0.10581506196377502	0.0	0.7878932316491897	0.10629170638703528	0.41263940520446096	0.17286245353159851	0.0	0.4144981412639405	0.11280487804878049	0.04725609756097561	0.8399390243902439	0.0	0
0.7252781149089164	0.022234521109878624	1.9019442096365173	0.060862214708368556	0.032	0.7012930281876695	0.05392088572612185	1.9019442096365173	0.1521555367709214	0.08	0.7879457981365048	0.5431355930572684	3.592561284868977	0.621301775147929	0.1729411764705882	0.8363175478320783	0.17050030759539164	1.6906170752324599	0.16568047337278108	0.098	0.0	0.162016201620162	0.6615661566156615	0.17641764176417643	0.07178464606181456	0.0	0.732801595214357	0.19541375872382852	0.16071428571428573	0.4017857142857143	0.0	0.4375	0.0729483282674772	0.182370820668693	0.7446808510638298	0.0	0
0.6489495474217181	0.04429541753687706	0.21645021645021645	0.09956709956709957	0.46	0.8270577125842751	0.016832390898338885	0.6493506493506493	0.023809523809523808	0.03666666666666666	0.812892301997033	0.5858679797272333	2.8138528138528143	0.7225108225108225	0.25676923076923075	0.8397987204280409	0.15301665224242567	2.1645021645021645	0.15411255411255412	0.0712	0.0	0.026442307692307692	0.8024038461538462	0.17115384615384616	0.10199556541019955	0.0	0.7401330376940133	0.15787139689578714	0.358814352574103	0.08580343213728549	0.0	0.5553822152886115	0.11770726714431934	0.028147389969293755	0.8541453428863869	0.0	0
0.6209842386658236	0.019656054580895484	0.6162695152013147	0.05834018077239113	0.09466666666666668	0.766855975729685	0.08139596898914357	2.6705012325390305	0.1170912078882498	0.043846153846153854	0.7949768582985242	0.47903842323455437	5.7518488085456045	0.5846343467543139	0.10164285714285713	0.8137638323529397	0.22395406586693262	4.519309778142975	0.2399342645850452	0.0530909090909091	0.0	0.1243455497382199	0.6208551483420593	0.2547993019197208	0.0660772452303397	0.0	0.6621684504420661	0.27175430432759423	0.1404549950544016	0.2818991097922849	0.0	0.5776458951533135	0.07675675675675675	0.15405405405405406	0.7691891891891892	0.0	0
0.6560975823635735	0.09243554399640214	2.2652388797364083	0.30065897858319607	0.13272727272727275	0.6331777144139811	0.13139740348137785	2.471169686985173	0.30930807248764414	0.12516666666666668	0.812858965068868	0.0969454350326691	1.6474464579901154	0.10543657331136738	0.064	0.7877945476728998	0.39070217852116246	1.029654036243822	0.28459637561779244	0.27640000000000003	0.0	0.44228504122497053	0.15076560659599528	0.40694935217903416	0.43530113297555156	0.0	0.1526535480023852	0.4120453190220632	0.3360957642725598	0.34576427255985265	0.0	0.31813996316758747	0.42026482440990215	0.4323546344271733	0.1473805411629246	0.0	0
0.6973026068638618	0.11470870430288059	2.293577981651376	0.22768974145120935	0.09927272727272728	0.653567872573832	0.060735305194198175	2.085070892410342	0.1346955796497081	0.06460000000000002	0.7931318607750472	0.5440928875080179	4.587155963302752	0.5504587155963303	0.11999999999999998	0.7377836604995208	0.04293275447191561	1.6680567139282736	0.0871559633027523	0.05225	0.0	0.1744060475161987	0.712742980561555	0.11285097192224622	0.26313253012048193	0.0	0.636144578313253	0.10072289156626506	0.5064935064935064	0.29962894248608535	0.0	0.19387755102040816	0.2494289629968022	0.14755596162631338	0.6030150753768844	0.0	0
0.6409166256761782	0.010585617025237545	0.4058441558441559	0.044237012987012984	0.109	0.7424611395561802	0.07849443331735437	1.0146103896103895	0.12134740259740259	0.11960000000000001	0.771156847989116	0.6102253626514207	2.435064935064935	0.6968344155844156	0.2861666666666667	0.7963831517400771	0.11254142575609039	2.435064935064935	0.13758116883116883	0.056500000000000015	0.0	0.12696390658174098	0.7290870488322717	0.14394904458598726	0.05034642032332563	0.0	0.7930715935334873	0.15658198614318708	0.1459170013386881	0.4002677376171352	0.0	0.4538152610441767	0.05129411764705882	0.14070588235294118	0.808	0.0	0
0.6845657193585869	0.013476875428383599	0.629987400251995	0.02981940361192776	0.04733333333333333	0.717952647334344	0.09065544176946874	3.7799244015119697	0.19235615287694247	0.0508888888888889	0.774422477809221	0.4468226958543568	7.139857202855944	0.5875682486350273	0.08229411764705881	0.8012693609484883	0.1768156100049546	4.199916001679966	0.19025619487610249	0.0453	0.0	0.19826839826839826	0.6056277056277056	0.1961038961038961	0.03692147685907436	0.0	0.7275091003640146	0.23556942277691106	0.07230142566191446	0.4663951120162933	0.0	0.46130346232179226	0.03682572614107884	0.237551867219917	0.7256224066390041	0.0	0
0.6517976049787533	0.05398607515912572	1.6241299303944317	0.15730858468677494	0.09685714285714286	0.7278550312444775	0.013525175334776565	1.3921113689095126	0.03851508120649652	0.027666666666666662	0.7638206258806615	0.5150501782818304	6.728538283062646	0.6663573085846868	0.09903448275862069	0.8184672085988537	0.11084641677762487	5.104408352668214	0.13781902552204175	0.027000000000000003	0.0	0.045704845814977975	0.7907488986784141	0.16354625550660792	0.16361003861003862	0.0	0.693050193050193	0.14333976833976833	0.4714881780250348	0.11543810848400557	0.0	0.41307371349095967	0.18245425188374598	0.044671689989235736	0.7728740581270183	0.0	0
0.6909187361082597	0.017296675643523978	1.421608448415922	0.05077173030056864	0.03571428571428571	0.6499365818174978	0.016961929675143945	1.2185215272136476	0.04670999187652315	0.03833333333333333	0.7821449668952897	0.7070019576636603	5.686433793663688	0.8139723801787165	0.14314285714285716	0.8047882093855419	0.061852219130852856	3.4524776604386673	0.08854589764419171	0.025647058823529415	0.0	0.04920838682071031	0.8575096277278562	0.09328198545143346	0.05325948018747337	0.0	0.853855986365573	0.09288453344695356	0.27292576419213976	0.25109170305676853	0.0	0.4759825327510917	0.05570409982174688	0.05124777183600713	0.893048128342246	0.0	0
0.7080792063761735	0.011609548098515382	0.6150061500615006	0.04961049610496105	0.08066666666666668	0.7353905150401264	0.08781617344498305	2.050020500205002	0.1840918409184092	0.0898	0.7956130599192903	0.6399262936710572	3.2800328003280033	0.7076670766707667	0.21575	0.8228075836212693	0.06251147051883675	1.6400164001640016	0.058630586305863056	0.03575	0.0	0.19370146678170838	0.7446074201898188	0.06169111302847282	0.06080402010050251	0.0	0.8673366834170855	0.07185929648241206	0.1697054698457223	0.6297335203366059	0.0	0.2005610098176718	0.052700348432055746	0.1955574912891986	0.7517421602787456	0.0	0
0.6234366248624125	0.08096620606777999	2.8384279475982535	0.25065502183406113	0.08830769230769232	0.663723956706632	0.19738931435487564	4.148471615720524	0.41397379912663756	0.09978947368421053	0.788146669933308	0.23948372368238346	1.7467248908296944	0.2318777292576419	0.13275	0.7612788277203086	0.12213143331780625	1.9650655021834063	0.10349344978165939	0.05266666666666667	0.0	0.5524475524475524	0.3094405594405594	0.1381118881118881	0.4277198211624441	0.0	0.3956780923994039	0.176602086438152	0.32632177373507676	0.5389425810119386	0.0	0.13473564525298465	0.2795908426692645	0.46176327325864586	0.2586458840720896	0.0	0
0.6927724425335308	0.08455432489892674	3.236245954692557	0.18851132686084143	0.058249999999999996	0.7035337816932165	0.08867742992458572	2.2249190938511325	0.17071197411003236	0.07672727272727274	0.7514975539164902	0.27984256065944585	4.247572815533981	0.3094660194174757	0.07285714285714286	0.7509429219478551	0.28815213719968213	2.629449838187702	0.3313106796116505	0.126	0.0	0.21036889332003988	0.3813559322033898	0.4082751744765703	0.22731707317073171	0.0	0.37317073170731707	0.39951219512195124	0.27299355594610425	0.2472173403632103	0.0	0.4797891036906854	0.28191167574107684	0.25529340592861466	0.4627949183303085	0.0	0
0.6859994566838814	0.033236475371872416	1.0464629552113853	0.08874005860192549	0.0848	0.7279082797185518	0.029428545300165837	1.6743407283382168	0.06906655504395144	0.04125	0.789498604891668	0.5536083894846636	5.232314776056928	0.6538300544160737	0.12496	0.8206863070124388	0.149494634501926	3.767266638760988	0.18836333193804938	0.05	0.0	0.0757923748277446	0.7175011483693156	0.20670647680293983	0.09532374100719425	0.0	0.7023381294964028	0.20233812949640287	0.25634824667472794	0.19951632406287786	0.0	0.5441354292623942	0.10933470861268695	0.0850954100051573	0.8055698813821558	0.0	0
0.7465837165086574	0.08338217677993692	2.0798668885191347	0.1376871880199667	0.06620000000000001	0.6802639899138753	0.014350477749021165	1.8718801996672214	0.04908485856905158	0.02622222222222222	0.7744324453331252	0.5613423639047832	5.615640599001664	0.7050748752079867	0.12555555555555553	0.8199202472516848	0.11413113163871585	2.7038269550748755	0.10815307820299501	0.04000000000000001	0.0	0.056922334780511334	0.8176555716353111	0.12542209358417752	0.1447944006999125	0.0	0.7414698162729659	0.1137357830271216	0.46685472496473907	0.16643159379407615	0.0	0.36671368124118475	0.15438432835820895	0.05503731343283582	0.7905783582089553	0.0	0
0.7097141695065303	0.10091179603321922	2.059308072487644	0.17174629324546953	0.0834	0.6953702292223721	0.07137028531525866	2.6771004942339376	0.1326194398682043	0.049538461538461545	0.782897853331362	0.46748044114724363	4.118616144975288	0.5650741350906096	0.13720000000000002	0.8030575395227139	0.10623612586379497	1.2355848434925865	0.13056013179571663	0.10566666666666667	0.0	0.1601193436101442	0.6822476379910493	0.15763301839880656	0.198005698005698	0.0	0.6514719848053181	0.15052231718898385	0.39488636363636365	0.30492424242424243	0.0	0.3001893939393939	0.19753671245855045	0.15253434391283752	0.649928943628612	0.0	0
0.652433958307667	0.0245282635025711	1.0309278350515465	0.0643298969072165	0.0624	0.7782953052464652	0.036600565821112346	1.8556701030927834	0.0754639175257732	0.04066666666666666	0.7598883335314679	0.4914610098739244	7.216494845360825	0.6531958762886598	0.0905142857142857	0.8514173646651394	0.22311706546409615	4.742268041237113	0.2070103092783505	0.04365217391304348	0.0	0.08065226972234464	0.6981048920229176	0.22124283825473778	0.0695807314897413	0.0	0.7065120428189117	0.22390722569134702	0.18549346016646848	0.21759809750297265	0.0	0.5969084423305588	0.0811232449297972	0.09516380655226209	0.8237129485179407	0.0	0
0.7250689755827794	0.06263261347037043	2.4360535931790497	0.1660576532683719	0.06816666666666667	0.673855769921784	0.0671132887666039	1.8270401948842874	0.20178643930166465	0.11044444444444444	0.7859540042706875	0.42622460295212156	3.6540803897685747	0.43118148599269185	0.11799999999999998	0.8345224519779444	0.2211535807094127	2.0300446609825418	0.20097442143727162	0.099	0.0	0.24196689386562803	0.5170399221032133	0.2409931840311587	0.20803662258392674	0.0	0.5401831129196337	0.2517802644964395	0.2919343326195575	0.3547466095645967	0.0	0.3533190578158458	0.20782520325203252	0.2525406504065041	0.5396341463414634	0.0	0
0.6587202252092604	0.029617232848076894	1.59963436928702	0.08089579524680073	0.050571428571428566	0.5998016118229096	0.007173826389976652	0.6855575868372943	0.04250457038391225	0.062	0.787263672232114	0.5742912542072853	5.255941499085923	0.7481718464351006	0.1423478260869565	0.8114626941577789	0.09555728206166639	3.656307129798903	0.12842778793418647	0.035124999999999997	0.0	0.04624564893088016	0.8140228741919443	0.13973147687717555	0.08448687350835322	0.0	0.7813842482100238	0.1341288782816229	0.32123411978221417	0.16878402903811252	0.0	0.5099818511796733	0.09281594126900891	0.04876769795490299	0.8584163607760881	0.0	0
0.6835236909869604	0.13434067695605406	2.3384353741496597	0.22151360544217688	0.09472727272727276	0.6349931846825475	0.01245342718466697	1.0629251700680273	0.05229591836734694	0.0492	0.7542157529885734	0.2903356991352718	7.44047619047619	0.4026360544217687	0.054114285714285726	0.7960055786801734	0.25981714352077734	5.952380952380952	0.32355442176870747	0.05435714285714287	0.0	0.06717640633533588	0.517203713817586	0.4156198798470781	0.23373710183938987	0.0	0.42485419470614627	0.3414087034544639	0.3708185053380783	0.08754448398576513	0.0	0.5416370106761565	0.3274670018856065	0.07730986800754243	0.595223130106851	0.0	0
0.6905566902367891	0.042189581744774926	2.2172949002217295	0.13215077605321507	0.05960000000000001	0.7008538788398851	0.06908120649382055	3.7694013303769403	0.16452328159645233	0.043647058823529414	0.7915460634980571	0.5687461640012543	4.656319290465633	0.6368070953436807	0.13676190476190475	0.6898985135710058	0.018524433395287702	0.8869179600886918	0.06651884700665188	0.07500000000000001	0.0	0.18957588145120083	0.7337761880429229	0.07664793050587634	0.15817409766454352	0.0	0.7622080679405521	0.07961783439490445	0.36385836385836384	0.452991452991453	0.0	0.18315018315018314	0.14156769596199525	0.17624703087885984	0.6821852731591449	0.0	0
0.7040664922915176	0.12265070375893865	2.261420171867933	0.22885572139303484	0.1012	0.7094817940041284	0.040224008366686534	3.165988240615106	0.12030755314337403	0.038	0.7958772749331784	0.2979310578736093	7.236544549977386	0.4554500226142017	0.06293750000000001	0.8536686506584936	0.18743327840301396	5.653550429669833	0.19538670284938942	0.034559999999999994	0.0	0.1560117302052786	0.5906158357771261	0.2533724340175953	0.2601542416452442	0.0	0.5177377892030849	0.22210796915167094	0.420265780730897	0.22093023255813954	0.0	0.3588039867109635	0.2844294547498595	0.14952220348510398	0.5660483417650365	0.0	0
0.716943235927524	0.05838241624248958	4.0037682524729155	0.17051342439943476	0.04258823529411765	0.5504872598118534	0.004167365501379104	0.9420631182289214	0.025435704192180875	0.026999999999999996	0.7580520015717329	0.5151463262794695	5.887894488930758	0.7522373999057936	0.12775999999999998	0.7333870431186253	0.026853781047513302	1.8841262364578428	0.05181347150259067	0.0275	0.0	0.030664395229982964	0.9068710959681999	0.06246450880181715	0.1749637506041566	0.0	0.7718704688255196	0.053165780570323826	0.688212927756654	0.10266159695817491	0.0	0.20912547528517111	0.17983109786388474	0.026825633383010434	0.7933432687531048	0.0	0
0.7432783059898587	0.02779264988483649	1.4326647564469914	0.0659025787965616	0.046	0.7491463988374346	0.0351396565614048	1.4326647564469914	0.06958657388456815	0.048571428571428564	0.8160125407602836	0.5912947365207905	4.502660663119116	0.6631191158411789	0.14727272727272728	0.8183695287099975	0.17163949759066333	2.660663119115841	0.20139173147769138	0.0756923076923077	0.0	0.07449605609114812	0.7099035933391762	0.21560035056967572	0.0708315002199736	0.0	0.7127144742630884	0.21645402551693796	0.19562575941676794	0.2065613608748481	0.0	0.5978128797083839	0.08252178370066633	0.08713480266529984	0.8303434136340339	0.0	0
0.6942853402676707	0.05488223845163147	1.0692899914456802	0.12788708297690335	0.11960000000000001	0.6573645795158757	0.10574015781909715	2.9940119760479043	0.31137724550898205	0.10400000000000001	0.7618157985432022	0.38738214666576604	4.063301967493585	0.4093242087254063	0.10073684210526315	0.7658094833842226	0.14548847151898367	2.5662959794696323	0.1514114627887083	0.059000000000000004	0.0	0.35703776360961254	0.4693477194703286	0.17361451692005886	0.18571428571428572	0.0	0.5944099378881987	0.21987577639751552	0.2165097755249819	0.5271542360608255	0.0	0.25633598841419264	0.1507056451612903	0.36693548387096775	0.48235887096774194	0.0	0
0.631372844205634	0.05596386638056064	1.7849174475680498	0.12896028558679162	0.07225000000000001	0.6612917083383868	0.10256224000895815	4.462293618920125	0.22311468094600626	0.05000000000000001	0.7180185883086077	0.12619413182022482	3.3467202141900936	0.23650156180276663	0.07066666666666667	0.7627718814786449	0.36561882783452165	4.908522980812138	0.41142347166443555	0.08381818181818182	0.0	0.25614754098360654	0.27151639344262296	0.4723360655737705	0.16599655370476737	0.0	0.3044227455485353	0.5295807007466973	0.16890707188778492	0.29222676797194624	0.0	0.5388661601402689	0.21910538286580744	0.37907505686125853	0.40181956027293403	0.0	0
0.666819707663235	0.03336084037259043	2.2366815778771856	0.11386742578283855	0.05090909090909091	0.744887378983899	0.029973988669197538	2.03334688897926	0.09109394062627084	0.04479999999999999	0.8135474840577297	0.6192541533292073	5.08336722244815	0.6726311508743391	0.13232	0.8358899760680337	0.13345972216759663	2.2366815778771856	0.12240748271655144	0.054727272727272736	0.0	0.10279944928866452	0.7590637907296925	0.13813675998164296	0.12527964205816555	0.0	0.7400447427293065	0.13467561521252797	0.34782608695652173	0.2782608695652174	0.0	0.3739130434782609	0.12974976830398516	0.10379981464318813	0.7664504170528267	0.0	0
0.7087554724907292	0.10937466108839605	3.0408340573414425	0.2211120764552563	0.07271428571428572	0.6790565386641283	0.027541032396268386	1.3032145960034753	0.08992180712423979	0.069	0.7696143632007973	0.27253417313972206	5.430060816681147	0.3935708079930495	0.07248	0.7663693843445265	0.25185629917943864	3.69244135534318	0.2953953084274544	0.08	0.0	0.1154489682097044	0.5052983825989961	0.3792526491912995	0.24295942720763722	0.0	0.4324582338902148	0.324582338902148	0.3646131805157593	0.14828080229226362	0.0	0.4871060171919771	0.31381011097410605	0.12762022194821207	0.5585696670776819	0.0	0
0.7168329231632107	0.10600731134430798	2.9106029106029108	0.1417879417879418	0.048714285714285724	0.7044895468832775	0.11939045106342303	2.079002079002079	0.26902286902286904	0.12940000000000002	0.7456352488040521	0.2299407197324329	5.405405405405405	0.27442827442827444	0.05076923076923078	0.8289242087496214	0.31807212580459604	4.781704781704782	0.3147609147609148	0.06582608695652174	0.0	0.313468992248062	0.31976744186046513	0.36676356589147285	0.19397042093287828	0.0	0.37542662116040953	0.43060295790671216	0.19541547277936963	0.37077363896848137	0.0	0.433810888252149	0.20691747572815533	0.3925970873786408	0.40048543689320387	0.0	0
0.7046230661651756	0.20379021705521488	2.329521389241847	0.2863193562049979	0.1229090909090909	0.7656824241523359	0.039748075705902254	2.7530707327403645	0.08005082592121983	0.029076923076923087	0.7754373678247636	0.38210908079212136	5.506141465480729	0.5340957221516307	0.09699999999999999	0.7862783588195836	0.08098770907859629	1.0588733587462937	0.09953409572215163	0.094	0.0	0.11216617210682493	0.7483679525222552	0.1394658753709199	0.31123388581952116	0.0	0.5805709023941068	0.10819521178637201	0.6145454545454545	0.17181818181818181	0.0	0.21363636363636362	0.3179680150517404	0.08889934148635936	0.5931326434619003	0.0	0
0.7710873302455947	0.010611814596805288	0.8980691513246519	0.023798832510103278	0.026500000000000003	0.7361114340873872	0.019117641388381616	0.8980691513246519	0.06061966771441401	0.0675	0.7777550125218682	0.5921898337295236	5.1638976201167495	0.772788504714863	0.14965217391304347	0.8102277401619877	0.10879820577629096	4.7148630444544235	0.14279299506061965	0.03028571428571429	0.0	0.06209751609935603	0.7916283348666053	0.14627414903403863	0.025334608030592735	0.0	0.8226577437858509	0.15200764818355642	0.10474308300395258	0.26679841897233203	0.0	0.6284584980237155	0.02776322682032478	0.07071765322158198	0.9015191199580932	0.0	0
0.6725749568898871	0.10795872911998508	2.285002077274616	0.26422933111757374	0.11563636363636366	0.6569144035207652	0.027523447922266554	1.6618196925633568	0.08184461985874533	0.049249999999999995	0.7664567860678536	0.5101750770459219	3.115911923556294	0.5612796011632738	0.18013333333333328	0.8595858843454434	0.12069298213178836	2.4927295388450355	0.09264644786040714	0.037166666666666674	0.0	0.11123658949745906	0.7628458498023716	0.1259175607001694	0.28778280542986423	0.0	0.6113122171945702	0.10090497737556561	0.6022727272727273	0.1865530303030303	0.0	0.21117424242424243	0.29120879120879123	0.0902014652014652	0.6185897435897436	0.0	0
0.7209072287419497	0.06603365621954094	2.035830618892508	0.1237785016286645	0.06080000000000001	0.6593986728111602	0.04420825593943566	1.2214983713355048	0.10993485342019543	0.09000000000000001	0.7420003107904727	0.316061851290542	5.4967426710097715	0.43037459283387625	0.07829629629629628	0.736825271765936	0.3064518159549563	4.071661237785016	0.3359120521172638	0.08249999999999999	0.0	0.12546468401486988	0.49117100371747213	0.383364312267658	0.13906678865507777	0.0	0.48353156450137236	0.3774016468435499	0.21729807005003574	0.19299499642601858	0.0	0.5897069335239457	0.1863887185775598	0.16554261189454322	0.648068669527897	0.0	0
0.5937112907322961	0.008349831080490712	1.364877161055505	0.048225659690627844	0.035333333333333335	0.6523111319957062	0.05807866465590889	2.5022747952684257	0.16424021838034578	0.06563636363636365	0.7816189953911105	0.40144042546812525	7.0518653321201095	0.5122838944494995	0.07264516129032256	0.792556683316039	0.2304589255663129	6.369426751592357	0.2752502274795268	0.04321428571428571	0.0	0.1725621414913958	0.5382409177820268	0.2891969407265774	0.05770277626565052	0.0	0.61295590636908	0.32934131736526945	0.09888059701492537	0.33675373134328357	0.0	0.5643656716417911	0.06654111738857502	0.22661644695543	0.706842435655995	0.0	0
0.6869893723936594	0.02336559765313284	1.1215791834903543	0.063257065948856	0.056400000000000006	0.7138088668152033	0.044930355174709	1.3458950201884252	0.1031852848811126	0.07666666666666667	0.7609438657354285	0.3361964002854487	3.589053387169134	0.48631673396141767	0.1355	0.8120674752348562	0.3332116797819811	3.813369223867205	0.3472409152086137	0.09105882352941176	0.0	0.11015325670498084	0.5191570881226054	0.3706896551724138	0.07053526763381691	0.0	0.542271135567784	0.3871935967983992	0.12314410480349346	0.20087336244541484	0.0	0.6759825327510917	0.09690721649484536	0.15807560137457044	0.7450171821305842	0.0	0
0.6275459861088982	0.0582788344567879	2.676181980374665	0.1672613737734166	0.06250000000000001	0.6311580930188628	0.03974983619383221	4.237288135593221	0.1431757359500446	0.03378947368421053	0.7690475066761021	0.45771913676640774	4.906333630686887	0.5294380017841214	0.10790909090909091	0.8051325449477599	0.1117166553055533	3.1222123104371096	0.1601248884924175	0.0512857142857143	0.0	0.17193358328869845	0.6357793251205142	0.19228709159078736	0.19521082769390943	0.0	0.6179073399271213	0.1868818323789693	0.35545023696682465	0.3042654028436019	0.0	0.3402843601895735	0.19915029208709506	0.17047265002655337	0.6303770578863516	0.0	0
0.7122002550860914	0.13086021184526891	4.450261780104713	0.2963350785340314	0.06658823529411766	0.7253005346304462	0.01707199008056953	1.3089005235602096	0.050785340314136125	0.038799999999999994	0.8238995233836707	0.41894297633413924	6.544502617801047	0.556020942408377	0.08496000000000001	0.8346398060176726	0.09354337030331146	2.356020942408377	0.0968586387434555	0.041111111111111105	0.0	0.07217261904761904	0.7901785714285714	0.13764880952380953	0.31218974076116934	0.0	0.5857694429123	0.10204081632653061	0.6674528301886793	0.11438679245283019	0.0	0.21816037735849056	0.32811594202898553	0.05623188405797101	0.6156521739130435	0.0	0
0.7204995192139707	0.16964514861966112	2.1376656690893547	0.22488242838820008	0.1052	0.7155866778094139	0.03681729159490026	2.1376656690893547	0.09277469003847798	0.04340000000000001	0.771076151755077	0.4675856205873791	2.992731936725096	0.612654980761009	0.2047142857142857	0.7749857406179479	0.04921904860865964	1.7101325352714833	0.06968790081231295	0.040749999999999995	0.0	0.11969111969111969	0.7904026475455047	0.08990623276337562	0.2478793590951932	0.0	0.675306314797361	0.0768143261074458	0.5805739514348786	0.23951434878587197	0.0	0.17991169977924945	0.2417279411764706	0.09972426470588236	0.6585477941176471	0.0	0
0.7190081165144827	0.18351439012621046	4.467912266450041	0.28391551584077984	0.06354545454545456	0.6045925302305891	0.01621906148856035	1.421608448415922	0.0718927701056052	0.050571428571428566	0.7995304004643552	0.40240647957621867	3.6555645816409426	0.4670999187652315	0.12777777777777777	0.7927154926364225	0.14280140595916346	2.6401299756295695	0.17709179528838342	0.06707692307692309	0.0	0.10039705048213272	0.6522972206466251	0.2473057288712422	0.3059080962800875	0.0	0.5032822757111597	0.19080962800875273	0.5327743902439024	0.13490853658536586	0.0	0.3323170731707317	0.34501480750246794	0.08736426456071077	0.5676209279368213	0.0	0
0.7507551979441528	0.034544607741896785	1.4607679465776293	0.06302170283806344	0.04314285714285715	0.7098560256743013	0.0018290570507946318	0.41736227045075125	0.012103505843071787	0.028999999999999998	0.7927693359963636	0.6150441016166753	5.425709515859766	0.7813021702838063	0.144	0.8313315367245506	0.1437165841617496	3.5475792988313857	0.14357262103505844	0.04047058823529411	0.0	0.012917594654788419	0.8338530066815145	0.15322939866369711	0.06379383185466836	0.0	0.7908745247148289	0.14533164343050275	0.2881679389312977	0.05534351145038168	0.0	0.6564885496183206	0.07358674463937621	0.014132553606237816	0.9122807017543859	0.0	0
0.6658551573880394	0.049790037255550784	2.6842362127867254	0.18838457784285018	0.07018181818181818	0.6732460030771504	0.0280834263417516	2.1961932650073206	0.08589555880917521	0.03911111111111111	0.7456063499715072	0.3548859995623187	4.148365056124939	0.5012201073694486	0.12082352941176472	0.8130154576000551	0.14849862832862315	2.9282576866764276	0.22449975597852612	0.07666666666666667	0.0	0.105832832230908	0.6175586289837642	0.2766085387853277	0.20608649225840897	0.0	0.5483182060864923	0.24559530165509877	0.3776908023483366	0.17221135029354206	0.0	0.4500978473581213	0.24292007551919445	0.11076148521082442	0.6463184392699811	0.0	0
0.6115471868844617	0.015414050847609415	0.967741935483871	0.09483870967741935	0.09800000000000002	0.7219373445478283	0.07684901617865952	2.2580645161290325	0.21483870967741936	0.09514285714285715	0.7452116194414621	0.24394898318799463	2.5806451612903225	0.4341935483870968	0.16825	0.7933362462517161	0.1310479700011991	3.548387096774194	0.2561290322580645	0.07218181818181818	0.0	0.23734853884533144	0.4796863863150392	0.28296507483962935	0.12078882497945768	0.0	0.552999178307313	0.32621199671322926	0.1676168757126568	0.37970353477765106	0.0	0.4526795895096921	0.12749349522983522	0.2888117953165655	0.5836947094535994	0.0	0
0.7130338406881679	0.23792048209459968	2.0491803278688527	0.27172131147540984	0.1326	0.6695704257474725	0.05660401928618749	2.2540983606557377	0.12008196721311476	0.05327272727272728	0.7271766083426244	0.20681350941286536	4.508196721311475	0.3110655737704918	0.069	0.7371502777418184	0.19532910557351615	4.303278688524591	0.29713114754098363	0.06904761904761905	0.0	0.16488463702870004	0.42712436691052336	0.4079909960607766	0.3088029809035864	0.0	0.35351653469958083	0.3376804843968328	0.39440809042236763	0.17430101130279596	0.0	0.4312908982748364	0.3865889212827988	0.17084548104956268	0.4425655976676385	0.0	0
0.6117571541368015	0.044118970394435075	2.432103769760843	0.13295500608025942	0.054666666666666676	0.6879258877792791	0.17684634084998757	2.837454398054317	0.23064450749898663	0.0812857142857143	0.7493952518949779	0.31259082281434497	4.661532225374949	0.426834211593028	0.09156521739130434	0.7578197825300772	0.18502438433812396	2.432103769760843	0.209566274827726	0.08616666666666667	0.0	0.2660121552127162	0.49228611500701264	0.24170172978027116	0.17281348788198103	0.0	0.5547945205479452	0.27239199157007377	0.23196605374823195	0.4024045261669024	0.0	0.36562942008486565	0.1682051282051282	0.2917948717948718	0.54	0.0	0
0.690522919492457	0.08952250563058974	2.902155887230514	0.20439469320066336	0.07042857142857144	0.7201479752281893	0.11911222113396004	4.353233830845771	0.21434494195688225	0.04923809523809524	0.7914596379835447	0.19813580585493978	7.048092868988391	0.24875621890547264	0.03529411764705882	0.8144189178120301	0.36011005101739746	6.633499170812604	0.33250414593698174	0.050125	0.0	0.26941115164147994	0.3126628452318916	0.4179260031266285	0.26015831134564643	0.0	0.316622691292876	0.42321899736147756	0.27207505518763797	0.28532008830022076	0.0	0.44260485651214126	0.3062111801242236	0.32111801242236027	0.37267080745341613	0.0	0
0.6123226395260706	0.037556184098063966	0.8680555555555555	0.17274305555555555	0.199	0.7398471460366647	0.17379046073561583	3.2552083333333335	0.2322048611111111	0.07133333333333333	0.7825373048739026	0.3209241170236734	3.472222222222222	0.4157986111111111	0.11975	0.8352135739636705	0.16879765616563255	3.0381944444444446	0.1792534722222222	0.059000000000000004	0.0	0.28069254984260233	0.5026232948583421	0.2166841552990556	0.22498586772187676	0.0	0.5415488976823064	0.23346523459581683	0.29569093610698366	0.3974739970282318	0.0	0.30683506686478457	0.21047065044949761	0.2829190904283448	0.5066102591221576	0.0	0
0.6988905595829151	0.09691625763970058	3.725165562913907	0.20198675496688742	0.05422222222222222	0.6668302858624721	0.10515458083865689	1.8625827814569536	0.2429635761589404	0.13044444444444445	0.7864523694686381	0.329634801341246	4.759933774834437	0.33236754966887416	0.06982608695652175	0.7935872005344516	0.20118989292506856	4.346026490066225	0.222682119205298	0.05123809523809524	0.0	0.30446058091286304	0.41649377593361	0.279045643153527	0.26681246582832147	0.0	0.4390377255330782	0.29414980863860035	0.30254184748915064	0.36391816491010537	0.0	0.33353998760074394	0.2598509052183174	0.312566560170394	0.4275825346112886	0.0	0
0.7350116256531632	0.050915361433366474	1.4584346135148274	0.10695187165775401	0.07333333333333335	0.6783249048182937	0.048980975143433886	2.916869227029655	0.15799708313077296	0.054166666666666675	0.7627563113202771	0.30558437538665784	5.83373845405931	0.5221195916383082	0.08950000000000001	0.8261679117829672	0.19570686718090807	3.6460865337870687	0.21293145357316481	0.05840000000000001	0.0	0.1769188894937398	0.5846488840500816	0.23843222645617856	0.12702078521939955	0.0	0.6200923787528868	0.2528868360277136	0.22380467955239064	0.3306205493387589	0.0	0.44557477110885046	0.13588634959851761	0.20074119827053738	0.663372452130945	0.0	0
0.7266346809487877	0.06737751231392887	1.6280016280016278	0.11314611314611314	0.0695	0.6670299487188465	0.016447400104800693	1.221001221001221	0.05616605616605617	0.046000000000000006	0.7875110733906734	0.6459997533604268	4.680504680504681	0.73992673992674	0.15808695652173912	0.7951870994178517	0.06911039104467082	1.8315018315018314	0.09076109076109076	0.04955555555555555	0.0	0.06333180357962367	0.8343276732446077	0.10234052317576871	0.1198792583009918	0.0	0.7839586028460543	0.09616213885295385	0.4350547730829421	0.215962441314554	0.0	0.3489827856025039	0.12444046553267682	0.06177260519247986	0.8137869292748433	0.0	0
0.7200924529343816	0.0646930252721137	1.6481252575195715	0.1215492377420684	0.07375000000000001	0.7351114936684185	0.17404360919897888	3.296250515039143	0.3366295838483725	0.10212500000000001	0.7963997326078719	0.3153629502784224	3.296250515039143	0.33868974042027195	0.10275000000000001	0.8134551886944446	0.20908954389422163	3.5022661722290893	0.20313143798928718	0.057999999999999996	0.0	0.38320825515947465	0.38555347091932457	0.23123827392120075	0.18322981366459629	0.0	0.5105590062111801	0.3062111801242236	0.1838006230529595	0.5090342679127726	0.0	0.3071651090342679	0.15253360910031025	0.42244053774560497	0.4250258531540848	0.0	0
0.6890663385129342	0.01602110643209071	0.8463817181548878	0.0799830723656369	0.0945	0.6775202955889637	0.0622028777219923	3.808717731696995	0.14261531950909861	0.03744444444444445	0.787692939039121	0.30126404299093557	5.50148116800677	0.3948370715192552	0.07176923076923075	0.7968572364880356	0.3803667231511702	6.559458315700381	0.3825645366060093	0.0583225806451613	0.0	0.15501379944802207	0.4291628334866605	0.41582336706531736	0.09328726554787758	0.0	0.4605133267522211	0.4461994076999013	0.13216783216783218	0.23566433566433567	0.0	0.6321678321678321	0.1295407813570939	0.23098012337217272	0.6394790952707334	0.0	0
0.7120297838240206	0.04622084422588888	2.765957446808511	0.09659574468085107	0.03492307692307693	0.7822909343984507	0.018289422137977306	1.4893617021276597	0.04170212765957447	0.027999999999999997	0.7847914374311544	0.637013662667217	7.0212765957446805	0.7863829787234042	0.112	0.8222224836662081	0.0706660729997208	2.9787234042553195	0.07531914893617021	0.025285714285714293	0.0	0.046161092793217146	0.8704663212435233	0.08337258596325954	0.10079928952042629	0.0	0.8206039076376554	0.07859680284191829	0.45219123505976094	0.1952191235059761	0.0	0.35258964143426297	0.10446387482742751	0.04509894155545329	0.8504371836171192	0.0	0
0.7277326000550057	0.03833249070690114	1.0158472165786265	0.0914262494920764	0.09	0.6905153600367159	0.06606827455976519	2.6412027631044293	0.13368549370174726	0.050615384615384625	0.7596324108501835	0.48869412514566435	6.704591629418935	0.6273872409589598	0.09357575757575759	0.8301107574914407	0.15354934410077445	4.876066639577408	0.1475010158472166	0.03025	0.0	0.14713774597495527	0.6905187835420393	0.16234347048300538	0.10553470919324578	0.0	0.724202626641651	0.1702626641651032	0.24536532170119957	0.35877862595419846	0.0	0.39585605234460197	0.10724499523355577	0.15681601525262154	0.7359389895138226	0.0	0
0.5921889383832756	0.018056360735809858	1.3992537313432836	0.06576492537313433	0.04700000000000001	0.6163164501630439	0.07005392787794029	2.798507462686567	0.2439365671641791	0.08716666666666667	0.7924547424182765	0.3209248330655754	4.664179104477611	0.39972014925373134	0.0857	0.7679893150727675	0.21240035097855475	4.4309701492537314	0.2905783582089552	0.06557894736842107	0.0	0.26110833749375933	0.4278582126809785	0.3110334498252621	0.08698334361505243	0.0	0.5286859962985812	0.38433066008636646	0.10955710955710955	0.4063714063714064	0.0	0.4840714840714841	0.09270216962524655	0.3438527284681131	0.5634451019066403	0.0	0
0.7221839312058933	0.055094509849003236	1.3398838767306833	0.125502456453774	0.09366666666666668	0.7248731582210782	0.08425507686405316	2.9030817329164806	0.1286288521661456	0.04430769230769231	0.7479008007376953	0.1911804609583389	3.3497096918267086	0.3532827154979902	0.10546666666666668	0.8082940136582871	0.40284765560587504	3.573023671281822	0.3925859758820902	0.109875	0.0	0.1470888661899898	0.40398365679264553	0.4489274770173647	0.14402870322911326	0.0	0.4054331112250128	0.45053818554587394	0.19406077348066297	0.19889502762430938	0.0	0.6070441988950276	0.20661764705882352	0.21176470588235294	0.5816176470588236	0.0	0
0.7555425435806666	0.06501589186680129	0.8357709987463435	0.10447137484329294	0.125	0.7032560310765347	0.0403741450998575	1.671541997492687	0.08315921437526118	0.049749999999999996	0.7733490332712925	0.48258681056645925	5.850396991224405	0.6101128290848308	0.1042857142857143	0.7721451269553128	0.16601849006646185	4.178854993731718	0.20225658169661512	0.04840000000000001	0.0	0.09286047596826878	0.6812879141390574	0.22585160989267383	0.11394712853236098	0.0	0.6654512306289881	0.22060164083865086	0.2679528403001072	0.2132904608788853	0.0	0.5187566988210075	0.13095861707700368	0.10424305919329492	0.7647983237297015	0.0	0
0.6817490911791337	0.006103802855084033	0.20593080724876442	0.02182866556836903	0.106	0.7407321250739543	0.022468263975761595	1.441515650741351	0.039538714991762765	0.027428571428571424	0.7836460995567882	0.7047744537374806	5.14827018121911	0.8455518945634267	0.16424	0.7881044790840476	0.06255917234730277	3.500823723228995	0.09308072487644152	0.02658823529411765	0.0	0.04042105263157895	0.864421052631579	0.09515789473684211	0.022727272727272728	0.0	0.880360205831904	0.09691252144082332	0.14133333333333334	0.256	0.0	0.6026666666666667	0.024069028156221618	0.043596730245231606	0.9323342415985467	0.0	0
0.7754331315471694	0.01081704896496602	0.43572984749455335	0.027450980392156862	0.063	0.7125273203216315	0.0595540812052526	2.832244008714597	0.12766884531590414	0.04507692307692309	0.7681146104135886	0.4908386433181797	7.407407407407407	0.6832244008714597	0.09223529411764708	0.8088273870096248	0.13921208817860264	4.793028322440088	0.1616557734204793	0.03372727272727274	0.0	0.13127240143369176	0.7025089605734767	0.16621863799283154	0.03146853146853147	0.0	0.7832167832167832	0.1853146853146853	0.08665749656121045	0.4030261348005502	0.0	0.5103163686382394	0.032744282744282746	0.15228690228690228	0.814968814968815	0.0	0
0.7417295147250984	0.04051481562980065	1.7905102954341987	0.09131602506714413	0.051	0.693392213334596	0.015640346294564497	1.1190689346463742	0.04207699194270367	0.0376	0.7986988130816232	0.4152304206263431	6.042972247090421	0.5541629364368845	0.0917037037037037	0.8185059626466613	0.22600024349187328	4.476275738585497	0.3124440465532677	0.0698	0.0	0.04630541871921182	0.6098522167487684	0.3438423645320197	0.09532710280373832	0.0	0.5785046728971963	0.32616822429906545	0.20481927710843373	0.09437751004016064	0.0	0.7008032128514057	0.1328125	0.061197916666666664	0.8059895833333334	0.0	0
0.7412989307727531	0.09235088562282683	1.6454134101192925	0.11723570547099958	0.07125	0.7003365854049936	0.010717882897918475	0.8227067050596463	0.023447141094199916	0.028499999999999998	0.7938481446083753	0.5763131676976654	4.113533525298231	0.7301522007404361	0.1775	0.8208177442992555	0.11497361673100896	2.6737967914438503	0.12916495269436445	0.048307692307692315	0.0	0.026561043802423114	0.8271202236719478	0.14631873252562907	0.12005054759898905	0.0	0.7476832350463353	0.13226621735467564	0.4344512195121951	0.08689024390243902	0.0	0.47865853658536583	0.134624468587624	0.0269248937175248	0.8384506376948512	0.0	0
0.6923171817973998	0.005520735773817158	0.6334459459459459	0.02322635135135135	0.03666666666666667	0.7184040806285482	0.023268743768380756	1.6891891891891893	0.08530405405405406	0.0505	0.7520112287408417	0.47702045131739884	6.967905405405405	0.6993243243243243	0.10036363636363636	0.8331626868968258	0.22768137863433818	5.0675675675675675	0.19214527027027026	0.03791666666666667	0.0	0.08733246865542585	0.7159533073929961	0.19671422395157803	0.025392428439519853	0.0	0.7645429362880887	0.2100646352723915	0.07724719101123595	0.28370786516853935	0.0	0.6390449438202247	0.028750653423941452	0.10559330893883952	0.865656037637219	0.0	0
0.7460320764437153	0.009265014517588922	0.836470096194061	0.020493517356754497	0.0245	0.7396268359266405	0.029081993944003195	1.8820577164366374	0.08448347971560016	0.044888888888888895	0.7894662305312914	0.745055572055784	2.7185278126306986	0.8690924299456294	0.3196923076923077	0.8505018834646915	0.022232892542391327	0.836470096194061	0.025930572982015895	0.031	0.0	0.08625106746370624	0.8872758326216909	0.026473099914602904	0.022384650525354044	0.0	0.9492919141160348	0.02832343535861124	0.15654952076677317	0.645367412140575	0.0	0.19808306709265175	0.0210390725633319	0.08673250322026621	0.8922284242164019	0.0	0
0.6773579913843542	0.1551597648997158	2.7726432532347505	0.2768022181146026	0.09983333333333334	0.6828596478205134	0.05639836250024513	3.234750462107209	0.14371534195933455	0.044428571428571435	0.7014662025973376	0.19421090326356472	3.234750462107209	0.338724584103512	0.10471428571428572	0.7600745904063323	0.1940051591133529	2.5415896487985212	0.24075785582255083	0.09472727272727273	0.0	0.1987220447284345	0.468370607028754	0.3329073482428115	0.3232595790609822	0.0	0.39557474365893147	0.28116567728008635	0.4185883997204752	0.21733053808525507	0.0	0.3640810621942697	0.36457699330493	0.18928788800973828	0.44613511868533173	0.0	0
0.7625626723029352	0.05960165502027469	2.28310502283105	0.08356164383561644	0.0366	0.6948519113405937	0.05489936139915033	4.10958904109589	0.13059360730593608	0.03177777777777778	0.7964249099283902	0.4933164035203963	4.5662100456621	0.6748858447488585	0.1478	0.8588843532377458	0.12083726272082786	2.054794520547945	0.11095890410958904	0.054	0.0	0.1425012456402591	0.7364225211758844	0.1210762331838565	0.09611344537815127	0.0	0.7762605042016807	0.12762605042016806	0.25702247191011235	0.40168539325842695	0.0	0.34129213483146065	0.09399075500770417	0.14689265536723164	0.7591165896250642	0.0	0
0.7801724243956621	0.0015219591531281482	0.21079258010118043	0.00463743676222597	0.022	0.7798678886062053	0.07650453495226117	1.8971332209106238	0.1045531197301855	0.05511111111111112	0.8011848673874289	0.5049155512010612	3.372681281618887	0.6218381112984823	0.184375	0.8102248593519603	0.22372638343525975	2.951096121416526	0.26897133220910624	0.09114285714285716	0.0	0.10504023718763236	0.6247352816603134	0.2702244811520542	0.005178907721280603	0.0	0.6944444444444444	0.300376647834275	0.012263099219620958	0.27647714604236345	0.0	0.7112597547380156	0.006343713956170703	0.14302191464821223	0.850634371395617	0.0	0
0.6621562916799325	0.034236265728425135	2.2412387938060307	0.09005704971475142	0.04018181818181819	0.7000700169973981	0.03393895939494895	2.2412387938060307	0.08924205378973105	0.039818181818181815	0.791882938731385	0.4361597694147257	8.353708231458842	0.5546047269763651	0.06639024390243903	0.8303261197294287	0.2965068606314391	5.9087204563977185	0.2660961695191524	0.045034482758620695	0.0	0.0980743394536498	0.6094939543215405	0.2924317062248097	0.09888143176733781	0.0	0.6089485458612975	0.29217002237136463	0.20219579139981703	0.20036596523330283	0.0	0.5974382433668801	0.12270960577456969	0.12159911160466408	0.7556912826207662	0.0	0
0.7511759435663117	0.12449355832037903	3.5167563094745553	0.1683905668183699	0.04788235294117647	0.7276140511834713	0.032586807483273694	1.4480761274306992	0.04799338022341746	0.03314285714285715	0.7813899193646153	0.3787983771564848	6.206040546131568	0.49151841125362017	0.07919999999999998	0.8330220305242222	0.239770374525475	5.999172527927183	0.29209764170459246	0.0486896551724138	0.0	0.05771144278606965	0.591044776119403	0.35124378109452736	0.17687961755758366	0.0	0.516297262059974	0.3068231203824424	0.33116354759967453	0.09438567941415785	0.0	0.5744507729861676	0.23787258912916423	0.06779661016949153	0.6943308007013442	0.0	0
0.622615907506873	0.028628010010250324	2.3706896551724137	0.10474137931034483	0.04418181818181819	0.6253785660620157	0.06575733775334909	2.155172413793103	0.18017241379310345	0.08360000000000001	0.7697393410580463	0.5431689108427278	5.172413793103448	0.6431034482758621	0.12433333333333334	0.7162718296775784	0.03892889527164005	1.7241379310344827	0.07198275862068966	0.041749999999999995	0.0	0.2012518054886856	0.718343765045739	0.08040442946557536	0.1277602523659306	0.0	0.7844374342797056	0.08780231335436382	0.29347826086956524	0.5048309178743962	0.0	0.20169082125603865	0.11286576869484441	0.19414770088248956	0.692986530422666	0.0	0
0.6515574354053095	0.06693579410859382	3.246753246753247	0.16277056277056276	0.05013333333333335	0.7365686580744427	0.1851487278003701	2.1645021645021645	0.18138528138528137	0.0838	0.7709119353935718	0.2189580604997439	3.67965367965368	0.2909090909090909	0.07905882352941176	0.6892069110495093	0.19956634866573797	5.194805194805195	0.36493506493506495	0.07024999999999999	0.0	0.21664943123061015	0.3474663908996898	0.43588417786970013	0.19883659439450027	0.0	0.355367530407192	0.44579587519830777	0.22954822954822954	0.2557997557997558	0.0	0.5146520146520146	0.256305385139741	0.28561690524880706	0.45807770961145194	0.0	0
0.6997795115468368	0.03381124023595322	1.6941973739940703	0.07539178314273613	0.044500000000000005	0.662233998296745	0.02744814406795746	1.9059720457433291	0.10292249047013977	0.054	0.7890164120152869	0.429422272056216	3.6001694197373992	0.47395171537484115	0.13164705882352942	0.7838172872791743	0.2672537113075231	1.9059720457433291	0.3477340110122829	0.18244444444444444	0.0	0.11131470453504352	0.5125973431058177	0.3760879523591388	0.08404154863078375	0.0	0.5283286118980169	0.3876298394711992	0.143317230273752	0.1956521739130435	0.0	0.6610305958132046	0.11558441558441558	0.1577922077922078	0.7266233766233766	0.0	0
0.6548279657812697	0.10964190125872236	2.9542097488921715	0.3293943870014771	0.1115	0.6439286720901984	0.013495231952732726	1.4771048744460857	0.0482520925652388	0.03266666666666667	0.7473673591580619	0.20211728158380937	3.9389463318562288	0.2678483505662235	0.068	0.7416303190273326	0.28388620357029437	5.662235352043329	0.35450516986706054	0.06260869565217393	0.0	0.07195301027900147	0.39941262848751835	0.5286343612334802	0.3460941541645111	0.0	0.28142783238489394	0.37247801345059495	0.44989912575655683	0.06590450571620712	0.0	0.484196368527236	0.5102974828375286	0.07475209763539283	0.41495041952707856	0.0	0
0.6839256823876841	0.06842987872593062	3.6525974025974026	0.13230519480519481	0.036222222222222225	0.6658766289177355	0.08910671784220522	2.029220779220779	0.1387987012987013	0.06840000000000002	0.759618468917177	0.325957660607066	6.087662337662338	0.4878246753246753	0.08013333333333333	0.8307562037049103	0.2530634929813928	5.073051948051948	0.24107142857142858	0.04752	0.0	0.1599625818521983	0.5622076707202993	0.2778297474275023	0.1536286522148916	0.0	0.5664467483506126	0.27992459943449577	0.2583201267828843	0.27099841521394613	0.0	0.4706814580031696	0.17433155080213902	0.18288770053475936	0.6427807486631016	0.0	0
0.7073329544990539	0.032557806358142184	1.0	0.0565	0.0565	0.5928694025503816	0.0012495301136088482	0.5	0.0135	0.027	0.8037418950114641	0.5098157224811749	6.5	0.7435	0.11438461538461539	0.8356012135560845	0.12254382955613102	5.25	0.1865	0.035523809523809534	0.0	0.014308426073131956	0.7880233174350821	0.1976682564917859	0.05727318803852002	0.0	0.7536746071971617	0.1890522047643183	0.2202729044834308	0.05263157894736842	0.0	0.7270955165692008	0.06945298094652735	0.016594960049170254	0.9139520590043024	0.0	0
0.6854410699944224	0.040199553216061584	1.784121320249777	0.11953612845673506	0.067	0.7166971144062083	0.11684294667779976	1.784121320249777	0.23907225691347012	0.134	0.7534377265923248	0.3627794602311956	5.798394290811775	0.4647636039250669	0.08015384615384614	0.8235614220505916	0.16369000947300288	3.1222123104371096	0.17662801070472792	0.056571428571428585	0.0	0.27152988855116517	0.5278622087132725	0.2006079027355623	0.1570926143024619	0.0	0.6107854630715123	0.2321219226260258	0.22333333333333333	0.44666666666666666	0.0	0.33	0.14517876489707476	0.2903575297941495	0.5644637053087758	0.0	0
0.5044571816090163	0.1290465755658673	3.078817733990148	0.3518062397372742	0.1142666666666667	0.523034745565815	0.08478950418063136	3.694581280788177	0.2799671592775041	0.07577777777777778	0.5891624429877037	0.06675013400360136	2.8735632183908044	0.1621510673234811	0.05642857142857144	0.5936148390454039	0.09935297330449233	3.284072249589491	0.20607553366174056	0.06275	0.0	0.4319189360354655	0.25015832805573146	0.31792273590880304	0.4885974914481186	0.0	0.22519954389965793	0.2862029646522235	0.4198922097011269	0.3341499265066144	0.0	0.2459578637922587	0.4431230610134436	0.35263702171664946	0.20423991726990692	0.0	0
0.551380959388467	0.10797478017519999	3.3444816053511706	0.2838628762541806	0.084875	0.5404004741006591	0.10032910052388958	2.508361204013378	0.25627090301003347	0.10216666666666668	0.6291886592311285	0.1440150871652882	1.8812709030100334	0.17391304347826086	0.09244444444444445	0.6232689841077862	0.13947709457432417	2.926421404682274	0.28595317725752506	0.09771428571428571	0.0	0.35785172212492705	0.2428488032691185	0.39929947460595444	0.38167509836987074	0.0	0.23383923552557617	0.3844856661045531	0.3436234817813765	0.3102226720647773	0.0	0.34615384615384615	0.3975409836065574	0.3588992974238876	0.24355971896955503	0.0	0
0.5544082873283429	0.16086133910853356	3.094059405940594	0.37334983498349833	0.12066666666666667	0.5292212074009857	0.05933445233781459	3.3003300330033003	0.21699669966996699	0.06575	0.5085940861970372	0.06497853451841204	3.3003300330033003	0.25123762376237624	0.076125	0.6368697287413839	0.08654788544213027	1.6501650165016502	0.15841584158415842	0.096	0.0	0.34628044766293614	0.4009216589861751	0.25279789335088876	0.4768177028451001	0.0	0.32086406743940993	0.20231822971549	0.4986225895316804	0.2898071625344353	0.0	0.2115702479338843	0.44362745098039214	0.257843137254902	0.2985294117647059	0.0	0
0.5464532263237856	0.08214192109508464	2.4896265560165975	0.2232365145228216	0.08966666666666667	0.6169534931712706	0.18587082983263498	2.282157676348548	0.312448132780083	0.1369090909090909	0.5971451190410939	0.10945044180428408	1.8672199170124482	0.23568464730290456	0.12622222222222224	0.652597541629086	0.13814623160004819	2.4896265560165975	0.22863070539419086	0.09183333333333334	0.0	0.40224358974358976	0.3034188034188034	0.29433760683760685	0.3246831623415812	0.0	0.3427881713940857	0.33252866626433314	0.2920738327904452	0.40879478827361565	0.0	0.2991313789359392	0.2894029047875202	0.4050564819795589	0.3055406132329209	0.0	0
0.6087312711360552	0.12190605695338257	2.6650266502665025	0.25174251742517423	0.09446153846153847	0.5872259702639271	0.12121234746059878	3.075030750307503	0.3148831488314883	0.10240000000000002	0.6188642736777785	0.11252682775102871	2.4600246002460024	0.2160721607216072	0.08783333333333332	0.6458084428714371	0.18037013217269904	2.870028700287003	0.21730217302173022	0.07571428571428572	0.0	0.4208219178082192	0.28876712328767123	0.29041095890410956	0.36744464392579296	0.0	0.31538001196888094	0.31717534410532616	0.32112970711297073	0.401673640167364	0.0	0.27719665271966526	0.321634363541121	0.4023048716605553	0.27606076479832375	0.0	0
0.543774059252222	0.1131376328982867	3.460912052117264	0.30944625407166126	0.08941176470588237	0.5707662272958582	0.14816310919479211	3.257328990228013	0.31555374592833874	0.09687500000000002	0.5586551583200619	0.05759407872600189	2.2394136807817593	0.12296416938110749	0.05490909090909091	0.580934779739307	0.15813246827799146	2.6465798045602607	0.2520358306188925	0.09523076923076923	0.0	0.4569575471698113	0.17806603773584906	0.36497641509433965	0.45211183819155265	0.0	0.17965496728138014	0.3682331945270672	0.3528319405756732	0.35979572887650885	0.0	0.287372330547818	0.41371801850843765	0.42188350571584105	0.16439847577572128	0.0	0
0.5331851810989879	0.04681236220648014	1.2547051442910915	0.15056461731493098	0.12	0.5834730782284732	0.1655446321015748	3.764115432873275	0.383521539104977	0.10188888888888889	0.6034815952827269	0.11608917524086437	2.509410288582183	0.19657047260560434	0.07833333333333334	0.6661531305128089	0.18390570612431784	2.509410288582183	0.2693433709744877	0.10733333333333334	0.0	0.45150172328902016	0.23141309699655344	0.3170851797144264	0.24423337856173677	0.0	0.31886024423337855	0.4369063772048847	0.18740239458615304	0.4773555439875065	0.0	0.33524206142634044	0.20606754436176303	0.5248998282770464	0.2690326273611906	0.0	0
0.6017309962370175	0.10490396663993037	2.443991853360489	0.21710794297352343	0.08883333333333333	0.5966244086910973	0.10523506602710771	3.054989816700611	0.28472505091649697	0.0932	0.6309973612722172	0.12324450293105393	2.8513238289205702	0.24073319755600814	0.08442857142857144	0.6938529535156431	0.24321407222292052	2.240325865580448	0.25743380855397147	0.1149090909090909	0.0	0.3636836628511967	0.30749219562955254	0.32882414151925077	0.30353075170842825	0.0	0.3365603644646925	0.35990888382687924	0.28594420600858367	0.375	0.0	0.33905579399141633	0.29237520570488207	0.3834339001645639	0.324190894130554	0.0	0
0.5971654271455928	0.09322941710998137	3.0851501439736735	0.2171945701357466	0.0704	0.6121990915589374	0.24383917782544437	3.0851501439736735	0.43726861373920195	0.14173333333333335	0.5708400581418505	0.05233723390154617	1.851090086384204	0.16783216783216784	0.09066666666666666	0.6297604005998609	0.10270129017001688	2.2624434389140275	0.1777046482928836	0.07854545454545453	0.0	0.558591697320021	0.21439831844456123	0.22700998423541777	0.38596491228070173	0.0	0.2982456140350877	0.3157894736842105	0.2609985170538804	0.5254572417202175	0.0	0.21354424122590213	0.26413206603301653	0.5317658829414708	0.20410205102551277	0.0	0
0.5196155400618494	0.07666098841767229	2.4433585073300756	0.22834295868502888	0.09345454545454546	0.5092547732360235	0.09407804787597066	2.2212350066637048	0.33318525099955576	0.15000000000000002	0.6233042765649802	0.12806268527312947	2.8876055086628165	0.1874722345624167	0.06492307692307694	0.6055120757761662	0.12739940538500394	2.665482007996446	0.25099955575299865	0.09416666666666668	0.0	0.4317789291882556	0.2429476108232585	0.3252734599884859	0.34243837441705527	0.0	0.2811459027315123	0.3764157228514324	0.2810278840896665	0.4100601421541826	0.0	0.3089119737561509	0.30486358244365364	0.44483985765124556	0.25029655990510086	0.0	0
0.5980774022725631	0.09335681317328368	2.6759983532317824	0.2568958419102511	0.09600000000000002	0.6284114560958461	0.22591769884154728	2.470152326060107	0.35199670646356523	0.1425	0.6173800354086733	0.0800982827369696	1.8526142445450802	0.1576780568135035	0.0851111111111111	0.6937097383224107	0.2139824125079861	2.470152326060107	0.2334293948126801	0.09450000000000001	0.0	0.47368421052631576	0.21218836565096952	0.3141274238227147	0.39644218551461247	0.0	0.24332909783989834	0.3602287166454892	0.30498533724340177	0.4178885630498534	0.0	0.27712609970674484	0.3351235230934479	0.45918367346938777	0.20569280343716434	0.0	0
0.583445365633986	0.11864447772758446	3.480753480753481	0.3321048321048321	0.09541176470588236	0.5964058786787183	0.20540783535830393	3.276003276003276	0.3726453726453726	0.11375	0.5682626376996414	0.06841092182670691	2.457002457002457	0.17895167895167896	0.07283333333333333	0.6647521337019537	0.0891102312914335	2.2522522522522523	0.1162981162981163	0.05163636363636364	0.0	0.5579399141630901	0.2679337829552422	0.1741263028816677	0.529373368146214	0.0	0.28524804177545693	0.185378590078329	0.40448877805486283	0.4538653366583541	0.0	0.14164588528678304	0.3758109360518999	0.42168674698795183	0.20250231696014828	0.0	0
0.571784264763815	0.03316358395588187	0.6268282490597575	0.08232344337651483	0.13133333333333333	0.6016196872421873	0.11240477995833642	1.880484747179273	0.2340158796489762	0.12444444444444445	0.597428033726429	0.07320413123754133	1.880484747179273	0.19013790221479315	0.10111111111111111	0.6706896631690596	0.35639882358376873	1.880484747179273	0.49352277475971584	0.2624444444444445	0.0	0.2550091074681239	0.20719489981785064	0.5377959927140255	0.10747408619749045	0.0	0.24822695035460993	0.6442989634478996	0.10165118679050568	0.2889576883384933	0.0	0.609391124871001	0.16254125412541254	0.46204620462046203	0.37541254125412543	0.0	0
0.5412818538621867	0.07849953620927347	2.5020850708924103	0.2773144286905755	0.11083333333333334	0.547359074661055	0.1059509051316547	2.085070892410342	0.2535446205170976	0.12160000000000001	0.5248949576446094	0.05199138635329397	2.5020850708924103	0.18807339449541285	0.07516666666666667	0.6998667386984981	0.3115581162170461	1.8765638031693077	0.2810675562969141	0.14977777777777776	0.0	0.35083669936526257	0.26024235429890363	0.3889209463358338	0.3715083798882682	0.0	0.2519553072625698	0.376536312849162	0.3415511042629687	0.3122752953261428	0.0	0.34617360041088857	0.3857308584686775	0.35266821345707655	0.26160092807424595	0.0	0
0.6153155990011749	0.14055327850021004	1.8412438625204584	0.23363338788870705	0.12688888888888888	0.5175432709635789	0.1040405388714769	2.454991816693944	0.3453355155482815	0.14066666666666666	0.6273555872417523	0.07817910031093175	1.227495908346972	0.1448445171849427	0.11800000000000001	0.6382851562938657	0.1878595953408197	2.2504091653027825	0.27618657937806873	0.12272727272727271	0.0	0.45061398825413773	0.18900160170848906	0.3603844100373732	0.356875	0.0	0.22125	0.421875	0.2732057416267943	0.40382775119617226	0.0	0.3229665071770335	0.32278123233465233	0.4771057094403618	0.20011305822498587	0.0	0
0.5859848614999134	0.08919967037891971	2.3138409760201935	0.2583087925957089	0.11163636363636366	0.5707838709009796	0.07290230211725687	2.944888514934792	0.2128733697938578	0.07228571428571429	0.4556478899234494	0.010294271634266593	0.8413967185527976	0.04880100967606226	0.058	0.6748609030532248	0.3699979926474948	3.155237694572991	0.48001682793437106	0.15213333333333331	0.0	0.28701077708451506	0.06579693703913783	0.6471922858763471	0.32816675574559057	0.0	0.06199893105291288	0.6098343132014965	0.27156125608137993	0.22379478107032286	0.0	0.5046439628482973	0.4967637540453074	0.40938511326860844	0.09385113268608414	0.0	0
0.5801430085925888	0.04515561572416047	1.4868309260832626	0.15590484282073067	0.10485714285714286	0.656797097944251	0.09737303264532782	2.336448598130841	0.221750212404418	0.09490909090909092	0.5933453383824483	0.0752868732657984	2.548853016142736	0.16907391673746813	0.06633333333333334	0.7170089193158337	0.4244610640740456	3.1860662701784195	0.4532710280373832	0.14226666666666665	0.0	0.26270759939607446	0.20030196275792653	0.536990437845999	0.20032751091703058	0.0	0.21724890829694324	0.5824235807860262	0.18762781186094069	0.2668711656441718	0.0	0.5455010224948875	0.2851592851592852	0.40559440559440557	0.30924630924630925	0.0	0
0.5435053110904038	0.1650452924512053	3.1223980016652786	0.417985012489592	0.13386666666666666	0.5680878388995813	0.12715621891445153	3.1223980016652786	0.253955037468776	0.08133333333333334	0.5684365293753272	0.07083741368309183	2.4979184013322233	0.208992506244796	0.08366666666666668	0.5944199026515731	0.04976540595165047	2.289758534554538	0.11906744379683597	0.052000000000000005	0.0	0.4363376251788269	0.3590844062947067	0.20457796852646637	0.5602678571428571	0.0	0.28013392857142855	0.15959821428571427	0.5284210526315789	0.32105263157894737	0.0	0.15052631578947367	0.47448015122873344	0.2882797731568998	0.23724007561436672	0.0	0
0.5282080409915485	0.047077858785042434	2.440106477373558	0.21872227151730259	0.08963636363636364	0.6688126417411029	0.09524319585418672	1.3309671694764862	0.1468500443655723	0.11033333333333334	0.6822090715249828	0.09914932620615022	2.440106477373558	0.13043478260869565	0.05345454545454546	0.6910868055051819	0.27525422123168153	4.436557231588288	0.5039929015084295	0.11359999999999999	0.0	0.18796138557637707	0.16695059625212946	0.6450880181714934	0.25637025481019243	0.0	0.15288611544461778	0.5907436297451898	0.251530612244898	0.16887755102040816	0.0	0.5795918367346938	0.4409660107334526	0.2960644007155635	0.2629695885509839	0.0	0
0.6308848593456521	0.10278600205945455	1.4824227022448115	0.23676408301567134	0.1597142857142857	0.5846371888599311	0.0779295799725111	2.7530707327403645	0.20118593816179586	0.07307692307692308	0.6304601201681216	0.09764966318880422	2.7530707327403645	0.21770436255823802	0.07907692307692307	0.6886496322025888	0.28312626326688595	3.1766200762388817	0.3443456162642948	0.10840000000000001	0.0	0.26359600443951164	0.28523862375138737	0.451165371809101	0.2963944856839873	0.0	0.2725344644750795	0.4310710498409332	0.30265295073091497	0.25717379534380075	0.0	0.4401732539252842	0.3611111111111111	0.30684754521963825	0.33204134366925064	0.0	0
0.5938618450160652	0.12132687005794918	2.8501628664495113	0.23534201954397393	0.0825714285714286	0.5751583300463231	0.09879158580693292	1.8322475570032573	0.255700325732899	0.13955555555555554	0.6559263669343384	0.07349879567443308	1.8322475570032573	0.1478013029315961	0.08066666666666665	0.7069229968843156	0.30761117352355694	3.0537459283387625	0.36115635179153094	0.11826666666666669	0.0	0.3343982960596379	0.19329073482428116	0.47231096911608095	0.3161925601750547	0.0	0.1985776805251641	0.4852297592997812	0.2761586239847109	0.3000477783086479	0.0	0.4237935977066412	0.3683875079668579	0.4002549394518802	0.23135755258126195	0.0	0
0.5869841074034753	0.04922510275668232	1.954821894005213	0.18505647263249347	0.09466666666666666	0.6426866195566483	0.1654180073904941	2.3892267593397047	0.43353605560382275	0.18145454545454548	0.5909796775390351	0.04047934694789143	1.737619461337967	0.09730668983492616	0.056	0.6544669661190932	0.2820129031545614	2.6064291920069507	0.2841007819287576	0.10900000000000003	0.0	0.5319829424307037	0.11940298507462686	0.3486140724946695	0.3266871165644172	0.0	0.17177914110429449	0.5015337423312883	0.20500481231953802	0.480269489894129	0.0	0.314725697786333	0.25849514563106796	0.6055825242718447	0.13592233009708737	0.0	0
0.6216178887391023	0.05032314401845592	2.2907122032486464	0.1886713869221158	0.08236363636363636	0.6655434630991959	0.16930164476102078	2.498958767180342	0.3281965847563515	0.13133333333333336	0.5959408218043567	0.05376149840060052	1.8742190753852561	0.16409829237817575	0.08755555555555555	0.7296630748666911	0.3801868645659404	2.498958767180342	0.31903373594335693	0.12766666666666668	0.0	0.40451745379876797	0.20225872689938398	0.3932238193018481	0.28084314941103533	0.0	0.24426534407935524	0.47489150650960943	0.2257100149476831	0.3926258096661684	0.0	0.3816641753861485	0.27706422018348625	0.4819571865443425	0.24097859327217125	0.0	0
0.5424049682245853	0.05157456966723764	1.963350785340314	0.1662303664921466	0.08466666666666667	0.6377463429225793	0.2173337931540796	2.617801047120419	0.3769633507853403	0.14400000000000002	0.615081730759106	0.07446877151179739	2.617801047120419	0.18324607329842932	0.07	0.6978729517934018	0.17701182456179593	3.0541012216404884	0.27356020942408377	0.0895714285714286	0.0	0.4521193092621664	0.21978021978021978	0.3281004709576138	0.2668067226890756	0.0	0.29411764705882354	0.43907563025210083	0.20352564102564102	0.46153846153846156	0.0	0.3349358974358974	0.22882882882882882	0.518918918918919	0.25225225225225223	0.0	0
0.5030505922790961	0.06277159823797562	2.271788517141677	0.26022304832713755	0.11454545454545455	0.5358917290492801	0.08650424672604204	3.0978934324659235	0.19950433705080545	0.06440000000000001	0.5102286420714598	0.08172625336868727	2.6848409748038002	0.2569186286658406	0.09569230769230772	0.7141176700997965	0.3034873453845482	2.4783147459727384	0.2833539859562164	0.11433333333333334	0.0	0.2696817420435511	0.3472920156337242	0.38302624232272475	0.32507739938080493	0.0	0.32094943240454077	0.3539731682146543	0.35019455252918286	0.26848249027237353	0.0	0.38132295719844356	0.3631123919308357	0.27838616714697406	0.3585014409221902	0.0	0
0.6134684617034587	0.15868562149723306	2.4927295388450355	0.25716659742417947	0.10316666666666668	0.5512246042447049	0.07646186322870321	2.9081844619858743	0.2555047777316161	0.08785714285714287	0.5914057385125386	0.06427619793043497	2.700457000415455	0.188616535105941	0.06984615384615385	0.6382488923208541	0.19272700780066992	3.531366846697133	0.2987120897382634	0.08458823529411766	0.0	0.34395973154362414	0.2539149888143177	0.4021252796420582	0.34542410714285715	0.0	0.2533482142857143	0.40122767857142855	0.3169482846902202	0.31490015360983103	0.0	0.3681515616999488	0.36670616113744076	0.36433649289099523	0.26895734597156395	0.0	0
0.6023589533523676	0.12544125567441095	1.9230769230769231	0.23333333333333334	0.12133333333333332	0.5721302385661141	0.12294881078513153	2.5641025641025643	0.29102564102564105	0.1135	0.6253119549671317	0.09048437026151125	3.205128205128205	0.25769230769230766	0.0804	0.7249715359666152	0.20839939464299956	2.136752136752137	0.21794871794871795	0.10200000000000001	0.0	0.3795986622073579	0.33612040133779264	0.2842809364548495	0.3291139240506329	0.0	0.36347197106690776	0.3074141048824593	0.3143350604490501	0.3920552677029361	0.0	0.29360967184801384	0.2983606557377049	0.3721311475409836	0.3295081967213115	0.0	0
0.551856184293107	0.02032736900655662	1.854140914709518	0.13391017717346518	0.07222222222222223	0.6511572545791277	0.2077959451338009	3.296250515039143	0.37041615162752367	0.112375	0.6776428108058067	0.19067652557850545	2.0601565718994643	0.26328800988875156	0.1278	0.6792011425796125	0.21528492181237935	3.0902348578491963	0.2323856613102596	0.0752	0.0	0.42768791627021885	0.3039961941008563	0.26831588962892483	0.21269633507853403	0.0	0.4181937172774869	0.36910994764397903	0.18176733780760626	0.5027964205816555	0.0	0.31543624161073824	0.17444981213097155	0.4825550187869028	0.34299516908212563	0.0	0
0.6544018746420749	0.03642009610215547	1.422186103210077	0.0930516050386022	0.06542857142857143	0.6671118117032472	0.14788909463821936	2.031694433157253	0.2527427874847623	0.1244	0.7242849988866711	0.009988347024700105	0.8126777732629012	0.027224705404307194	0.033499999999999995	0.732042027734962	0.48380698467918215	3.6570499796830553	0.6269809020723284	0.17144444444444443	0.0	0.278673835125448	0.030017921146953404	0.6913082437275986	0.1245241979336596	0.0	0.03643284393692224	0.8390429581294182	0.09565580618212197	0.2598162071846282	0.0	0.6445279866332498	0.2494553376906318	0.6775599128540305	0.07298474945533769	0.0	0
0.5591550339752658	0.02324620799393505	1.2366034624896949	0.11500412201154163	0.09300000000000001	0.6031378600124191	0.1327014272587074	3.0915086562242373	0.3330585325638912	0.10773333333333336	0.687388136068381	0.06171883352169991	2.4732069249793898	0.11830173124484748	0.04783333333333334	0.7128113757683197	0.3754480139637457	2.6793075020610058	0.4336356141797197	0.16184615384615386	0.0	0.37633907778295295	0.13367489520260828	0.4899860270144388	0.17243510506798518	0.0	0.1773794808405439	0.6501854140914709	0.13043478260869565	0.3777466105656849	0.0	0.49181860682561945	0.20305676855895197	0.5880640465793304	0.2088791848617176	0.0	0
0.574327200093016	0.06832959667022542	2.2348638764729785	0.2864689150751727	0.12818181818181817	0.591876406533104	0.1313060760672926	2.438033319788704	0.21495327102803738	0.08816666666666667	0.5709641760907204	0.06814869256029393	1.8285249898415277	0.24136529865908168	0.132	0.7156836046221947	0.3561024766205117	1.6253555465258025	0.2572125152377083	0.15825	0.0	0.30125284738041	0.33826879271070615	0.3604783599088838	0.36490683229813664	0.0	0.30745341614906835	0.327639751552795	0.3776111408677022	0.2833422603106588	0.0	0.339046598821639	0.38566739606126915	0.28938730853391686	0.324945295404814	0.0	0
0.5399195697026647	0.045038291103024417	2.4885939444214022	0.17751970136872666	0.07133333333333335	0.6598826423545889	0.22455524866824206	2.6959767731231854	0.33347158855246783	0.1236923076923077	0.6125872745099302	0.05504068259851237	1.8664454583160512	0.14765657403566984	0.0791111111111111	0.7170721306284328	0.26396772784460654	3.1107424305267526	0.34135213604313563	0.10973333333333334	0.0	0.405446293494705	0.1795259707513868	0.4150277357539082	0.26633478531425014	0.0	0.22153080273802117	0.5121344119477287	0.20827250608272507	0.39124087591240875	0.0	0.4004866180048662	0.2695214105793451	0.5062972292191436	0.22418136020151133	0.0	0
0.648897289217579	0.07049277125709721	2.5136154168412235	0.16715542521994134	0.06649999999999999	0.6338169534015947	0.16981500086747375	2.932551319648094	0.3984080435693339	0.13585714285714287	0.6721548817528777	0.037079703341623624	0.8378718056137411	0.057813154587348134	0.069	0.7062692930690518	0.31676168985535225	3.7704231252618348	0.37662337662337664	0.09988888888888889	0.0	0.4783702213279678	0.06941649899396378	0.4522132796780684	0.27785515320334264	0.0	0.09610027855153204	0.6260445682451253	0.17741218319253002	0.42285460204535347	0.0	0.3997332147621165	0.26814516129032256	0.6391129032258065	0.09274193548387097	0.0	0
0.595129276301856	0.06724793415303831	2.0990764063811924	0.1494542401343409	0.0712	0.5665990639253365	0.10787554902045621	1.6792611251049538	0.24391267842149456	0.14525	0.5698878430128075	0.07658927401222476	2.0990764063811924	0.21914357682619648	0.1044	0.6781986817515113	0.3098608787447654	3.3585222502099077	0.3874895046179681	0.115375	0.0	0.2867719644619941	0.25765054294175715	0.45557749259624875	0.19766796224319821	0.0	0.2898389783453637	0.5124930594114381	0.1913978494623656	0.3123655913978495	0.0	0.4962365591397849	0.24400274160383825	0.3982179575051405	0.3577793008910212	0.0	0
0.47803716860171086	0.03343610154087878	2.4885939444214022	0.2700124429697221	0.1085	0.44808833612547866	0.028679275629332424	2.6959767731231854	0.2438822065532974	0.09046153846153847	0.4766251429610324	0.021269667303021877	2.6959767731231854	0.16673579427623392	0.061846153846153856	0.6791960310227195	0.48701256692764194	2.281211115719618	0.3193695562007466	0.14	0.0	0.3340909090909091	0.22840909090909092	0.4375	0.3571036752605595	0.0	0.22051563357103676	0.4223806911684037	0.3240418118466899	0.2926829268292683	0.0	0.3832752613240418	0.396709323583181	0.3583180987202925	0.2449725776965265	0.0	0
0.5449883230210383	0.10050601662156915	2.4489795918367347	0.2620408163265306	0.107	0.5743252302769716	0.15638514141206739	2.653061224489796	0.32816326530612244	0.1236923076923077	0.501467603397648	0.04706619458216518	1.6326530612244898	0.18122448979591838	0.11099999999999999	0.6518784107399963	0.15022438059376775	2.0408163265306123	0.22857142857142856	0.11200000000000002	0.0	0.4446902654867257	0.24557522123893805	0.30973451327433627	0.39003645200486026	0.0	0.26974483596597815	0.3402187120291616	0.3200398803589232	0.40079760717846463	0.0	0.27916251246261214	0.3396825396825397	0.4253968253968254	0.23492063492063492	0.0	0
0.5180071028694274	0.10459072550725856	2.4783147459727384	0.34324659231722426	0.1385	0.5889217245756196	0.12002428917881763	2.0652622883106155	0.2507228418009087	0.1214	0.622617528336556	0.1589062436759497	2.271788517141677	0.2680710450227179	0.11800000000000001	0.614846754673284	0.10848062298271152	1.858736059479554	0.13795952085914912	0.07422222222222222	0.0	0.3817610062893082	0.40817610062893084	0.21006289308176102	0.45810363836824697	0.0	0.3577728776185226	0.18412348401323042	0.46896162528216706	0.3425507900677201	0.0	0.18848758465011287	0.3981792045999042	0.2908481073310973	0.3109726880689986	0.0	0
0.5270173919761191	0.04944741625434028	2.0134228187919465	0.2134228187919463	0.10600000000000001	0.5839154853016466	0.1065975420048079	2.6845637583892614	0.29574944071588366	0.11016666666666668	0.5352147034176346	0.07664940594740824	3.131991051454139	0.2621923937360179	0.08371428571428571	0.6724814318047557	0.2541874130781765	2.0134228187919465	0.22863534675615213	0.11355555555555553	0.0	0.37599544937428897	0.3333333333333333	0.2906712172923777	0.30304955527318933	0.0	0.37229987293519695	0.3246505717916137	0.28926622195269863	0.4008489993935719	0.0	0.30988477865372954	0.2766821345707657	0.3834106728538283	0.339907192575406	0.0	0
0.5614712377473777	0.08794316064000166	2.498958767180342	0.2232403165347772	0.08933333333333333	0.568812537473703	0.1788772370901503	3.7484381507705122	0.35443565181174513	0.09455555555555556	0.5961473870222055	0.06895461391709748	2.2907122032486464	0.15868388171595169	0.06927272727272728	0.6530297926117734	0.1447492627841597	2.7072053311120365	0.26364014993752605	0.09738461538461539	0.0	0.45630026809651475	0.20428954423592494	0.3394101876675603	0.34580645161290324	0.0	0.24580645161290324	0.40838709677419355	0.26534653465346536	0.4212871287128713	0.0	0.31336633663366337	0.3031674208144796	0.4813348416289593	0.2154977375565611	0.0	0
0.5694068149969871	0.1027074965211089	2.6573998364677025	0.25674570727718726	0.09661538461538462	0.5463435700208898	0.08349842857094725	2.4529844644317254	0.2632869991823385	0.10733333333333334	0.6049342541950861	0.08851101740622816	2.6573998364677025	0.12919051512673754	0.048615384615384616	0.6450943721328748	0.24109126264582376	2.861815208503679	0.3507767784137367	0.12257142857142858	0.0	0.3542354235423542	0.17381738173817382	0.47194719471947194	0.34850166481687017	0.0	0.1753607103218646	0.47613762486126526	0.2948356807511737	0.3023474178403756	0.0	0.4028169014084507	0.3954659949622166	0.40554156171284633	0.19899244332493704	0.0	0
0.5950946541346511	0.0600597371408183	2.337441563960901	0.19337016574585636	0.08272727272727273	0.6283311837120109	0.11028238956685732	2.337441563960901	0.25286867828304294	0.1081818181818182	0.5591589460562734	0.04481572699231092	2.5499362515937105	0.1733956651083723	0.06800000000000002	0.6823137483796893	0.37108560502322896	3.187420314492138	0.3803654908627284	0.11933333333333332	0.0	0.31348788198103267	0.21496311907270813	0.47154899894625923	0.25881683731513083	0.0	0.23208191126279865	0.5091012514220705	0.23393316195372751	0.3059125964010283	0.0	0.4601542416452442	0.3120713305898491	0.40809327846364885	0.27983539094650206	0.0	0
0.5608213914675643	0.053248277614841424	2.5020850708924103	0.16763969974979148	0.06700000000000002	0.6006135223531203	0.14326108141737356	2.293577981651376	0.29983319432860717	0.13072727272727272	0.652034655457641	0.13543142823078608	1.8765638031693077	0.22393661384487074	0.11933333333333335	0.7085723829456786	0.23643505782032975	2.5020850708924103	0.3085904920767306	0.12333333333333335	0.0	0.3602204408817635	0.26903807615230463	0.37074148296593185	0.2394282310899345	0.0	0.31983323406789754	0.44073853484216796	0.21601289629231596	0.3863514239656099	0.0	0.39763567974207414	0.24246079613992763	0.4336550060313631	0.3238841978287093	0.0	0
0.4808622747153503	0.02099515743973801	1.2442969722107011	0.13604313562836998	0.10933333333333334	0.6264612815768023	0.270300186057033	2.6959767731231854	0.3732890916632103	0.13846153846153844	0.6267419243508559	0.04374210831865402	1.2442969722107011	0.10700953961012029	0.08600000000000001	0.6478623392563394	0.23510727674448134	1.8664454583160512	0.38365823309829944	0.20555555555555555	0.0	0.4320691310609698	0.12385981757081133	0.4440710513682189	0.21707478491065518	0.0	0.17074784910655194	0.6121773659827928	0.15234556432884347	0.41802136553646074	0.0	0.42963307013469576	0.22072678331090176	0.6056527590847914	0.17362045760430686	0.0	0
0.6160615218661155	0.018539262383955687	1.2636899747262005	0.08930075821398484	0.07066666666666667	0.6090220252632969	0.18205425824603244	3.5804549283909015	0.4132266217354676	0.11541176470588237	0.6691646152160715	0.058923925033937626	2.7379949452401013	0.1933445661331087	0.07061538461538462	0.7227509166310063	0.3378286924773374	3.1592249368155016	0.3041280539174389	0.09626666666666668	0.0	0.45374653098982426	0.21230342275670674	0.333950046253469	0.15218951902368988	0.0	0.3295046661880833	0.5183058147882269	0.11070496083550914	0.5122715404699739	0.0	0.37702349869451696	0.12832929782082325	0.5938256658595642	0.2778450363196126	0.0	0
0.5620382164959559	0.01749993123377611	1.59963436928702	0.13025594149908593	0.08142857142857142	0.6063236634690712	0.04783302314076506	1.8281535648994516	0.19424131627056673	0.10625	0.5891222983627366	0.026527160877803657	1.1425959780621573	0.11974405850091407	0.1048	0.7058840695496906	0.4248492762380074	2.056672760511883	0.5557586837294333	0.2702222222222222	0.0	0.2233315817130846	0.13767735155018393	0.6389910667367315	0.16165626772546796	0.0	0.14861032331253546	0.6897334089619966	0.14797507788161993	0.22066458982346832	0.0	0.6313603322949117	0.2932098765432099	0.43724279835390945	0.26954732510288065	0.0	0
0.5650992398223229	0.02791087127120467	1.4534883720930232	0.1303986710963455	0.0897142857142857	0.6541241915913055	0.16169590314322538	2.0764119601328903	0.27367109634551495	0.13179999999999997	0.6756604678902787	0.06345308192172563	2.2840531561461797	0.1569767441860465	0.06872727272727273	0.7443111448846844	0.42621163859153843	2.9069767441860463	0.438953488372093	0.151	0.0	0.31470869149952246	0.18051575931232092	0.5047755491881566	0.17953116066323613	0.0	0.21612349914236706	0.6043453401943968	0.15467980295566502	0.3246305418719212	0.0	0.5206896551724138	0.23242042931162102	0.4877868245743893	0.27979274611398963	0.0	0
0.5620466021583634	0.04694020282718145	1.6535758577924762	0.13187267465894997	0.07974999999999999	0.6471125729120294	0.13315873965400868	2.273666804464655	0.3625465068210004	0.15945454545454546	0.6834501722047036	0.09288352899878512	1.6535758577924762	0.15998346424142207	0.09675	0.7138759609580028	0.34908419691467263	1.8602728400165358	0.34559735427862753	0.1857777777777778	0.0	0.4176190476190476	0.18428571428571427	0.3980952380952381	0.20687418936446172	0.0	0.2509727626459144	0.5421530479896238	0.15698818897637795	0.4315944881889764	0.0	0.41141732283464566	0.20151610865445357	0.5540113708149084	0.24447252053063803	0.0	0
0.6248672974881948	0.08048182594397196	1.9404915912031049	0.2363087537731781	0.12177777777777779	0.6041507696793471	0.12031053276403475	1.9404915912031049	0.30573523070288916	0.15755555555555556	0.671341826903245	0.148088606700482	2.802932298404485	0.27253126347563605	0.09723076923076925	0.707689136814068	0.16756948335299265	1.5092712376024149	0.18542475204829667	0.12285714285714287	0.0	0.40033879164313946	0.35686053077357427	0.24280067758328627	0.3403726708074534	0.0	0.39254658385093166	0.2670807453416149	0.3248369887374037	0.4202726733847066	0.0	0.2548903378778897	0.29010058231868713	0.3753308628904182	0.33456855479089465	0.0	0
0.5515484938690547	0.03607143771550459	2.0815986677768525	0.12364696086594505	0.059399999999999994	0.649818121204649	0.06987756447659396	2.0815986677768525	0.19109075770191508	0.0918	0.6124753850020288	0.08254477922770403	2.0815986677768525	0.21731890091590342	0.1044	0.7086737274325153	0.466009793161901	3.1223980016652786	0.46794338051623646	0.14986666666666662	0.0	0.2180522565320665	0.24798099762470308	0.5339667458432305	0.152856407617087	0.0	0.26865671641791045	0.5784868759650026	0.1579787234042553	0.24414893617021277	0.0	0.597872340425532	0.2323943661971831	0.3591549295774648	0.4084507042253521	0.0	0
0.6085073270628294	0.06572994185625741	1.6406890894175554	0.1874487284659557	0.11424999999999999	0.5648775859929979	0.03753577706289975	1.435602953240361	0.25430680885972107	0.17714285714285713	0.5174787643030816	0.06161103300842563	3.281378178835111	0.2276456111566858	0.06937499999999999	0.6708611183147432	0.22758268795887887	3.0762920426579163	0.3305988515176374	0.10746666666666668	0.0	0.3129732458354367	0.2801615345784957	0.40686521958606764	0.2513751375137514	0.0	0.30528052805280526	0.44334433443344334	0.24269782262347317	0.3292618162506638	0.0	0.42804036112586297	0.2800245098039216	0.3799019607843137	0.3400735294117647	0.0	0
0.5238968665219141	0.20631971067734317	2.393385552654482	0.32941688424717147	0.13763636363636364	0.5948083284873736	0.05935713530854102	1.7406440382941688	0.26414273281114015	0.15175	0.5356640906206553	0.016303294433513252	1.5230635335073979	0.08790252393385553	0.05771428571428572	0.6830513357974762	0.09220148826754512	2.393385552654482	0.3185378590078329	0.1330909090909091	0.0	0.39390006489292667	0.13108371187540557	0.47501622323166776	0.4476641040804258	0.0	0.11945594322885866	0.43287995269071555	0.36116412213740456	0.2895992366412214	0.0	0.34923664122137404	0.483397190293742	0.3876117496807152	0.12899106002554278	0.0	0
0.5310251723171098	0.016082808673752728	1.9740552735476595	0.15736040609137056	0.07971428571428572	0.6902764928187477	0.4711018075965795	3.102086858432036	0.5256627185561196	0.1694545454545455	0.645123240942274	0.04027482349339069	1.9740552735476595	0.16864072194021432	0.08542857142857144	0.6619573212906227	0.10221106122941706	2.5380710659898473	0.14833615341229556	0.058444444444444445	0.0	0.6238286479250335	0.2001338688085676	0.17603748326639893	0.33174791914387636	0.0	0.3555291319857313	0.31272294887039237	0.189280868385346	0.6322930800542741	0.0	0.1784260515603799	0.1847682119205298	0.6172185430463576	0.19801324503311257	0.0	0
0.6124136075585332	0.10507737059501313	1.325088339222615	0.2857773851590106	0.21566666666666667	0.639976704490184	0.0890997812482074	2.429328621908127	0.2769434628975265	0.114	0.7353407651864879	0.13059897872096798	2.208480565371025	0.14090106007067138	0.0638	0.6795570562779388	0.22121301055182943	2.429328621908127	0.2963780918727915	0.12200000000000001	0.0	0.3877551020408163	0.19727891156462585	0.41496598639455784	0.3952351863164325	0.0	0.1948686621869273	0.4098961514966402	0.3326478149100257	0.3223650385604113	0.0	0.34498714652956297	0.4061519146264909	0.3935969868173258	0.2002510985561833	0.0	0
0.6234051076667142	0.08936035733680307	1.4314928425357873	0.22372188139059304	0.15628571428571428	0.6525085079224698	0.02427745117453097	0.8179959100204499	0.1312883435582822	0.1605	0.7355814539339192	0.1941451868136943	2.8629856850715747	0.21595092024539878	0.07542857142857143	0.7504100068731431	0.4152811558444707	3.067484662576687	0.42903885480572596	0.13986666666666667	0.0	0.1691253951527924	0.2781875658587987	0.5526870389884089	0.2575329566854991	0.0	0.24858757062146894	0.493879472693032	0.2853416797078769	0.1674491392801252	0.0	0.5472091810119979	0.39183381088825214	0.22994269340974213	0.37822349570200575	0.0	0
0.6488420624520461	0.08096942193546508	1.2825994014536126	0.19281744335185977	0.15033333333333335	0.5828272440090216	0.056306769072411576	2.5651988029072252	0.23257802479692177	0.09066666666666667	0.6776091788246311	0.04898061443682805	1.923899102180419	0.09833262077811031	0.05111111111111111	0.7023172685450275	0.4730934060276283	3.2064985036340317	0.4762719110731082	0.14853333333333332	0.0	0.288135593220339	0.12182203389830508	0.590042372881356	0.2512534818941504	0.0	0.12813370473537605	0.6206128133704736	0.21384542437174017	0.2579421526789948	0.0	0.5282124229492651	0.3681632653061224	0.4440816326530612	0.18775510204081633	0.0	0
0.6191436208085054	0.04595286996497504	1.1638733705772812	0.19273743016759776	0.16560000000000002	0.5658598419341144	0.03433006947008561	1.86219739292365	0.22579143389199255	0.12125	0.43496672242979445	0.00022082933828964916	0.23277467411545624	0.0074487895716946	0.032	0.7138980602878182	0.5433325669241783	2.094972067039106	0.5740223463687151	0.274	0.0	0.27970011534025374	0.00922722029988466	0.7110726643598616	0.24894768490679495	0.0	0.009621166566446182	0.7414311485267588	0.19418386491557224	0.2274859287054409	0.0	0.5783302063789869	0.4524590163934426	0.5300546448087432	0.017486338797814208	0.0	0
0.5949320741754763	0.04918146188539835	1.7543859649122808	0.2482456140350877	0.14150000000000001	0.5780350118140948	0.06776538577557363	2.412280701754386	0.20614035087719298	0.08545454545454545	0.5940691052970611	0.022978503901340534	0.6578947368421052	0.06140350877192982	0.09333333333333334	0.7330676146295785	0.38988128305498515	2.1929824561403506	0.4842105263157895	0.22080000000000002	0.0	0.2742123687281214	0.08168028004667445	0.6441073512252042	0.312707182320442	0.0	0.07734806629834254	0.6099447513812155	0.2644859813084112	0.21962616822429906	0.0	0.5158878504672897	0.4812925170068027	0.39965986394557823	0.11904761904761904	0.0	0
0.5689097075035923	0.020815095091751508	1.0508617065994115	0.08575031525851198	0.0816	0.6245159082698497	0.16696762426143041	2.3118957545187055	0.3123160992013451	0.1350909090909091	0.5553475443988493	0.013498134837155848	1.2610340479192939	0.07229928541403952	0.05733333333333334	0.706579805876674	0.4479382579182926	1.8915510718789408	0.5296343001261034	0.28	0.0	0.34160919540229884	0.07908045977011494	0.5793103448275863	0.12469437652811736	0.0	0.10513447432762836	0.7701711491442543	0.09243316719528773	0.33665609424558224	0.0	0.57091073855913	0.18230563002680966	0.6639857015192135	0.15370866845397677	0.0	0
0.6574557250912471	0.055185057866903836	1.8987341772151898	0.1459915611814346	0.0768888888888889	0.7095142635041372	0.10308468088524017	2.109704641350211	0.16835443037974684	0.07980000000000001	0.4559588096442924	0.01348555342085134	1.0548523206751055	0.08607594936708861	0.08160000000000002	0.7031514201617267	0.45204361483205935	3.586497890295359	0.59957805907173	0.1671764705882353	0.0	0.19713438735177866	0.1007905138339921	0.7020750988142292	0.17554540842212074	0.0	0.1035007610350076	0.7209538305428717	0.15974145891043398	0.18421052631578946	0.0	0.6560480147737765	0.36459430979978924	0.4204425711275026	0.21496311907270813	0.0	0
0.6338915040738625	0.061196843237648145	1.588021778584392	0.19010889292196007	0.11971428571428573	0.6891169374039378	0.13710016368826772	2.722323049001815	0.23865698729582577	0.08766666666666667	0.5985673981072365	0.031734967117446694	0.6805807622504537	0.0925589836660617	0.136	0.7064820315976766	0.37567664328390615	3.629764065335753	0.4786751361161525	0.131875	0.0	0.2946778711484594	0.11428571428571428	0.5910364145658263	0.2497020262216925	0.0	0.12157330154946365	0.6287246722288439	0.2095	0.263	0.0	0.5275	0.3646649260226284	0.4577893820713664	0.17754569190600522	0.0	0
0.515343361509853	0.015355466980437799	1.2381345439537763	0.09987618654560462	0.08066666666666668	0.6107368006602607	0.06109687575005538	1.650846058605035	0.2113082955014445	0.128	0.6666031262873989	0.053023648348122246	1.4444903012794057	0.1011143210895584	0.07	0.725896643847882	0.518431599615434	2.682624845233182	0.5877011968633925	0.21907692307692306	0.0	0.2347546996790463	0.11233379183860615	0.6529115084823476	0.12663526949241236	0.0	0.1282051282051282	0.7451596023024595	0.1111111111111111	0.23507805325987144	0.0	0.6538108356290174	0.24224224224224225	0.5125125125125125	0.24524524524524524	0.0	0
0.6482049990688544	0.041677092668070403	0.948316737790422	0.10431484115694642	0.10999999999999999	0.6783792823526156	0.07947459737615248	1.896633475580844	0.17733522996680892	0.09350000000000001	0.7337190926686755	0.16466940831770915	4.030346135609293	0.2982456140350877	0.074	0.7502507615524516	0.31685061051493846	4.030346135609293	0.42010431484115696	0.10423529411764706	0.0	0.19798835362625727	0.33298041291688724	0.4690312334568555	0.12680115273775217	0.0	0.362536023054755	0.5106628242074928	0.14864864864864866	0.2527027027027027	0.0	0.5986486486486486	0.17988552739165986	0.30580539656582173	0.5143090760425184	0.0	0
0.6291497363758934	0.025327222375130565	0.6361323155216285	0.08566581849024597	0.13466666666666666	0.6925955400750641	0.1629158992195866	2.544529262086514	0.3418150975402884	0.13433333333333333	0.6625216827132752	0.03398749868270794	2.3324851569126377	0.08396946564885496	0.036000000000000004	0.7490041824591789	0.4552525112118786	3.392705682782019	0.48854961832061067	0.14400000000000002	0.0	0.3738404452690167	0.09183673469387756	0.5343228200371057	0.13015463917525774	0.0	0.12757731958762886	0.7422680412371134	0.09351851851851851	0.3731481481481482	0.0	0.5333333333333333	0.16749585406301823	0.6683250414593698	0.16417910447761194	0.0	0
0.6132799248897641	0.07063840590417797	1.296456352636128	0.16119273984442523	0.12433333333333334	0.6314371442425197	0.09734065213224957	2.3768366464995676	0.24762316335350043	0.10418181818181817	0.6761972333552577	0.15418778803616606	2.8089887640449436	0.287381158167675	0.10230769230769231	0.7065605580049518	0.24390339521724347	2.3768366464995676	0.30380293863439933	0.12781818181818183	0.0	0.29520865533230295	0.3426069036579083	0.36218444100978875	0.21424468696151636	0.0	0.3819643882825962	0.4037909247558874	0.2261976955730746	0.3474833232261977	0.0	0.4263189812007277	0.23153320918684048	0.35567970204841715	0.4127870887647424	0.0	0
0.6384451903182016	0.030166360905909538	1.1649580615097856	0.06430568499534017	0.055200000000000006	0.6471765421373378	0.14139793191135	2.096924510717614	0.3937558247903076	0.18777777777777777	0.587810863013196	0.01860941628245548	1.6309412861136998	0.05917986952469711	0.03628571428571429	0.6898227829807353	0.3049287819947205	3.494874184529357	0.4827586206896552	0.1381333333333333	0.0	0.4208167330677291	0.06324701195219123	0.5159362549800797	0.10607225211375865	0.0	0.09761721752498079	0.7963105303612605	0.06835066864784546	0.4185240217929668	0.0	0.5131253095591877	0.12432432432432433	0.7612612612612613	0.11441441441441441	0.0	0
0.6383724694604235	0.05228222885753844	0.8442380751371886	0.1418319966230477	0.168	0.6270792342549965	0.1229545802623277	1.8995356690586744	0.2714225411566062	0.1428888888888889	0.7190808355478092	0.0650585888649643	1.8995356690586744	0.13212325875897002	0.06955555555555555	0.7278661744827294	0.37833383032983287	2.743773744195863	0.4546222034613761	0.1656923076923077	0.0	0.3162813575996065	0.15395966551893753	0.529758976881456	0.19466975666280417	0.0	0.1813441483198146	0.6239860950173812	0.16342412451361868	0.3127431906614786	0.0	0.5238326848249028	0.26006191950464397	0.49767801857585137	0.24226006191950464	0.0	0
0.5619371394013841	0.036286930974759025	2.1249468763280914	0.18359541011474714	0.0864	0.6326405193519635	0.1828213542225956	2.7624309392265194	0.31024224394390143	0.1123076923076923	0.6727989708405793	0.09918899225074287	2.9749256268593287	0.18487037824054398	0.06214285714285716	0.6973683531910606	0.3092450714851329	3.399915002124947	0.3212919677008075	0.0945	0.0	0.3800104112441437	0.22644456012493494	0.3935450286309214	0.266173752310536	0.0	0.2680221811460259	0.4658040665434381	0.22523461939520334	0.3806047966631908	0.0	0.39416058394160586	0.27050720100187853	0.4571070757670632	0.27238572323105825	0.0	0
0.6585411050130934	0.07858176458885266	2.0981955518254303	0.20520352496852706	0.0978	0.6000650123858491	0.04044617740499874	1.678556441460344	0.1770877045740663	0.1055	0.6773289332716698	0.14561442401446567	2.3080151070079733	0.20226605119597146	0.08763636363636364	0.7093030215038716	0.4042297528878169	2.3080151070079733	0.41544271926143517	0.18	0.0	0.22280887011615627	0.25448785638859556	0.5227032734952481	0.2493625701172871	0.0	0.24579296277409485	0.5048444671086181	0.2572330352446081	0.2219884271436086	0.0	0.5207785376117833	0.35104091888011485	0.30294328786791097	0.3460157932519742	0.0	0
0.5924436018387581	0.01452986860858718	1.1061946902654867	0.09070796460176991	0.08199999999999999	0.6638142136924281	0.16317335975497554	1.991150442477876	0.3106194690265487	0.15600000000000003	0.7368986147552201	0.03341530766087205	1.3274336283185841	0.05929203539823009	0.04466666666666667	0.7153410219268787	0.38994473547401665	2.6548672566371683	0.5393805309734513	0.2031666666666667	0.0	0.3416058394160584	0.06520681265206812	0.5931873479318734	0.13157894736842105	0.0	0.08600770218228498	0.7824133504492939	0.09642521166509878	0.3301975540921919	0.0	0.5733772342427094	0.19692603266090297	0.6743515850144092	0.1287223823246878	0.0	0
0.6602917163330627	0.03819524868742132	1.475548060708263	0.1391231028667791	0.09428571428571429	0.624885772599712	0.1145990231072615	2.1079258010118043	0.2381956155143339	0.11300000000000002	0.6049789804015762	0.037404307960372515	1.475548060708263	0.11677908937605397	0.07914285714285715	0.7861107654904329	0.5262060692158841	3.1618887015177064	0.5059021922428331	0.16	0.0	0.27668952007835457	0.1356513222331048	0.5876591576885406	0.18262313226342003	0.0	0.15329275041505258	0.6640841173215274	0.1575178997613365	0.26968973747016706	0.0	0.5727923627684964	0.2815699658703072	0.48208191126279865	0.2363481228668942	0.0	0
0.613687410731906	0.025294244457193662	1.0283833813245578	0.11682435211846977	0.11359999999999999	0.6779581293254986	0.24741054164946658	2.0567667626491155	0.41546688605512133	0.202	0.6883839262532969	0.11217692422115794	2.4681201151789387	0.18963389551624846	0.07683333333333334	0.7278622961037454	0.2559284339606568	3.290826820238585	0.27807486631016043	0.0845	0.0	0.4704238472286912	0.21471821145784817	0.3148579413134606	0.19985925404644617	0.0	0.32441942294159043	0.4757213230119634	0.14416243654822336	0.5126903553299492	0.0	0.3431472081218274	0.16182336182336182	0.5754985754985755	0.26267806267806265	0.0	0
0.6954519016188847	0.01472074371030489	0.6211180124223603	0.041407867494824016	0.06666666666666667	0.7229268113077933	0.25024163498195146	1.4492753623188406	0.36770186335403726	0.2537142857142857	0.7057243419177112	0.08838628359196583	2.4844720496894412	0.1349896480331263	0.05433333333333334	0.7089351431329439	0.3311417711877649	3.3126293995859215	0.45590062111801244	0.137625	0.0	0.383585313174946	0.1408207343412527	0.4755939524838013	0.06548788474132286	0.0	0.2134905042567125	0.7210216110019646	0.04786979415988511	0.4250837721397798	0.0	0.5270464337003351	0.076103500761035	0.6757990867579908	0.2480974124809741	0.0	0
0.6558054730712338	0.06240620774784961	1.2355848434925865	0.11738056013179572	0.09500000000000001	0.6686626414766439	0.17005116904076298	2.059308072487644	0.33484349258649093	0.16260000000000002	0.7104881159987415	0.12308586334592846	2.059308072487644	0.1787479406919275	0.0868	0.7002248765821181	0.2905731483122229	3.500823723228995	0.36902800658978585	0.10541176470588236	0.0	0.3793747083527765	0.20251983201119925	0.41810545963602425	0.17647058823529413	0.0	0.26873065015479874	0.5547987616099072	0.14292878635907724	0.40772316950852555	0.0	0.4493480441323972	0.1860313315926893	0.5306788511749347	0.283289817232376	0.0	0
0.6073359554877805	0.01844947197107781	0.8413967185527976	0.10012620950778292	0.11900000000000001	0.6780344208981759	0.20385182984859612	1.8931426167437948	0.37315944467816575	0.19711111111111113	0.6922016682072804	0.0417505497260387	1.472444257467396	0.08245687841817417	0.056	0.7335419355852956	0.41024285938450833	2.944888514934792	0.4442574673958772	0.15085714285714286	0.0	0.41467975689574565	0.09163160355306219	0.49368863955119213	0.1597315436241611	0.0	0.13154362416107382	0.7087248322147651	0.10912425492893169	0.4066941769830353	0.0	0.48418156808803303	0.1801665404996215	0.6714610143830432	0.14837244511733536	0.0	0
0.6157024192011469	0.07049453494515179	1.9083969465648853	0.17133163698049195	0.08977777777777779	0.6005514736400358	0.10922983863660903	1.6963528413910094	0.23070398642917728	0.136	0.7039660134058481	0.11337335149935246	2.9686174724342664	0.16157760814249364	0.05442857142857144	0.7270020283453226	0.31792315197609444	3.1806615776081424	0.43638676844783714	0.1372	0.0	0.27840327533265097	0.19498464687819858	0.5266120777891504	0.2227122381477398	0.0	0.21003307607497243	0.5672546857772878	0.20435002529084473	0.2751643904906424	0.0	0.5204855842185129	0.3039879608728367	0.40933032355154253	0.2866817155756208	0.0	0
0.6234222468241762	0.06237187128600294	2.044989775051125	0.2032719836400818	0.0994	0.6364778393504432	0.24525296718432654	2.658486707566462	0.3378323108384458	0.12707692307692306	0.7171762002275556	0.06386032110219048	3.476482617586912	0.14683026584867076	0.04223529411764706	0.7288215263654577	0.29881242688859844	3.476482617586912	0.31206543967280165	0.08976470588235295	0.0	0.4240246406570842	0.18429158110882957	0.39168377823408623	0.3069796170475602	0.0	0.2217418159357628	0.471278567016677	0.23825503355704697	0.3959731543624161	0.0	0.36577181208053694	0.29548156956004756	0.49108204518430437	0.21343638525564804	0.0	0
0.6271515685962598	0.030616459007106966	1.0421008753647354	0.08295122967903293	0.0796	0.6420495887959002	0.15744258073172795	1.6673614005835766	0.2626094205919133	0.1575	0.6619047528087374	0.0862707402806823	3.126302626094206	0.17382242601083786	0.05560000000000002	0.6773706474831676	0.3351391767978847	3.5431429762401	0.4806169237182159	0.13564705882352943	0.0	0.2863636363636364	0.18954545454545454	0.524090909090909	0.11249293386093838	0.0	0.2357263990955342	0.6517806670435274	0.10040363269424823	0.31786074672048437	0.0	0.5817356205852674	0.15971107544141253	0.5056179775280899	0.3346709470304976	0.0	0
0.6416926279668543	0.08010583856787634	1.6494845360824744	0.21360824742268042	0.1295	0.603071394583877	0.04927861166511608	1.6494845360824744	0.16164948453608247	0.09799999999999999	0.6585435659634672	0.16800296791715158	2.680412371134021	0.23711340206185566	0.08846153846153845	0.7272406470315019	0.3732600874175248	3.092783505154639	0.38762886597938145	0.12533333333333332	0.0	0.20555846879916098	0.3015207131620346	0.4929208180388044	0.2547958681751107	0.0	0.2828332513526808	0.46237088047220853	0.28	0.2118918918918919	0.0	0.5081081081081081	0.3488215488215488	0.26397306397306397	0.3872053872053872	0.0	0
0.6790623520536626	0.06338559956480078	1.517121803207629	0.10186389250108366	0.06714285714285714	0.5701884219532715	0.04727848143664086	1.7338534893801474	0.18032076289553534	0.10400000000000001	0.6868010467468842	0.08564849292949561	2.8175119202427394	0.15951452102297356	0.05661538461538462	0.7730894081212635	0.5146497824404113	3.250975292587776	0.5583008235804074	0.17173333333333335	0.0	0.20077220077220076	0.1776061776061776	0.6216216216216216	0.12427287149656266	0.0	0.19460602855631942	0.6811210999471179	0.12119649303764828	0.2145435791645178	0.0	0.6642599277978339	0.23061825318940138	0.408243375858685	0.36113837095191365	0.0	0
0.6232974430036881	0.01912350024100653	0.8312551953449709	0.08977556109725686	0.108	0.6839355588210793	0.3242735616310094	2.701579384871155	0.4343308395677473	0.16076923076923075	0.6525495803431521	0.018038088977856772	0.8312551953449709	0.05029093931837074	0.060500000000000005	0.7286941635240245	0.32454403645002355	2.701579384871155	0.4256026600166251	0.15753846153846154	0.0	0.4771689497716895	0.055251141552511415	0.46757990867579907	0.15870683321087437	0.0	0.08890521675238795	0.7523879500367376	0.09452954048140044	0.4573304157549234	0.0	0.44814004376367617	0.15629522431259044	0.756150506512301	0.08755426917510854	0.0	0
0.6397347759482427	0.0454082410916911	1.4498757249378627	0.1615575807787904	0.11142857142857143	0.6323445861993476	0.28966466406675273	2.2783761391880692	0.35749792874896436	0.15690909090909091	0.5200919139679026	0.026143651541776905	1.4498757249378627	0.07290803645401822	0.050285714285714274	0.6967800462000803	0.2646455386444241	2.692626346313173	0.408036454018227	0.15153846153846157	0.0	0.42638339920948615	0.08695652173913043	0.4866600790513834	0.2514506769825919	0.0	0.11347517730496454	0.6350741457124436	0.1742627345844504	0.38561215370866847	0.0	0.4401251117068811	0.2729181245626312	0.6039188243526942	0.1231630510846746	0.0	0
0.5311076668124128	0.014830348609555326	1.2391573729863692	0.09334985543163982	0.07533333333333332	0.6073265548014853	0.07797297965026687	1.6522098306484925	0.2878975629904998	0.17425	0.7226524422090067	0.08639501022714423	2.8913672036348617	0.1470466749277158	0.05085714285714287	0.7404450015788518	0.5022166231832923	3.0978934324659235	0.47170590665014456	0.1522666666666667	0.0	0.3175398633257403	0.16218678815489748	0.5202733485193621	0.13109048723897912	0.0	0.20649651972157773	0.6624129930394431	0.10944309927360775	0.33753026634382566	0.0	0.5530266343825666	0.17670054730258014	0.5449569976544175	0.27834245504300237	0.0	0
0.6397691226299062	0.01801867077633613	0.8278145695364238	0.06746688741721854	0.0815	0.6679710182152172	0.09474691650431669	1.6556291390728477	0.20653973509933773	0.12475	0.7201426230996003	0.11634299877717194	4.13907284768212	0.22806291390728478	0.0551	0.7501040701632872	0.480310603486317	4.346026490066225	0.49793046357615894	0.11457142857142857	0.0	0.22148246782068354	0.24456280514869064	0.5339547270306259	0.08502869066249348	0.0	0.2874282733437663	0.6275430359937402	0.08739946380697051	0.2675603217158177	0.0	0.6450402144772118	0.13437757625721353	0.4113767518549052	0.4542456718878813	0.0	0
0.6337938084703494	0.048978810226917024	1.2696800406297613	0.13306246825799897	0.1048	0.6472790044491189	0.06419113504470961	2.031488065007618	0.22905027932960895	0.11275	0.6301871976868243	0.12554501379255242	3.5551041137633317	0.27475876079228034	0.07728571428571429	0.7211145699594568	0.19438570125514237	3.3011681056373794	0.36312849162011174	0.11000000000000001	0.0	0.26420620972466313	0.3169302870533099	0.4188635032220269	0.1725955204216074	0.0	0.3563899868247694	0.47101449275362317	0.18347338935574228	0.3158263305322129	0.0	0.5007002801120448	0.20893141945773525	0.35964912280701755	0.4314194577352472	0.0	0
0.6449891999023302	0.041833139977229684	1.6207455429497568	0.14181523500810372	0.0875	0.6595307537808967	0.16349154086691653	1.2155591572123177	0.20826580226904376	0.17133333333333334	0.6426362144843284	0.03847830010366793	1.8233387358184765	0.09724473257698542	0.05333333333333333	0.7217617963221312	0.4368243508235646	2.633711507293355	0.5526742301458671	0.20984615384615382	0.0	0.24268177525967893	0.11331444759206799	0.6440037771482531	0.17911975435005117	0.0	0.12282497441146366	0.6980552712384852	0.1570915619389587	0.23070017953321365	0.0	0.6122082585278277	0.3170289855072464	0.46557971014492755	0.21739130434782608	0.0	0
0.7911560942950483	0.007836917188393057	0.4319654427645788	0.0224622030237581	0.052000000000000005	0.7024336469402431	0.21581499997110531	2.1598272138228944	0.33995680345572354	0.15739999999999998	0.734217755907159	0.12229768890831133	3.67170626349892	0.17451403887688985	0.04752941176470588	0.707781896221461	0.3452396428565035	3.67170626349892	0.4630669546436285	0.1261176470588235	0.0	0.34776844896155545	0.17852408307556342	0.47370746796288116	0.034031413612565446	0.0	0.2643979057591623	0.7015706806282722	0.027210884353741496	0.4118262689691261	0.0	0.5609628466771324	0.0418342719227675	0.6331456154465004	0.3250201126307321	0.0	0
0.6444787022459759	0.037714908412979725	1.2320328542094456	0.11540041067761807	0.09366666666666668	0.6721125402938669	0.1864809176436712	1.6427104722792607	0.2702258726899384	0.1645	0.6927619655194721	0.12692017694483437	3.490759753593429	0.32566735112936346	0.09329411764705882	0.7584129831004812	0.3202692783168974	3.080082135523614	0.2887063655030801	0.09373333333333335	0.0	0.30547818012999073	0.3681522748375116	0.32636954503249765	0.15813168261114238	0.0	0.4462577377602701	0.39561057962858753	0.17113276492082827	0.4007308160779537	0.0	0.428136419001218	0.16224018475750576	0.37990762124711314	0.4578521939953811	0.0	0
0.6301400335538128	0.052781442097156024	1.4111006585136407	0.19520225776105363	0.13833333333333334	0.6042348698829693	0.029190519780065458	1.4111006585136407	0.10724365004703669	0.076	0.6758182372677104	0.13851432701979874	2.587017873941675	0.21966133584195674	0.08490909090909089	0.7613023978280028	0.35992513205643106	3.292568203198495	0.477892756349953	0.14514285714285716	0.0	0.13325540619520748	0.27293980128579776	0.5938047925189948	0.21865121180189673	0.0	0.24604847207586933	0.5353003161222339	0.2501506931886679	0.13743218806509946	0.0	0.6124171187462327	0.3738738738738739	0.20540540540540542	0.4207207207207207	0.0	0
0.5974835207757169	0.08807959459339851	2.1043771043771042	0.2748316498316498	0.1306	0.6221275188768279	0.10532451836407444	2.1043771043771042	0.29503367003367004	0.1402	0.7074920698682434	0.20140389644564893	2.314814814814815	0.1712962962962963	0.074	0.7149575860341213	0.24193959452309133	2.5252525252525255	0.2588383838383838	0.1025	0.0	0.4068485200232153	0.23621590249564714	0.3569355774811376	0.38985074626865673	0.0	0.24298507462686567	0.36716417910447763	0.33164042661249366	0.35601828339258507	0.0	0.3123412899949213	0.37081203861442363	0.3980692788188529	0.23111868256672347	0.0	0
0.5216970130385915	0.01431383552466481	1.889168765743073	0.11251049538203191	0.059555555555555556	0.6114434657348877	0.06501444075401726	1.889168765743073	0.1670864819479429	0.08844444444444445	0.6904575513111931	0.1002408611716267	1.4693534844668346	0.12804366078925272	0.08714285714285716	0.7016247050778945	0.4531718711928236	2.7287993282955503	0.5923593618807724	0.21707692307692306	0.0	0.18826868495742669	0.14427625354777673	0.6674550614947966	0.1350806451612903	0.0	0.1537298387096774	0.7111895161290323	0.12903225806451613	0.19162253249879635	0.0	0.6793452094366875	0.2760041194644696	0.4098867147270855	0.3141091658084449	0.0	0
0.602546835524415	0.03143639064529157	1.6597510373443982	0.12448132780082988	0.075	0.5572387083648135	0.01628670882886253	1.8672199170124482	0.12697095435684647	0.068	0.6572854614497751	0.07100380227420591	2.697095435684647	0.25020746887966805	0.09276923076923077	0.7133557073371873	0.27801778586261616	3.1120331950207465	0.4983402489626556	0.16013333333333332	0.0	0.14502369668246445	0.285781990521327	0.5691943127962086	0.14258555133079848	0.0	0.28659695817490494	0.5708174904942965	0.16602102933038185	0.1693414499169895	0.0	0.6646375207526287	0.24813895781637718	0.2531017369727047	0.4987593052109181	0.0	0
0.5943339742281241	0.167309283096176	2.0491803278688527	0.3651639344262295	0.1782	0.55711428088812	0.1998160203285241	1.2295081967213115	0.3061475409836066	0.24899999999999997	0.63808559620936	0.12326435313882028	1.639344262295082	0.21475409836065573	0.131	0.6938044269809174	0.07828079029867033	1.4344262295081966	0.1139344262295082	0.07942857142857142	0.0	0.48224661071659136	0.3382827630729503	0.17947062621045837	0.5262847017129356	0.0	0.3095097460129947	0.1642055522740697	0.4650313152400835	0.38987473903966596	0.0	0.14509394572025053	0.41211840888066603	0.34551341350601295	0.242368177613321	0.0	0
0.637965305150129	0.22769601216450205	2.0308692120227456	0.40373679935012186	0.1988	0.5709725921098175	0.07397129944011695	2.2339561332250204	0.20877335499593827	0.09345454545454546	0.5438503665199242	0.04121789257094258	1.6246953696181965	0.12347684809098294	0.076	0.7108062081317269	0.2380826170210518	2.2339561332250204	0.26401299756295693	0.11818181818181818	0.0	0.35013623978201636	0.20708446866485014	0.4427792915531335	0.5102669404517454	0.0	0.15605749486652978	0.3336755646817248	0.4606116774791474	0.2381835032437442	0.0	0.30120481927710846	0.5485651214128036	0.2836644591611479	0.16777041942604856	0.0	0
0.576572553632016	0.035701088058794316	1.756697408871322	0.15942028985507245	0.09075	0.6469302853303619	0.19381503362283167	2.1958717610891525	0.35529205094422484	0.1618	0.574801773183795	0.0724812408570448	1.976284584980237	0.20333772507685552	0.10288888888888889	0.6719087720333479	0.16047371103688196	1.976284584980237	0.28194993412384717	0.14266666666666664	0.0	0.422675026123302	0.241901776384535	0.335423197492163	0.247275204359673	0.0	0.31539509536784743	0.4373297002724796	0.20011025358324144	0.4459757442116869	0.0	0.3539140022050717	0.22201834862385322	0.4948012232415902	0.28318042813455657	0.0	0
0.5940186616596767	0.06950914122580948	2.4360535931790497	0.22655298416565164	0.09299999999999999	0.6338842948224122	0.21502685574355537	2.233049127080796	0.3073487616727568	0.13763636363636364	0.6491595761892504	0.08522158088455101	1.6240357287860332	0.170117742590337	0.10475	0.7304430069265744	0.25846485987462897	2.0300446609825418	0.29598051157125455	0.1458	0.0	0.3973753280839895	0.2199475065616798	0.3826771653543307	0.32708089097303633	0.0	0.2456037514654162	0.4273153575615475	0.27299412915851273	0.3703522504892368	0.0	0.3566536203522505	0.3217993079584775	0.43656286043829295	0.24163783160322952	0.0	0
0.6627347900477498	0.0694979901500998	1.4830508474576272	0.19576271186440677	0.13199999999999998	0.6722201673786615	0.2751253660491166	1.694915254237288	0.376271186440678	0.222	0.7151302873964808	0.08370244281398205	2.330508474576271	0.1211864406779661	0.052000000000000005	0.6972954891491602	0.2111526923163807	2.9661016949152543	0.30677966101694915	0.10342857142857144	0.0	0.4678609062170706	0.1506849315068493	0.3814541622760801	0.3138586956521739	0.0	0.19429347826086957	0.49184782608695654	0.2227579556412729	0.42815814850530376	0.0	0.3490838958534233	0.2823960880195599	0.5427872860635696	0.17481662591687042	0.0	0
0.5732996962437634	0.04155862903684186	1.6750418760469012	0.18760469011725292	0.11200000000000002	0.658631560270553	0.2172344660756012	2.0938023450586263	0.44765494137353434	0.21380000000000005	0.608422858813145	0.05123159809981295	1.6750418760469012	0.1373534338358459	0.082	0.6824412811469984	0.20044424997073643	2.0938023450586263	0.22738693467336685	0.1086	0.0	0.5510309278350516	0.16907216494845362	0.27989690721649485	0.33965125094768767	0.0	0.2486732373009856	0.4116755117513268	0.2174757281553398	0.5189320388349514	0.0	0.26359223300970874	0.24281842818428184	0.5794037940379404	0.17777777777777778	0.0	0
0.5960315303015976	0.07816905973254479	2.6476578411405294	0.24480651731160896	0.09246153846153846	0.5918956771226688	0.197787340948554	2.8513238289205702	0.3853360488798371	0.13514285714285715	0.5902684904809764	0.13487626995050112	2.6476578411405294	0.22932790224032587	0.08661538461538461	0.6862129144576695	0.20182533207910194	1.4256619144602851	0.14052953156822812	0.0985714285714286	0.0	0.5102481121898598	0.3036677454153182	0.18608414239482202	0.39827700463883364	0.0	0.37309476474486414	0.2286282306163022	0.3176532769556025	0.5	0.0	0.18234672304439747	0.2848341232227488	0.4483412322274882	0.266824644549763	0.0	0
0.5743134622944022	0.15263617162326326	4.237288135593221	0.3614406779661017	0.08530000000000001	0.5765863815877803	0.12323971571417452	2.330508474576271	0.3576271186440678	0.15345454545454548	0.6897790896202611	0.04059967184732387	1.0593220338983051	0.06059322033898305	0.05720000000000001	0.6487402628426251	0.1697037073768558	3.1779661016949157	0.22033898305084745	0.06933333333333333	0.0	0.5600530856005309	0.0948905109489051	0.34505640345056404	0.5626649076517151	0.0	0.09432717678100264	0.34300791556728233	0.38475417230491654	0.38069463238610735	0.0	0.23455119530897608	0.46358695652173915	0.45869565217391306	0.07771739130434782	0.0	0
0.6358363252861715	0.09848985020925097	2.2644927536231885	0.2803442028985507	0.12380000000000002	0.6797552616141074	0.12474092695910736	2.2644927536231885	0.22826086956521738	0.1008	0.6348571578099038	0.02205883630320388	1.358695652173913	0.04755434782608696	0.034999999999999996	0.6816717350707171	0.29124645795243465	3.3967391304347827	0.4438405797101449	0.13066666666666665	0.0	0.31718061674008813	0.06607929515418502	0.6167400881057269	0.36326291079812206	0.0	0.061619718309859156	0.5751173708920188	0.2943414170233	0.2396576319543509	0.0	0.466000951022349	0.504071661237785	0.41042345276872966	0.08550488599348534	0.0	0
0.5825491179108785	0.05476085629697948	1.2371134020618555	0.1892783505154639	0.153	0.6369170623301813	0.15792455420829216	2.680412371134021	0.31958762886597936	0.11923076923076922	0.6648561895970764	0.12268812282834554	2.88659793814433	0.21195876288659793	0.07342857142857143	0.7292127117947442	0.23748863785395835	2.680412371134021	0.2791752577319588	0.10415384615384617	0.0	0.39420142421159715	0.2614445574771109	0.344354018311292	0.2781818181818182	0.0	0.3115151515151515	0.4103030303030303	0.2401883830455259	0.4055468341182627	0.0	0.35426478283621143	0.2625858123569794	0.44336384439359267	0.2940503432494279	0.0	0
0.6588915054817859	0.10866124250150526	1.0883761427949499	0.17936438833260776	0.1648	0.5801417168032132	0.0222568451213182	1.0883761427949499	0.08532868959512407	0.0784	0.6289066345337613	0.0967846064719946	2.39442751414889	0.1562908141053548	0.06527272727272727	0.6869872632923105	0.35635539918885406	2.8297779712668696	0.5790161079669134	0.20461538461538462	0.0	0.1039787798408488	0.19045092838196287	0.7055702917771883	0.19609709662065683	0.0	0.17087101380295097	0.6330318895763922	0.21259029927760578	0.10113519091847266	0.0	0.6862745098039216	0.42605997931747674	0.20268872802481902	0.37125129265770423	0.0	0
0.6473621925858506	0.028366374187300147	0.8247422680412372	0.08536082474226804	0.10350000000000001	0.6455645613077337	0.0950341074738007	1.8556701030927834	0.20783505154639176	0.112	0.6949526978966459	0.12455206652571252	4.3298969072164954	0.23257731958762887	0.05371428571428572	0.7182572905555107	0.41065967292462224	4.742268041237113	0.4742268041237113	0.1	0.0	0.2272317403065825	0.25428313796212804	0.5184851217312895	0.107756376887038	0.0	0.29359708485163977	0.5986465382613222	0.11123052122514777	0.2708221386351424	0.0	0.6179473401397099	0.1623529411764706	0.3952941176470588	0.4423529411764706	0.0	0
0.6080302826822959	0.07081297223531044	2.521008403361345	0.19285714285714287	0.0765	0.6584598189346867	0.12651208374915096	3.1512605042016806	0.24873949579831933	0.07893333333333336	0.6755080785161658	0.1676519589754935	4.411764705882353	0.3	0.06800000000000002	0.7147793495613879	0.2323140131110611	2.941176470588235	0.25840336134453784	0.08785714285714286	0.0	0.308172826652785	0.37168141592920356	0.32014575741801143	0.25671140939597314	0.0	0.39932885906040266	0.34395973154362414	0.2755102040816326	0.3553421368547419	0.0	0.36914765906362546	0.26005665722379606	0.33541076487252125	0.40453257790368274	0.0	0
0.598389416095029	0.09294292423550837	2.3615285530270502	0.2314297981966509	0.098	0.631887693529398	0.1058343880424204	2.5762129669386002	0.2013739802490339	0.07816666666666668	0.6723319338787157	0.10459446530713551	2.1468441391155	0.1777586947187634	0.08280000000000001	0.6678469513548931	0.2537438190278875	3.0055817947617003	0.3894375268355517	0.12957142857142856	0.0	0.2620111731843575	0.23128491620111732	0.5067039106145251	0.28978494623655915	0.0	0.22258064516129034	0.4876344086021505	0.2814621409921671	0.24490861618798956	0.0	0.47362924281984337	0.3790436005625879	0.329817158931083	0.2911392405063291	0.0	0
0.5627287631676575	0.030543354156443846	1.8231540565177757	0.13719234275296263	0.07525000000000001	0.6257513765275835	0.04273318974134312	2.5068368277119415	0.18003646308113036	0.07181818181818181	0.6263751028641734	0.13103662589435797	4.557885141294439	0.29854147675478576	0.06550000000000002	0.6716657278917401	0.31694633522518834	3.6463081130355515	0.3842297174111212	0.105375	0.0	0.2086634970945589	0.34601162176439515	0.44532488114104596	0.16731517509727625	0.0	0.3640911617565314	0.46859366314619233	0.19558154645873943	0.2566601689408707	0.0	0.5477582846003899	0.22279792746113988	0.2923760177646188	0.4848260547742413	0.0	0
0.6100302065542975	0.13139027622663457	2.9174147217235187	0.2845601436265709	0.09753846153846152	0.6220352071486199	0.11688844107767696	3.3662477558348294	0.2737881508078995	0.08133333333333333	0.6158082806267713	0.09446132236116056	2.6929982046678638	0.2324955116696589	0.08633333333333333	0.6860518577120492	0.11123462198077658	2.0197486535008977	0.20915619389587073	0.10355555555555555	0.0	0.38268506900878296	0.32496863237139273	0.29234629861982436	0.39184177997527814	0.0	0.32014833127317677	0.2880098887515451	0.3707602339181287	0.3567251461988304	0.0	0.27251461988304093	0.3598183881952327	0.34619750283768447	0.2939841089670829	0.0	0
0.5498248768627549	0.04607790011770506	1.2749681257968553	0.2180195495112622	0.171	0.6505201324357686	0.2845837889241153	2.5499362515937105	0.41011474713132173	0.16083333333333336	0.6340371543696521	0.17383748569291374	2.1249468763280914	0.15342116447088822	0.0722	0.6560899073184617	0.1132187696380674	2.1249468763280914	0.21844453888652784	0.1028	0.0	0.5244565217391305	0.19619565217391305	0.2793478260869565	0.3695965417867435	0.0	0.2600864553314121	0.3703170028818444	0.2575301204819277	0.48443775100401604	0.0	0.2580321285140562	0.27895595432300163	0.524741707449701	0.19630233822729745	0.0	0
0.6221631894023563	0.08301223659952889	1.2254901960784315	0.20261437908496732	0.16533333333333333	0.6275230453357092	0.16016985171648873	2.0424836601307192	0.3321078431372549	0.16260000000000002	0.5539304152217104	0.043645790197807816	1.838235294117647	0.1380718954248366	0.07511111111111111	0.6950043146396908	0.312836547102686	2.450980392156863	0.3272058823529412	0.1335	0.0	0.41649590163934425	0.17315573770491804	0.4103483606557377	0.3033639143730887	0.0	0.20672782874617737	0.48990825688073397	0.23507109004739338	0.3853080568720379	0.0	0.3796208530805687	0.30115361262902246	0.4936247723132969	0.20522161505768063	0.0	0
0.6203711075229946	0.0536529909643971	1.256281407035176	0.21105527638190955	0.168	0.6544313697332321	0.24786459232354752	2.512562814070352	0.3823283082077052	0.15216666666666664	0.7003208425534516	0.19820680978615157	2.931323283082077	0.24581239530988275	0.08385714285714287	0.6693874549513298	0.10971301709645298	2.931323283082077	0.16080402010050251	0.05485714285714287	0.0	0.4846072186836518	0.31157112526539277	0.20382165605095542	0.3416949152542373	0.0	0.39796610169491525	0.26033898305084746	0.2798445308162132	0.50694058856191	0.0	0.21321488062187674	0.25149700598802394	0.4555888223552894	0.29291417165668665	0.0	0
0.6239282624267471	0.04489100173200412	1.0593220338983051	0.09788135593220339	0.09240000000000001	0.664826528609231	0.2027997862209542	2.1186440677966103	0.4114406779661017	0.19419999999999998	0.676235409972399	0.13606871540168325	3.1779661016949157	0.20254237288135593	0.06373333333333335	0.7443205726168356	0.2332855143563968	2.542372881355932	0.288135593220339	0.11333333333333334	0.0	0.45608266791921087	0.22451855331141382	0.3193987787693753	0.16630669546436286	0.0	0.3441324694024478	0.4895608351331893	0.12274176408076515	0.5159404888416578	0.0	0.361317747077577	0.1375	0.5779761904761904	0.2845238095238095	0.0	0
0.7031634381733495	0.032219202308226946	0.8322929671244278	0.06658343736995423	0.08	0.671614373194562	0.10206234489642582	2.0807324178110695	0.2338743237619642	0.11240000000000001	0.6953905938457665	0.1548488086793692	2.913025384935497	0.23595505617977527	0.08099999999999999	0.7169950411216359	0.3699932387848813	2.913025384935497	0.4635871826883063	0.15914285714285717	0.0	0.25055728934462773	0.25278644672313866	0.4966562639322336	0.08690928843020097	0.0	0.30798479087452474	0.6051059206952744	0.08714596949891068	0.30610021786492375	0.0	0.6067538126361656	0.12412723041117145	0.4359968968192397	0.43987587276958884	0.0	0
0.6163460118497185	0.0582061984182945	1.6488046166529267	0.1368507831821929	0.08300000000000002	0.6767855550839531	0.20545891725826393	2.6793075020610058	0.3586150041220115	0.13384615384615384	0.6761460137203946	0.11013635677147135	3.709810387469085	0.17147568013190437	0.04622222222222223	0.7274558855734657	0.2830604322450141	4.328112118713932	0.3330585325638912	0.07695238095238097	0.0	0.4154727793696275	0.19866284622731614	0.3858643744030564	0.2133676092544987	0.0	0.26735218508997427	0.519280205655527	0.16517412935323383	0.43283582089552236	0.0	0.4019900497512438	0.20519159456118666	0.5377008652657602	0.25710754017305315	0.0	0
0.59070290381441	0.026371628290769902	1.646090534979424	0.11728395061728394	0.07125	0.5604462235211073	0.07065148313118631	1.2345679012345678	0.14979423868312758	0.12133333333333333	0.7270515191688514	0.1391508621181466	2.2633744855967075	0.1814814814814815	0.08018181818181819	0.719170017942366	0.4077358207289543	3.292181069958848	0.551440329218107	0.1675	0.0	0.1696969696969697	0.2055944055944056	0.6247086247086248	0.13794772507260405	0.0	0.21345595353339786	0.648596321393998	0.14328808446455504	0.1830065359477124	0.0	0.6737053795877326	0.26146788990825687	0.3339449541284404	0.40458715596330275	0.0	0
0.653305854871311	0.1351887341965027	1.5350877192982457	0.1793859649122807	0.11685714285714285	0.6807734039945339	0.07447639182278615	1.5350877192982457	0.15087719298245614	0.09828571428571428	0.6862241897575324	0.12997701571606662	3.0701754385964914	0.3026315789473684	0.09857142857142856	0.7471994674571935	0.3347363644661741	3.7280701754385963	0.3671052631578947	0.09847058823529413	0.0	0.18385889898450028	0.36878674505611975	0.44735435595938	0.2112603305785124	0.0	0.35640495867768596	0.43233471074380164	0.2572327044025157	0.21635220125786164	0.0	0.5264150943396226	0.2834372834372834	0.2383922383922384	0.4781704781704782	0.0	0
0.5641193229944431	0.05913225323792947	1.6563146997929608	0.21200828157349896	0.128	0.6357939726562574	0.160044579834416	1.2422360248447206	0.21076604554865425	0.16966666666666666	0.5638851732531944	0.08169437608927421	3.3126293995859215	0.2020703933747412	0.061	0.6417932235297151	0.2512367792453633	3.3126293995859215	0.37515527950310557	0.11325	0.0	0.2674724119810825	0.256437204414083	0.47609038360483447	0.26862539349422876	0.0	0.25603357817418676	0.4753410283315845	0.26569797612869744	0.26414115204981836	0.0	0.4701608718214842	0.33929754804506296	0.3373094764744864	0.32339297548045065	0.0	0
0.6476120725760363	0.04932590397107463	1.6799664006719865	0.10667786644267115	0.0635	0.6410599519764106	0.1244077366923319	2.3099538009239815	0.36875262494750105	0.1596363636363636	0.6923501044488417	0.07675374594074665	1.4699706005879882	0.1364972700545989	0.09285714285714286	0.7532250092903167	0.4142854401367795	2.099958000839983	0.3880722385552289	0.1848	0.0	0.4127879642689234	0.152797367183827	0.43441466854724964	0.16899534264803726	0.0	0.2162341982701264	0.6147704590818364	0.12354085603112841	0.4270428015564202	0.0	0.4494163424124514	0.17433081674673986	0.602608098833219	0.2230610844200412	0.0	0
0.6275796318189201	0.118648516515116	2.6815181518151814	0.2784653465346535	0.10384615384615384	0.6201926380025812	0.2515925679501473	2.268976897689769	0.4212046204620462	0.18563636363636365	0.5879410695208038	0.025616089880790942	1.0313531353135312	0.08250825082508251	0.08	0.6436563160793564	0.17127294610105895	2.4752475247524752	0.21782178217821782	0.08800000000000001	0.0	0.5837621497998856	0.11435105774728416	0.3018867924528302	0.481111903064861	0.0	0.14255167498218105	0.37633642195295797	0.3035071942446043	0.4590827338129496	0.0	0.23741007194244604	0.3560126582278481	0.5385021097046413	0.10548523206751055	0.0	0
0.6034128114365761	0.11852282506830411	1.6346546791990193	0.23130363710666121	0.14150000000000001	0.6347116345817282	0.16667083547745498	2.043318348998774	0.3089497343686146	0.1512	0.6477842750465874	0.12753516676625687	2.4519820187985286	0.191663261136085	0.07816666666666666	0.6355094333568926	0.13552324407095317	2.656313853698406	0.26808336738863914	0.10092307692307692	0.0	0.4019138755980861	0.24933545986177566	0.3487506645401382	0.33471318746303963	0.0	0.2773506800709639	0.38793613246599645	0.2861476238624874	0.3822042467138524	0.0	0.3316481294236603	0.3160245672808487	0.4221105527638191	0.2618648799553322	0.0	0
0.6146759488363361	0.10643363599892744	2.099958000839983	0.250314993700126	0.11920000000000001	0.6125247655640053	0.11893172637430664	2.3099538009239815	0.26753464930701387	0.11581818181818183	0.6708789187231015	0.06142574357453831	2.099958000839983	0.10919781604367913	0.052000000000000005	0.6807949677433646	0.30808130024985286	2.099958000839983	0.372952540949181	0.17760000000000004	0.0	0.3568627450980392	0.14565826330532214	0.49747899159663866	0.34174311926605505	0.0	0.14908256880733944	0.5091743119266054	0.280999528524281	0.30033003300330036	0.0	0.4186704384724187	0.39919624916275953	0.42665773610180846	0.174146014735432	0.0	0
0.6343749443340929	0.09844265062589594	1.8165304268846503	0.22025431425976386	0.12125000000000001	0.6106767191129497	0.05016060429074196	1.1353315168029066	0.13533151680290645	0.11920000000000001	0.6433924973423896	0.12395817367914738	2.497729336966394	0.22252497729336967	0.0890909090909091	0.694156377076129	0.2706718199481719	2.9518619436875566	0.42188919164396005	0.14292307692307693	0.0	0.17355853232382062	0.28538147932440305	0.5410599883517764	0.2547268907563025	0.0	0.25735294117647056	0.4879201680672269	0.28329439252336447	0.17406542056074767	0.0	0.5426401869158879	0.3809897879025923	0.23409269442262373	0.384917517674784	0.0	0
0.6075893840503992	0.04856557391731896	1.2568077084206117	0.10263929618768329	0.08166666666666667	0.638461930398164	0.1743652578107908	1.6757436112274822	0.2756598240469208	0.16449999999999998	0.6467597404368456	0.062440450668626774	2.7230833682446587	0.12358609132802681	0.04538461538461539	0.7164741441819842	0.354123515028557	2.932551319648094	0.49811478843736906	0.16985714285714287	0.0	0.30718954248366015	0.1377217553688142	0.5550887021475257	0.1417004048582996	0.0	0.17061885482938113	0.6876807403123193	0.11711281070745698	0.31453154875717015	0.0	0.5683556405353728	0.2045075125208681	0.5492487479131887	0.24624373956594323	0.0	0
0.6581078056928592	0.04526451588491019	1.5297202797202798	0.14772727272727273	0.09657142857142857	0.6858404258262166	0.06318286077331517	1.7482517482517483	0.11145104895104894	0.06375	0.7187453074487176	0.06721193029626388	3.715034965034965	0.08784965034965035	0.023647058823529413	0.7087783860815823	0.44472177179662953	5.244755244755245	0.652972027972028	0.12450000000000001	0.0	0.13076923076923078	0.10307692307692308	0.7661538461538462	0.1662567634038367	0.0	0.09886866699458928	0.734874569601574	0.16195495927168185	0.122184954480115	0.0	0.7158600862482032	0.4256926952141058	0.3211586901763224	0.2531486146095718	0.0	0
0.6416595606921575	0.05605983347281499	1.0841283607979184	0.14657415437987859	0.13520000000000001	0.6576650834794766	0.10166292040444189	2.385082393755421	0.2285342584562012	0.0958181818181818	0.7048944774131501	0.08920857953267372	3.035559410234172	0.15264527320034693	0.05028571428571429	0.7188640509258639	0.3659620299051506	3.469210754553339	0.4722463139635733	0.136125	0.0	0.26778455284552843	0.17886178861788618	0.5533536585365854	0.18999437886453063	0.0	0.19786396852164137	0.612141652613828	0.172978505629478	0.26970317297850566	0.0	0.5573183213920164	0.2777321281840592	0.43303204601479045	0.28923582580115037	0.0	0
0.6581049619097642	0.04319295324029073	1.923899102180419	0.1248396750748183	0.0648888888888889	0.6327633245573876	0.11209704732931144	1.7101325352714833	0.2552372808892689	0.14925	0.6856285298741098	0.12909676907666384	3.2064985036340317	0.2056434373663959	0.06413333333333335	0.7131416997081681	0.33969743169182	4.061564771269773	0.4142796066695169	0.10200000000000001	0.0	0.2916463116756229	0.23497801660967269	0.47337567171470446	0.16762342135476463	0.0	0.27611940298507465	0.5562571756601608	0.15715823466092574	0.32131324004305706	0.0	0.5215285252960172	0.21313868613138687	0.43576642335766425	0.3510948905109489	0.0	0
0.5948125450595535	0.02266003612014777	1.8618121638394705	0.10384774513860157	0.05577777777777778	0.6583198422360038	0.21393508136086842	2.8961522548613985	0.38518824989656597	0.13300000000000003	0.6233927971151108	0.13725621160664261	2.068680182043856	0.22052130740587506	0.1066	0.6895578083179362	0.21657646309600428	2.689284236657013	0.2904426975589574	0.10800000000000001	0.0	0.4298245614035088	0.2460757156048015	0.32409972299168976	0.16890982503364738	0.0	0.35868102288021536	0.47240915208613726	0.1332271762208068	0.49416135881104034	0.0	0.37261146496815284	0.14635568513119535	0.5428571428571428	0.3107871720116618	0.0	0
0.5912837146628525	0.08391480448050763	1.665972511453561	0.24031653477717618	0.14425	0.6408149997169635	0.08500451285231445	2.0824656393169514	0.20616409829237817	0.099	0.6629506083661091	0.1336642729365381	3.331945022907122	0.21532694710537276	0.06462499999999999	0.7053882725623432	0.300253680736565	4.164931278633903	0.33819241982507287	0.08120000000000001	0.0	0.2713815789473684	0.28344298245614036	0.4451754385964912	0.30272822665267574	0.0	0.2712486883525708	0.4260230849947534	0.3062632696390658	0.2627388535031847	0.0	0.4309978768577495	0.3631214600377596	0.3115166771554437	0.32536186280679674	0.0	0
0.6607414894342799	0.10244959089233448	1.954821894005213	0.20677671589921806	0.10577777777777779	0.6161108543207572	0.18766914221310985	2.172024326672459	0.3531711555169418	0.1626	0.6972779758517409	0.06677498434136735	1.954821894005213	0.12076455256298871	0.06177777777777777	0.7331543821604498	0.22487215905755317	3.258036490008688	0.31928757602085145	0.09800000000000002	0.0	0.4452354874041621	0.15224534501642936	0.40251916757940853	0.31967763599731364	0.0	0.18670248488918736	0.49361987911349897	0.23517786561264822	0.4016798418972332	0.0	0.3631422924901186	0.30376515634971285	0.5188257817485641	0.17740906190172304	0.0	0
0.5659322346408273	0.057589328214247615	1.858736059479554	0.24080958281701775	0.12955555555555556	0.5392597015703048	0.037832268937560115	1.4456836018174308	0.13217678645187939	0.09142857142857144	0.6314011677629637	0.06020893475654747	2.6848409748038002	0.16935150764147047	0.06307692307692307	0.692638785982709	0.43918716752806136	2.271788517141677	0.4576621230896324	0.20145454545454547	0.0	0.17410228509249184	0.22306855277475518	0.602829162132753	0.2774869109947644	0.0	0.1951451689671585	0.5273679200380771	0.28990551964196914	0.15912481352560914	0.0	0.5509696668324217	0.44402132520944404	0.24371667936024372	0.31226199543031224	0.0	0
0.6079965333513395	0.13106833460513334	3.3208800332088004	0.31133250311332505	0.09375	0.5690048973872657	0.0697218560561627	2.4906600249066004	0.1672893316728933	0.06716666666666667	0.6160835551597673	0.07013077853514024	2.28310502283105	0.149439601494396	0.06545454545454545	0.7219434746134022	0.3119765636852756	3.9435450394354503	0.37193856371938566	0.09431578947368421	0.0	0.24291742013261	0.21699819168173598	0.540084388185654	0.37387836490528414	0.0	0.1794616151545364	0.44666001994017945	0.36603221083455345	0.19668130795510005	0.0	0.4372864812103465	0.495703899537343	0.2663582286847323	0.23793787177792466	0.0	0
0.6390000736355802	0.07002569487122154	1.6934801016088061	0.15368331922099915	0.09075	0.6413505816579272	0.0631661865318856	1.4817950889077054	0.13420829805249787	0.09057142857142857	0.6286741140668644	0.0055354787002543145	0.21168501270110077	0.014817950889077053	0.07	0.6951945723483431	0.4722646775810255	2.75190516511431	0.6972904318374259	0.2533846153846154	0.0	0.1585792896448224	0.017508754377188594	0.8239119559779889	0.17750611246943765	0.0	0.017114914425427872	0.8053789731051345	0.15599484314568113	0.1362269015900301	0.0	0.7077782552642888	0.5076923076923077	0.4433566433566434	0.04895104895104895	0.0	0
0.6065867954073687	0.058820243782760934	2.5858015984955336	0.3135872120357311	0.12127272727272728	0.6161008513452495	0.10125659234430603	2.3507287259050305	0.3253408556652562	0.1384	0.6968507821906995	0.03371094426459904	1.1753643629525152	0.09826046074283028	0.08360000000000001	0.7110147041685724	0.1907319292562276	1.8805829807240244	0.2628114715561824	0.13974999999999999	0.0	0.473972602739726	0.14315068493150684	0.38287671232876713	0.464808362369338	0.0	0.1456445993031359	0.38954703832752613	0.3477580813347237	0.3607924921793535	0.0	0.2914494264859228	0.42538265306122447	0.4413265306122449	0.13329081632653061	0.0	0
0.5982807783360821	0.025147065165889902	1.0711225364181662	0.11868037703513282	0.11080000000000001	0.6959896895694421	0.19079874035407063	2.1422450728363325	0.2810625535561268	0.1312	0.6729680327039318	0.04799074133024389	1.4995715509854328	0.10968294772922023	0.07314285714285715	0.7150594943979947	0.320926322644901	1.9280205655526992	0.49057412167952014	0.2544444444444445	0.0	0.3189110354885756	0.12445308701993194	0.5566358774914925	0.16507747318235996	0.0	0.15256257449344457	0.6823599523241954	0.1333012512030799	0.3156881616939365	0.0	0.5510105871029837	0.23296888141295205	0.5517241379310345	0.21530698065601345	0.0	0
0.6629496690137124	0.13594715460141577	1.8412438625204584	0.20499181669394434	0.11133333333333334	0.5817075967578359	0.04461962373226188	2.0458265139116203	0.19476268412438624	0.09519999999999999	0.6990410026690095	0.06345839179395907	2.2504091653027825	0.13829787234042554	0.061454545454545456	0.711687139644577	0.40077964555423573	3.6824877250409167	0.46194762684124385	0.12544444444444444	0.0	0.244981986618631	0.17395779722079258	0.5810602161605765	0.2545731707317073	0.0	0.1717479674796748	0.5736788617886179	0.2378917378917379	0.22602089268755934	0.0	0.5360873694207028	0.38098859315589356	0.36197718631178705	0.2570342205323194	0.0	0
0.6347548362448238	0.04895348313795818	1.7115960633290543	0.15190415062045357	0.08875	0.5735454116969714	0.0572354074327612	2.7813436029097134	0.28241335044929394	0.10153846153846156	0.7326419601652288	0.11945841709032945	2.35344458707745	0.13093709884467267	0.05563636363636364	0.715837056070899	0.407094198916234	4.065040650406504	0.4347454000855798	0.10694736842105264	0.0	0.3329969727547931	0.15438950554994954	0.5126135216952573	0.2116875372689326	0.0	0.18246869409660108	0.6058437686344663	0.17479074347612014	0.3249630723781389	0.0	0.5002461841457411	0.2687358062074186	0.4996214988644966	0.23164269492808479	0.0	0
0.6550557278904179	0.04465686315677742	0.8223684210526315	0.13527960526315788	0.16449999999999998	0.6770221198220425	0.08632508375843154	1.644736842105263	0.15583881578947367	0.09475	0.7037850510001931	0.08510888314964592	3.289473684210526	0.15296052631578946	0.0465	0.7089290716184675	0.44111464414273216	4.317434210526316	0.555921052631579	0.12876190476190477	0.0	0.1802187351402758	0.1768901569186876	0.6428911079410367	0.1602532878714077	0.0	0.18119824646858257	0.6585484656600098	0.15970873786407766	0.18398058252427185	0.0	0.6563106796116505	0.30462962962962964	0.3509259259259259	0.34444444444444444	0.0	0
0.5934506509950432	0.043228590009870956	1.6535758577924762	0.17610582885489873	0.1065	0.6114711912735443	0.06654758484556117	1.6535758577924762	0.22860686233980984	0.13824999999999998	0.6320698484485864	0.07388454231718236	3.3071517155849524	0.12484497726333195	0.037750000000000006	0.7579896343506711	0.5066373190429893	3.7205456800330716	0.47044233154195947	0.12644444444444444	0.0	0.2774711490215755	0.15153035624686403	0.5709984947315605	0.2282958199356913	0.0	0.16184351554126475	0.609860664523044	0.20122815304676428	0.2612187057156353	0.0	0.5375531412376003	0.3325526932084309	0.43169398907103823	0.23575331772053085	0.0	0
0.5698696815028391	0.06517186696074441	1.2908777969018934	0.17598967297762477	0.13633333333333333	0.6259800149295913	0.16321948562172622	2.1514629948364887	0.3459552495697074	0.1608	0.6652942625222376	0.14652581436643675	4.518072289156627	0.21987951807228914	0.04866666666666667	0.7469199440279913	0.21223921002512885	3.442340791738382	0.25817555938037867	0.075	0.0	0.41984334203655355	0.2668407310704961	0.3133159268929504	0.26907894736842103	0.0	0.3361842105263158	0.39473684210526316	0.22559293987865417	0.44346387203530063	0.0	0.3309431880860452	0.23723897911832947	0.46635730858468677	0.29640371229698376	0.0	0
0.6094122487209053	0.04843373566246864	1.2605042016806725	0.17478991596638654	0.13866666666666666	0.6639703979441524	0.18244933397764432	2.100840336134454	0.26974789915966385	0.12840000000000001	0.6584813981184576	0.12091345234947037	3.1512605042016806	0.24747899159663866	0.07853333333333334	0.7010345252512818	0.2163664359037253	2.100840336134454	0.30798319327731094	0.1466	0.0	0.3268839103869654	0.29989816700611	0.37321792260692466	0.23935558112773303	0.0	0.33889528193325663	0.42174913693901034	0.23227247347850363	0.35845896147403683	0.0	0.4092685650474595	0.25258044930176077	0.38979963570127507	0.35761991499696416	0.0	0
0.6721801413862025	0.1269506817624986	1.854140914709518	0.2694684796044499	0.14533333333333334	0.6532071949161594	0.05661624769853667	0.8240626287597858	0.126905644829007	0.15399999999999997	0.6648973940773647	0.1577024058343433	4.120313143798929	0.26864441697569014	0.06520000000000001	0.7143340922073955	0.2991557640441363	4.738360115368768	0.33498145859085293	0.07069565217391303	0.0	0.17371686407219403	0.36773829667230684	0.45854483925549916	0.30863614912694665	0.0	0.3076923076923077	0.38367154318074564	0.3684507042253521	0.1735211267605634	0.0	0.4580281690140845	0.4052044609665427	0.19083023543990088	0.40396530359355637	0.0	0
0.71307517137615	0.3284775812346179	2.7083333333333335	0.3279166666666667	0.1210769230769231	0.6131556371496109	0.04864631663327197	3.125	0.21208333333333335	0.06786666666666667	0.706609120642877	0.17909404642873367	3.9583333333333335	0.27291666666666664	0.06894736842105263	0.7171084154743865	0.11957223837089331	3.125	0.18708333333333332	0.05986666666666666	0.0	0.3155610663360198	0.4060756354618723	0.27836329820210787	0.4161819143310418	0.0	0.3463775780010576	0.2374405076679006	0.4510028653295129	0.29169054441260744	0.0	0.25730659025787966	0.4033828805740646	0.2608918503331625	0.33572526909277295	0.0	0
0.6335290279948059	0.1608933977017477	3.663793103448276	0.31982758620689655	0.08729411764705884	0.6522099383939307	0.024570949750835354	1.293103448275862	0.0625	0.04833333333333334	0.6519318760563826	0.13202061390106493	2.8017241379310343	0.2038793103448276	0.07276923076923078	0.710201983618359	0.29097615575706154	3.2327586206896552	0.41379310344827586	0.128	0.0	0.09188846641318124	0.2997465145754119	0.6083650190114068	0.3411494252873563	0.0	0.21747126436781608	0.4413793103448276	0.40173253925284247	0.07850568489442339	0.0	0.5197617758527342	0.5455882352941176	0.10661764705882353	0.3477941176470588	0.0	0
0.6570995416307684	0.25816374380716084	3.401360544217687	0.43537414965986393	0.128	0.6719656577327167	0.09530972480204045	2.7636054421768708	0.2223639455782313	0.08046153846153846	0.6726937725991179	0.14005446211101757	2.7636054421768708	0.16454081632653061	0.05953846153846155	0.7469867099578349	0.12098109043299768	3.188775510204082	0.17772108843537415	0.055733333333333336	0.0	0.3938253012048193	0.2914156626506024	0.3147590361445783	0.5598687807545106	0.0	0.21159103335155824	0.2285401858939311	0.5211195928753181	0.26615776081424936	0.0	0.21272264631043258	0.5294725956566702	0.2704239917269907	0.20010341261633918	0.0	0
0.6856611456589164	0.23093355511083083	2.3595023595023594	0.38052338052338053	0.1612727272727273	0.6837170435608371	0.018112684188731503	1.0725010725010724	0.05062205062205062	0.0472	0.7016697292530112	0.24152312690148198	3.2175032175032174	0.3595023595023595	0.11173333333333334	0.7673203002473756	0.14573491844070433	2.145002145002145	0.20935220935220936	0.09760000000000002	0.0	0.0817174515235457	0.5803324099722992	0.3379501385041551	0.4008133755083597	0.0	0.37867148666967915	0.22051513782196114	0.59410582719357	0.07903549899531145	0.0	0.32685867381111855	0.4812805208898535	0.06402604449267499	0.4546934346174715	0.0	0
0.628311251934233	0.11828335317337246	1.900337837837838	0.2360641891891892	0.12422222222222223	0.5765659664091856	0.01284888358673315	0.6334459459459459	0.04603040540540541	0.07266666666666667	0.6771489086086737	0.3236005281686239	4.856418918918918	0.47423986486486486	0.09765217391304348	0.6902052541561955	0.16694020723137346	4.856418918918918	0.24366554054054054	0.05017391304347827	0.0	0.06025428413488115	0.6207849640685461	0.3189607517965727	0.2474546259406817	0.0	0.49712262062859675	0.25542275343072157	0.44899598393574297	0.08755020080321285	0.0	0.4634538152610442	0.31211613623673923	0.060859854829704074	0.6270240089335567	0.0	0
0.5987885035889837	0.09713441759239441	1.5131863380890618	0.2438391699092088	0.16114285714285717	0.5814622542011672	0.00737827727985423	0.648508430609598	0.02421098140942499	0.037333333333333336	0.6326628088229137	0.2327473238435981	2.8102031993082575	0.5201037613488976	0.18507692307692308	0.6703131356862592	0.14065493496654796	2.16169476869866	0.21184608733246865	0.098	0.0	0.03201829616923957	0.6878216123499142	0.2801600914808462	0.24988923349579087	0.0	0.5330084182543199	0.21710234824988922	0.5081081081081081	0.05045045045045045	0.0	0.44144144144144143	0.30938014262205155	0.030718595721338452	0.65990126165661	0.0	0
0.6178454004241775	0.020260315623329386	1.3003901170351106	0.11270047680970958	0.08666666666666667	0.5404899501098452	0.04012073680258927	0.8669267446900737	0.09276116168183789	0.10700000000000001	0.6576581070060058	0.44065039956178836	3.250975292587776	0.5652362375379281	0.17386666666666664	0.6665844791322572	0.110842722445634	1.9505851755526658	0.2293021239705245	0.11755555555555557	0.0	0.10454323400097704	0.6370297997068881	0.25842696629213485	0.12422360248447205	0.0	0.6230291447682752	0.25274725274725274	0.259222333000997	0.21335992023928216	0.0	0.5274177467597209	0.14623172103487064	0.1203599550056243	0.7334083239595051	0.0	0
0.6530040247961572	0.18734470415887564	4.878048780487805	0.3804878048780488	0.078	0.592375066554404	0.03587023429842333	0.6097560975609756	0.08170731707317073	0.134	0.7257557385692335	0.34321601188046535	4.67479674796748	0.38170731707317074	0.0816521739130435	0.7665794134344815	0.12714547378171598	2.845528455284553	0.15609756097560976	0.05485714285714286	0.0	0.13188976377952755	0.6161417322834646	0.25196850393700787	0.41434262948207173	0.0	0.4156706507304117	0.1699867197875166	0.6153846153846154	0.13214990138067062	0.0	0.252465483234714	0.4508670520231214	0.0968208092485549	0.4523121387283237	0.0	0
0.7173640967877256	0.030024335277994814	1.4256619144602851	0.05784114052953157	0.04057142857142857	0.6490122237415626	0.007390630756586879	1.2219959266802445	0.043584521384928715	0.03566666666666666	0.6772840255176372	0.4647317626894507	3.4623217922606924	0.6464358452138493	0.18670588235294114	0.6841932208029524	0.16681679290294144	3.054989816700611	0.25213849287169043	0.08253333333333333	0.0	0.04626026805015132	0.6861219195849546	0.26761781236489407	0.06047700170357751	0.0	0.6758943781942078	0.26362862010221466	0.16359447004608296	0.12327188940092165	0.0	0.7131336405529954	0.07734204793028322	0.05827886710239651	0.8643790849673203	0.0	0
0.6856593983725499	0.18791884679349294	2.8979045920642	0.3013820775746768	0.10400000000000002	0.6069872252887949	0.026355156185628975	1.1145786892554614	0.12215782434239858	0.1096	0.7119991945730623	0.1003928236889987	3.120820329915292	0.16406598305840392	0.05257142857142858	0.6336725208973624	0.21174300871946108	3.120820329915292	0.4123941150245207	0.13214285714285717	0.0	0.1748564135290364	0.23484365028717294	0.5902999361837907	0.34332148298628745	0.0	0.18689690198070086	0.4697816150330117	0.3605333333333333	0.14613333333333334	0.0	0.49333333333333335	0.5128983308042488	0.2078907435508346	0.27921092564491656	0.0	0
0.6467947181391333	0.05562845462191826	3.0315278900565885	0.2021018593371059	0.06666666666666667	0.6580758966996569	0.050762728827926554	2.021018593371059	0.1095392077607114	0.054200000000000005	0.6720973338246554	0.29975480918481345	7.477768795472919	0.4175424413904608	0.055837837837837835	0.7418321456329572	0.2428391445151233	6.669361358124495	0.27081649151172194	0.040606060606060604	0.0	0.13728470111448834	0.5233029381965553	0.3394123606889564	0.22696323195642307	0.0	0.46890603722197005	0.3041307308216069	0.3469812630117974	0.18806384455239417	0.0	0.46495489243580845	0.2771618625277162	0.15022172949002216	0.5726164079822617	0.0	0
0.6427751776760027	0.09643159728918924	2.240325865580448	0.1535641547861507	0.06854545454545455	0.6239329736171961	0.012225274847721708	1.4256619144602851	0.06843177189409369	0.048	0.6574874983528123	0.3064599540402263	5.091649694501019	0.46476578411405295	0.09127999999999999	0.718272536029562	0.2440550402662724	3.6659877800407332	0.3132382892057026	0.08544444444444443	0.0	0.08084696823869104	0.5490856592877768	0.3700673724735322	0.16484477481416704	0.0	0.4989068648885002	0.33624836029733274	0.286910197869102	0.1278538812785388	0.0	0.5852359208523592	0.2236061684460261	0.099644128113879	0.6767497034400949	0.0	0
0.6594637685095487	0.08236089362717718	1.5808491418247517	0.31978319783197834	0.20228571428571432	0.6916234816217318	0.06827548309989524	0.22583559168925021	0.05058717253839205	0.224	0.6611340975005355	0.18151445357887297	2.032520325203252	0.5840108401084011	0.28733333333333333	0.7639099914360578	0.08374855926966818	0.22583559168925021	0.045618789521228546	0.202	0.0	0.07436918990703852	0.8585657370517928	0.06706507304116865	0.3368220742150333	0.0	0.615128449096099	0.04804947668886775	0.7687296416938111	0.12160694896851248	0.0	0.10966340933767643	0.33506862281116895	0.053005205868433505	0.6119261713203975	0.0	0
0.6886787803483773	0.10320425801698202	2.6422764227642275	0.18170731707317073	0.06876923076923076	0.5990532718221853	0.05711985543023683	1.829268292682927	0.22845528455284553	0.1248888888888889	0.7270947432166109	0.3317883256843038	5.08130081300813	0.32723577235772355	0.0644	0.6749702310394915	0.14335794625783674	5.48780487804878	0.26260162601626014	0.04785185185185186	0.0	0.2791852955787382	0.3999006458022851	0.32091405861897665	0.23551106427818758	0.0	0.42413066385669124	0.3403582718651212	0.2700906344410876	0.3395770392749245	0.0	0.3903323262839879	0.2464167585446527	0.3098125689084895	0.44377067254685776	0.0	0
0.6751444938565543	0.12592689537748672	1.7833259028087383	0.20374498439589836	0.11424999999999999	0.5542104501398728	0.011001924862700095	1.3374944271065536	0.08470798038341507	0.06333333333333334	0.7542383114121916	0.2585524581823162	4.458314757021846	0.34195274186357555	0.0767	0.727829044676202	0.23984325823969993	3.789567543468569	0.369594293357111	0.09752941176470588	0.0	0.10638297872340426	0.429451287793953	0.4641657334826428	0.22260107160253287	0.0	0.3735996103263517	0.40379931807111547	0.30962059620596205	0.12872628726287264	0.0	0.5616531165311653	0.3231966053748232	0.13437057991513437	0.5424328147100425	0.0	0
0.7027076027334712	0.12193504698946436	4.428511176718684	0.2079291438211725	0.046952380952380954	0.5000866387595327	0.010315177354178775	1.054407423028258	0.06284268241248418	0.0596	0.7299038588278363	0.37328865258149835	6.326444538169548	0.4230282581189372	0.06686666666666667	0.7277149117008546	0.15760991766476096	4.850274145929988	0.3061999156474062	0.0631304347826087	0.0	0.07933972310969116	0.5340788072417465	0.3865814696485623	0.22187218721872187	0.0	0.4513951395139514	0.32673267326732675	0.3603801169590643	0.10891812865497076	0.0	0.5307017543859649	0.2996960486322188	0.09057750759878419	0.609726443768997	0.0	0
0.6987306022346368	0.19529185865263968	2.700457000415455	0.23597839634399667	0.0873846153846154	0.6269668501571809	0.03434052294321553	2.9081844619858743	0.16285832987120896	0.05600000000000001	0.761194767939026	0.2304640682753788	3.739094308267553	0.25384295803905277	0.06788888888888889	0.726141019698817	0.21518571796974761	3.9468217698379724	0.34732031574574157	0.08800000000000001	0.0	0.21315932572050028	0.3322457857531267	0.45459488852637303	0.2818858560794045	0.0	0.3032258064516129	0.4148883374689826	0.31625835189309576	0.2182628062360802	0.0	0.46547884187082406	0.36155315085932527	0.2495225970719287	0.38892425206874603	0.0	0
0.7098647174151039	0.2598720926906617	4.270028466856445	0.3594957299715331	0.0841904761904762	0.5548762943222911	0.006415411522908572	1.01667344448963	0.05978039853599024	0.058800000000000005	0.7329393179251683	0.3151315978523097	8.13338755591704	0.44001626677511185	0.0541	0.7446981423161821	0.1111035270110973	4.06669377795852	0.1407076047173648	0.034600000000000006	0.0	0.09333333333333334	0.686984126984127	0.21968253968253967	0.38235294117647056	0.0	0.4679930795847751	0.14965397923875431	0.6419753086419753	0.10675381263616558	0.0	0.2512708787218591	0.41836251774727873	0.06956933270231898	0.5120681495504023	0.0	0
0.7165025987702536	0.1324163695018729	3.6685369011652997	0.23349158394475614	0.06364705882352942	0.7261686112983907	0.024841739155508604	1.7263703064307294	0.06258092360811394	0.03625	0.7484080631613471	0.2636593031760142	4.315925766076823	0.3569270608545533	0.0827	0.7596429688971531	0.23994242584388348	3.884333189469141	0.3470004315925766	0.08933333333333332	0.0	0.08164414414414414	0.46565315315315314	0.4527027027027027	0.2490791896869245	0.0	0.3807550644567219	0.3701657458563536	0.36308724832214767	0.09731543624161074	0.0	0.5395973154362416	0.35756774619960346	0.09583608724388631	0.5465961665565102	0.0	0
0.6662967998105361	0.1224952995300164	2.043318348998774	0.25623212096444625	0.1254	0.5577252909905368	0.009462695921274295	1.021659174499387	0.04617899468737229	0.0452	0.7517618394197974	0.2999882210868488	4.69963220269718	0.3894564773191663	0.0828695652173913	0.7648334049415895	0.25138783513218105	5.108295872496934	0.3081324070290151	0.06032	0.0	0.06208791208791209	0.5236263736263737	0.4142857142857143	0.2686375321336761	0.0	0.408311910882605	0.32305055698371893	0.41967871485943775	0.07563587684069611	0.0	0.5046854082998661	0.37034849379799173	0.06674542232722977	0.5629060838747785	0.0	0
0.636770077710388	0.17511832587264425	3.7067545304777596	0.2940691927512356	0.07933333333333333	0.5958344692867356	0.05153417585730462	2.6771004942339376	0.20345963756177923	0.076	0.6137578982794537	0.1037890639212524	3.2948929159802307	0.2458813838550247	0.074625	0.6813266762924887	0.21816509906388964	2.883031301482702	0.25658978583196046	0.08900000000000001	0.0	0.2882147024504084	0.3483080513418903	0.3634772462077013	0.36918304033092036	0.0	0.30868665977249227	0.32213029989658737	0.3899508465319498	0.269797924631349	0.0	0.3402512288367013	0.3955678670360111	0.2736842105263158	0.33074792243767315	0.0	0
0.6101579441256092	0.16510586662148566	2.4968789013732833	0.40282979608822306	0.16133333333333336	0.5939666562061552	0.055964022461922246	1.2484394506866416	0.1647940074906367	0.13200000000000003	0.5983433965867813	0.16542167740266134	3.121098626716604	0.2692467748647524	0.08626666666666667	0.6796663044476778	0.1450681476191948	2.2888056595921764	0.16312942155638785	0.07127272727272727	0.0	0.2759581881533101	0.4508710801393728	0.2731707317073171	0.48231190832087695	0.0	0.3223716990533134	0.19531639262580966	0.55125284738041	0.2255125284738041	0.0	0.22323462414578588	0.4813525609149677	0.19691695673794132	0.321730482347091	0.0	0
0.6202478586142501	0.1009981374150098	1.9288469781397342	0.3600514359194171	0.18666666666666668	0.6241639092479798	0.11271958820980027	1.0715816545220747	0.23617659665666524	0.2204	0.7074432803105823	0.15225131377883072	3.8576939562794683	0.2571795970852979	0.06666666666666667	0.7915699792838025	0.2627134730598423	2.7861123017573943	0.1465923703386198	0.05261538461538462	0.0	0.36905559276624245	0.40187541862022774	0.2290689886135298	0.4713804713804714	0.0	0.3367003367003367	0.1919191919191919	0.4847085978072706	0.31794575879976916	0.0	0.19734564339296018	0.42189854344550476	0.2767453540934204	0.30135610246107486	0.0	0
0.6761614677136688	0.19776191289124906	2.7920962199312713	0.3449312714776632	0.12353846153846151	0.5969881377002122	0.06370957176983244	0.6443298969072165	0.1331615120274914	0.2066666666666667	0.6103451111199291	0.13483868056709472	1.9329896907216495	0.2813573883161512	0.14555555555555555	0.6308494267402402	0.10651643123780921	2.577319587628866	0.24054982817869416	0.09333333333333334	0.0	0.20327868852459016	0.42950819672131146	0.36721311475409835	0.3979187314172448	0.0	0.32457879088206143	0.27750247770069375	0.47997609085475196	0.1852958756724447	0.0	0.33472803347280333	0.45418552036199095	0.1753393665158371	0.37047511312217196	0.0	0
0.6524994326914133	0.06719412335177938	4.001684919966301	0.18744734625105308	0.0468421052631579	0.5700578634004894	0.020966328783911907	2.316764953664701	0.15248525695029486	0.06581818181818183	0.6894351581903234	0.35653388654805485	4.633529907329402	0.3201347935973041	0.06909090909090909	0.7323914277224488	0.23752331998679443	3.369839932603201	0.33993260320134794	0.10087499999999999	0.0	0.18766200103680664	0.3939865215137377	0.41835147744945567	0.22117296222664015	0.0	0.37773359840954274	0.4010934393638171	0.2757125154894672	0.22428748451053285	0.0	0.5	0.2839821314613912	0.23101467772814294	0.48500319081046583	0.0	0
0.6206119723561027	0.18744211071296007	4.84006734006734	0.4128787878787879	0.08530434782608695	0.6527494276828367	0.010887057154374002	0.42087542087542085	0.03282828282828283	0.078	0.6484671230155528	0.2665535380990323	5.050505050505051	0.4414983164983165	0.08741666666666668	0.8006732698578201	0.08277849270078268	1.4730639730639732	0.1127946127946128	0.07657142857142858	0.0	0.05591397849462366	0.7519713261648745	0.1921146953405018	0.42689295039164493	0.0	0.4564838990426458	0.11662315056570931	0.7392614920874152	0.0587792012057272	0.0	0.20195930670685758	0.4653700189753321	0.03700189753320683	0.4976280834914611	0.0	0
0.6665819317641704	0.08350291986692762	2.0946795140343526	0.20988688730624214	0.1002	0.5384651373472533	0.01670714714461094	1.2568077084206117	0.07750314201927105	0.06166666666666667	0.6799081645940365	0.2954292956095635	4.398826979472141	0.37620444072056974	0.08552380952380953	0.7415208166767553	0.21232218482066223	4.189359028068705	0.33640552995391704	0.08030000000000001	0.0	0.09809119830328739	0.47613997879109227	0.42576882290562035	0.22752043596730245	0.0	0.407811080835604	0.36466848319709355	0.3364674278038952	0.12424445936870383	0.0	0.539288112827401	0.3162878787878788	0.1167929292929293	0.5669191919191919	0.0	0
0.6885223713430833	0.10706430306708575	1.8367346938775508	0.14612244897959184	0.07955555555555555	0.5804243626472052	0.038998654054073906	1.4285714285714286	0.14326530612244898	0.10028571428571428	0.6371388694293466	0.20986457210909226	4.8979591836734695	0.4057142857142857	0.08283333333333333	0.6906931620002228	0.23528777257303984	4.6938775510204085	0.30489795918367346	0.06495652173913044	0.0	0.16778202676864246	0.4751434034416826	0.35707456978967494	0.17055740828966173	0.0	0.47355883754168654	0.35588375416865176	0.24587912087912087	0.24107142857142858	0.0	0.5130494505494505	0.21021726365237817	0.20610687022900764	0.5836758661186142	0.0	0
0.7010418887743819	0.30518576706750533	3.4812880765883376	0.4086161879895561	0.11737500000000001	0.6609617117271241	0.030927148853689333	1.5230635335073979	0.09138381201044386	0.060000000000000005	0.69671033908703	0.20592517746581526	3.4812880765883376	0.36205395996518713	0.10400000000000001	0.7021227450628477	0.06819496059064051	2.6109660574412534	0.1379460400348129	0.05283333333333334	0.0	0.1545253863134658	0.6122148638704931	0.2332597498160412	0.44971264367816094	0.0	0.39846743295019155	0.1518199233716475	0.640518417462483	0.1432469304229195	0.0	0.21623465211459755	0.47400302877334677	0.10600706713780919	0.419989904088844	0.0	0
0.6487652309500913	0.2671529721933873	4.616030214015947	0.4355853965589593	0.09436363636363637	0.5513365354119723	0.02453336765299961	1.4687368862778012	0.08854385228703315	0.060285714285714276	0.7115616076886896	0.2558531165183558	6.29458665547629	0.3571128829206882	0.05673333333333333	0.7608725786458582	0.07108771025953062	2.7276542173730594	0.11875786823331934	0.04353846153846154	0.0	0.15687732342007435	0.6327137546468401	0.2104089219330855	0.47790055248618785	0.0	0.391804788213628	0.13029465930018416	0.6775456919060052	0.1377284595300261	0.0	0.18472584856396868	0.4942857142857143	0.10047619047619048	0.40523809523809523	0.0	0
0.6442822909903837	0.052941702789182074	1.4644351464435148	0.1476987447698745	0.10085714285714287	0.5714704742272891	0.02750722519452036	1.8828451882845187	0.12301255230125523	0.06533333333333334	0.6759480841815576	0.28960875185687257	6.485355648535565	0.4485355648535565	0.06916129032258063	0.7111092196043878	0.23195728855485703	7.112970711297072	0.2807531380753138	0.03947058823529412	0.0	0.14432989690721648	0.5262641138929799	0.32940598919980363	0.16841603053435114	0.0	0.5114503816793893	0.32013358778625955	0.26783004552352047	0.22306525037936267	0.0	0.5091047040971168	0.2053519488074462	0.17102966841186737	0.6236183827806865	0.0	0
0.7241950356061184	0.2066717048225097	5.122494432071269	0.3282850779510022	0.06408695652173914	0.5957585430581457	0.01986386102558358	2.0044543429844097	0.13407572383073496	0.06688888888888889	0.7735381768977087	0.36930235624479696	4.677060133630289	0.4316258351893096	0.09228571428571429	0.6492252891258999	0.033314797577436106	1.55902004454343	0.10601336302895323	0.06800000000000002	0.0	0.19960212201591512	0.6425729442970822	0.15782493368700265	0.37911522633744854	0.0	0.4984567901234568	0.12242798353909465	0.5775862068965517	0.2358934169278997	0.0	0.1865203761755486	0.36721474838066764	0.14997508719481814	0.4828101644245142	0.0	0
0.6700931161115078	0.15647423879054057	5.272037115141291	0.28764234500210883	0.054560000000000004	0.5928855796614169	0.010080244641420927	1.2652889076339098	0.03753690425980599	0.029666666666666664	0.7290750592737811	0.37094546655831095	5.482918599746942	0.43568114719527623	0.07946153846153844	0.7277360699849875	0.1423857241578349	5.693800084352594	0.23913960354280894	0.042	0.0	0.0526939017169923	0.6116044997039668	0.33570159857904086	0.2988606485539001	0.0	0.45267309377738824	0.24846625766871167	0.5097159940209267	0.06651718983557549	0.0	0.42376681614349776	0.3780487804878049	0.04933481152993348	0.5726164079822617	0.0	0
0.6365853374935359	0.18876787831046254	1.9599303135888502	0.31576655052264807	0.1611111111111111	0.5553708206015024	0.031405127746388664	1.7421602787456445	0.13937282229965156	0.07999999999999999	0.7001054795665854	0.2670949217622571	3.2665505226480835	0.4115853658536585	0.126	0.7567872816300611	0.08593980499303583	1.3066202090592336	0.1332752613240418	0.102	0.0	0.20369191597708466	0.6015276893698281	0.19478039465308722	0.36690283400809715	0.0	0.4782388663967611	0.1548582995951417	0.536639526276832	0.23686158401184307	0.0	0.22649888971132495	0.36432160804020103	0.16080402010050251	0.4748743718592965	0.0	0
0.6560631514053403	0.16515810378829776	3.2454361054766734	0.3330628803245436	0.10262500000000001	0.5830477617308545	0.04215248454785186	1.6227180527383367	0.236105476673428	0.14550000000000002	0.6547640483758911	0.31459783753663817	3.0425963488843815	0.2693711967545639	0.08853333333333335	0.7140461067384186	0.10152649576752415	2.636916835699797	0.1614604462474645	0.061230769230769234	0.0	0.354014598540146	0.40389294403892945	0.24209245742092458	0.4360063728093468	0.0	0.35262878385554963	0.21136484333510355	0.45585785674625207	0.3231538034425319	0.0	0.220988339811216	0.3971940009675859	0.28156748911465895	0.3212385099177552	0.0	0
0.6587065954686403	0.13181966296260705	2.6937422295897226	0.2888520513883133	0.10723076923076924	0.5820084526481919	0.03195745924689187	1.2432656444260257	0.11852465810194779	0.09533333333333333	0.5715286307812664	0.18880309117166746	2.9009531703273934	0.3447990053874845	0.11885714285714286	0.6639700037758894	0.1259387093344746	3.315375051802735	0.24782428512225446	0.07475	0.0	0.16666666666666666	0.48484848484848486	0.3484848484848485	0.32769158439116125	0.0	0.3911612599905971	0.28114715561824166	0.44086021505376344	0.18089816571790007	0.0	0.3782416192283365	0.3840220385674931	0.15757575757575756	0.4584022038567493	0.0	0
0.6262844358668578	0.12969373886739685	2.4958402662229617	0.22004991680532446	0.08816666666666667	0.6406135086187039	0.04811950099920534	1.8718801996672214	0.1264559068219634	0.06755555555555555	0.5799032011070449	0.14999415045104236	5.8236272878535775	0.3814475873544093	0.06550000000000002	0.6901066854547075	0.19914205846479183	6.031613976705491	0.2720465890183028	0.04510344827586208	0.0	0.16213333333333332	0.48906666666666665	0.3488	0.2519047619047619	0.0	0.43666666666666665	0.31142857142857144	0.3557498318762609	0.20443846671149965	0.0	0.4398117014122394	0.30228571428571427	0.1737142857142857	0.524	0.0	0
0.6364203670543351	0.05089299732273167	1.9051651143099069	0.14479254868755292	0.076	0.6075732139938519	0.039096380974881745	1.4817950889077054	0.10541913632514818	0.07114285714285716	0.6977972052616392	0.22041279409697404	3.8103302286198137	0.32218458933107536	0.08455555555555555	0.7337155949547596	0.31690424567369624	4.022015241320914	0.42760372565622357	0.10631578947368421	0.0	0.12326732673267327	0.37673267326732673	0.5	0.16185518220539516	0.0	0.3601514434453384	0.4779933743492664	0.21361648969394129	0.15552779512804496	0.0	0.6308557151780138	0.2529585798816568	0.1841715976331361	0.5628698224852071	0.0	0
0.6080672268994102	0.12238313055129035	2.806563039723662	0.21459412780656303	0.07646153846153846	0.6005934316752692	0.09064772884983296	2.158894645941278	0.25647668393782386	0.11880000000000002	0.6268625789660428	0.26545256000547035	3.238341968911917	0.4015544041450777	0.12400000000000001	0.5132552426472927	0.025034900657175077	1.5112262521588948	0.1273747841105354	0.0842857142857143	0.0	0.32655305112699284	0.5112699285321606	0.1621770203408466	0.2886178861788618	0.0	0.5400696864111498	0.1713124274099884	0.35858585858585856	0.42857142857142855	0.0	0.21284271284271283	0.2459178624443345	0.2939139040079169	0.46016823354774866	0.0	0
0.6452004034856803	0.06650475389378009	2.6519787841697267	0.18278253773969808	0.06892307692307695	0.6934722115109123	0.09902130843550991	2.4479804161566707	0.20685434516523868	0.0845	0.6517873995293113	0.14016892126074637	4.079967360261118	0.2284781721746226	0.05600000000000001	0.7201336547411025	0.2906154033943646	4.48796409628723	0.3818849449204406	0.0850909090909091	0.0	0.2531203195207189	0.2795806290564154	0.4672990514228657	0.23045267489711935	0.0	0.2880658436213992	0.48148148148148145	0.23691168693812797	0.2681121099947118	0.0	0.4949762030671602	0.2957095709570957	0.3346534653465347	0.3696369636963696	0.0	0
0.6366566323060026	0.19114979821398553	3.5431429762401	0.41767403084618593	0.11788235294117647	0.5352159073947144	0.03620050191365295	1.8757815756565235	0.12922050854522718	0.06888888888888889	0.6189446205465792	0.19658276199831756	3.126302626094206	0.3313880783659858	0.10600000000000001	0.6031092361258602	0.050447604958435435	1.6673614005835766	0.12171738224260108	0.07300000000000001	0.0	0.22190408017179672	0.56907659269864	0.20901932712956334	0.4796553374820488	0.0	0.38056486357108665	0.13977979894686454	0.6246882793017456	0.19326683291770574	0.0	0.18204488778054864	0.4755576649264357	0.14712861888941622	0.37731371618414805	0.0	0
0.6536074658722416	0.05718847099845983	3.236245954692557	0.14441747572815533	0.044625	0.6384428976304984	0.09556982469424806	3.6407766990291264	0.21925566343042072	0.060222222222222226	0.7609660894745436	0.1844365025126904	3.236245954692557	0.22775080906148867	0.07037500000000001	0.7105103419847044	0.32211975648352187	5.865695792880259	0.4085760517799353	0.0696551724137931	0.0	0.25626477541371157	0.266193853427896	0.47754137115839246	0.1849740932642487	0.0	0.2917098445595855	0.5233160621761658	0.18700890518596125	0.28391828182294393	0.0	0.5290728129910948	0.2441860465116279	0.3707250341997264	0.3850889192886457	0.0	0
0.663708990549191	0.08437001370074926	1.7108639863130881	0.17621899059024806	0.10300000000000001	0.6116578794263171	0.03920900527654171	2.1385799828913603	0.1484174508126604	0.0694	0.7248269275761157	0.31123808312569246	4.704875962360992	0.43199315654405473	0.09181818181818181	0.7192409855350541	0.22223837845177125	4.277159965782721	0.24337040205303678	0.056900000000000006	0.0	0.1801661474558671	0.5244029075804777	0.29543094496365524	0.20693119035660473	0.0	0.5072827724761426	0.28578603716725265	0.3102409638554217	0.26129518072289154	0.0	0.42846385542168675	0.2328999434708875	0.1961560203504805	0.570944036178632	0.0	0
0.6535194861899365	0.1368425028599582	1.7605633802816902	0.2522007042253521	0.14325	0.602935523386316	0.022731066016251723	0.8802816901408451	0.09286971830985916	0.1055	0.7627031470028547	0.38999092343280506	3.7411971830985915	0.39348591549295775	0.10517647058823529	0.7191187155902544	0.12414411957844002	4.401408450704226	0.261443661971831	0.05940000000000001	0.0	0.12419070041200707	0.5261918775750442	0.3496174220129488	0.2780203784570597	0.0	0.43377001455604075	0.28820960698689957	0.4158200290275762	0.15312046444121916	0.0	0.4310595065312046	0.34147794994040526	0.12574493444576879	0.532777115613826	0.0	0
0.6157404845228742	0.07496024705323803	1.6590626296142679	0.20779759435918707	0.12525000000000003	0.6017498501266594	0.0850381699213484	2.903359601824969	0.27830775611779346	0.09585714285714286	0.6866477999441559	0.2816862718844716	4.562422231439236	0.3604313562836997	0.079	0.72357795599065	0.14001057615128823	3.7328909166321025	0.1534632932393198	0.04111111111111111	0.0	0.35130890052356023	0.4549738219895288	0.193717277486911	0.28793103448275864	0.0	0.49942528735632186	0.21264367816091953	0.32490272373540857	0.4351491569390402	0.0	0.23994811932555124	0.24546790788829007	0.3287604115629593	0.4257716805487506	0.0	0
0.6452748596926046	0.08576591327139652	1.4147130153597411	0.19240097008892482	0.136	0.5937435524132126	0.0331756975448909	2.223120452708165	0.13217461600646727	0.059454545454545454	0.6688087014447176	0.18298517519902652	4.648342764753436	0.2764753435731609	0.05947826086956522	0.7415662390413261	0.33279485499692507	5.052546483427648	0.39894907033144705	0.07896	0.0	0.16366366366366367	0.34234234234234234	0.493993993993994	0.2217047042384723	0.0	0.3185840707964602	0.45971122496506756	0.2659217877094972	0.18268156424581006	0.0	0.5513966480446927	0.3201075991930061	0.2199058507061197	0.45998655010087425	0.0	0
0.6519083760989984	0.09800659682233828	1.8399264029438822	0.28794848206071755	0.1565	0.6494735671535566	0.014494921368722264	0.9199632014719411	0.05243790248390064	0.057	0.6782072919427433	0.15144125634037064	2.2999080036798527	0.34406623735050595	0.1496	0.7344198311809698	0.35733180627770883	2.7598896044158234	0.3155473781048758	0.11433333333333334	0.0	0.07364341085271318	0.48320413436692505	0.44315245478036175	0.30388349514563107	0.0	0.36310679611650487	0.33300970873786406	0.43899018232819076	0.07994389901823282	0.0	0.48106591865357645	0.4206989247311828	0.07661290322580645	0.5026881720430108	0.0	0
0.7061660208280516	0.0534440572051577	1.5310586176727907	0.09755030621172353	0.06371428571428571	0.7160020648693102	0.024564105626341686	1.3123359580052494	0.05511811023622047	0.042	0.7337076720716431	0.26929150879484287	2.4059492563429568	0.38407699037620296	0.15963636363636366	0.7645387542726185	0.33349990739240476	3.0621172353455814	0.463254593175853	0.1512857142857143	0.0	0.06107610276296655	0.4255937954435288	0.5133301017935046	0.10324074074074074	0.0	0.4064814814814815	0.49027777777777776	0.15838068181818182	0.08948863636363637	0.0	0.7521306818181818	0.1817440912795436	0.10268948655256724	0.7155664221678891	0.0	0
0.5962000856563475	0.03231266782960704	1.2427506213753108	0.15244407622203812	0.12266666666666666	0.6157812090762608	0.04408438816674273	2.8997514498757253	0.16652858326429162	0.057428571428571426	0.7499456038173153	0.39361001873456636	3.935376967688484	0.36992543496271746	0.094	0.7253240647869472	0.2016073104659999	5.385252692626346	0.3111019055509528	0.05776923076923077	0.0	0.19648093841642228	0.4364613880742913	0.3670576735092864	0.18290258449304175	0.0	0.4438369781312127	0.37326043737574555	0.24194608809993426	0.26429980276134124	0.0	0.49375410913872453	0.2212868310282622	0.2417318099819603	0.5369813589897775	0.0	0
0.7092028057217367	0.055544456062033065	1.8757815756565235	0.10295956648603585	0.05488888888888889	0.630044089215824	0.1584226702967541	2.084201750729471	0.30054189245518964	0.1442	0.7085231911938787	0.2914252934276732	3.5431429762401	0.3909962484368487	0.11035294117647061	0.6864428243320553	0.10806983363351491	1.4589412255106293	0.2055022926219258	0.14085714285714288	0.0	0.3350371747211896	0.4358736059479554	0.22908921933085502	0.1471990464839094	0.0	0.5589988081048868	0.2938021454112038	0.16906228610540724	0.4934976043805613	0.0	0.33744010951403147	0.12959076600209862	0.3782791185729276	0.49213011542497376	0.0	0
0.7536385523628025	0.06985096190376705	1.4498757249378627	0.12137531068765535	0.08371428571428573	0.6127592246857126	0.007738891655166707	1.657000828500414	0.06048053024026512	0.036500000000000005	0.7393371146797699	0.3185022964910857	6.628003314001656	0.4258492129246065	0.06425	0.768272121890314	0.3593392795024969	6.420878210439105	0.39229494614747307	0.06109677419354839	0.0	0.06883545497406883	0.48467703913248467	0.4464875058934465	0.12918871252204586	0.0	0.4532627865961199	0.4175485008818342	0.2113997113997114	0.10533910533910534	0.0	0.6832611832611832	0.19972733469665985	0.09952283571915474	0.7007498295841854	0.0	0
0.6626391284180615	0.11574742835658258	1.6401124648547327	0.338331771321462	0.20628571428571427	0.6363956179428386	0.052400838385080105	2.1087160262417997	0.1668228678537957	0.0791111111111111	0.6703706706062633	0.2826277655573647	2.8116213683223994	0.33552014995313967	0.11933333333333335	0.6916136749807389	0.0726993503620195	3.514526710402999	0.15932521087160262	0.04533333333333334	0.0	0.2521246458923513	0.5070821529745042	0.24079320113314448	0.40607424071991	0.0	0.4026996625421822	0.19122609673790777	0.5091678420310296	0.25105782792665726	0.0	0.2397743300423131	0.40245261984392416	0.19843924191750278	0.399108138238573	0.0	0
0.6820102339091594	0.1264278840475591	2.8359511343804535	0.2630890052356021	0.09276923076923077	0.6215240038965845	0.020180351905068578	1.5270506108202442	0.07591623036649214	0.04971428571428572	0.7092284265952908	0.17102855431910172	3.7085514834205937	0.24214659685863874	0.06529411764705884	0.7421776026988984	0.3371444411270793	4.363001745200698	0.418848167539267	0.096	0.0	0.10301953818827708	0.3285968028419183	0.5683836589698046	0.2847025495750708	0.0	0.26203966005665724	0.45325779036827196	0.3471502590673575	0.1001727115716753	0.0	0.5526770293609672	0.4527027027027027	0.13063063063063063	0.4166666666666667	0.0	0
0.6406804435081396	0.05436296937492684	1.4379622021364011	0.1561216105176664	0.10857142857142857	0.6232638295777745	0.057286468394671414	2.4650780608052587	0.14215283483976993	0.05766666666666668	0.6460552565337726	0.2102521072235896	4.313886606409203	0.2896466721446179	0.06714285714285714	0.7089157934652409	0.27249704970596406	5.7518488085456045	0.4120788824979458	0.07164285714285715	0.0	0.16845180136319376	0.3432327166504382	0.48831548198636804	0.18199233716475097	0.0	0.33764367816091956	0.4803639846743295	0.21978021978021978	0.20011567379988432	0.0	0.5801041064198958	0.2655485674353599	0.24178895877009085	0.49266247379454925	0.0	0
0.6191844744105611	0.18393980510820757	3.286770747740345	0.3340180772391126	0.10162500000000001	0.6144679220576674	0.055608004121579346	2.054231717337716	0.1561216105176664	0.076	0.7110732692278026	0.20674703008941248	1.8488085456039443	0.26170912078882497	0.14155555555555555	0.668966602027905	0.1338675060001659	2.4650780608052587	0.24815119145439607	0.10066666666666668	0.0	0.23442319555829735	0.3929673041332511	0.3726095003084516	0.3958130477117819	0.0	0.310126582278481	0.2940603700097371	0.4524207011686144	0.21146355036171396	0.0	0.3361157484696717	0.44426229508196724	0.20765027322404372	0.3480874316939891	0.0	0
0.7305549870373639	0.07108993247811335	1.2864493996569468	0.12993138936535162	0.10100000000000002	0.5635965276103982	0.008331071761381348	1.0720411663807892	0.0548885077186964	0.0512	0.7618024176514965	0.36067942146446486	3.4305317324185247	0.4176672384219554	0.12175	0.7112624404062593	0.20956291728347504	3.8593481989708405	0.3975128644939966	0.103	0.0	0.06308526367668803	0.48003942828979795	0.45687530803351406	0.13747731397459165	0.0	0.4419237749546279	0.4205989110707804	0.22312223858615612	0.09425625920471281	0.0	0.6826215022091311	0.21565836298932384	0.0911032028469751	0.6932384341637011	0.0	0
0.6832304453162278	0.14313079571856954	1.858736059479554	0.2201569599339116	0.11844444444444445	0.6117019290170549	0.0377309743097899	1.2391573729863692	0.08261049153242461	0.06666666666666667	0.7318224812868089	0.27096748932060066	3.304419661296985	0.3659644774886411	0.11075	0.6847311127512019	0.20057588507182122	2.8913672036348617	0.3312680710450227	0.11457142857142857	0.0	0.1059322033898305	0.4692796610169492	0.4247881355932203	0.239981990094552	0.0	0.39891940567312023	0.36109860423232776	0.3472312703583062	0.13029315960912052	0.0	0.5224755700325733	0.3292155651636813	0.12353304508956146	0.5472513897467572	0.0	0
0.7012884230066285	0.09320029791288884	1.271186440677966	0.21440677966101696	0.16866666666666666	0.6389369389184364	0.05636249474054986	2.330508474576271	0.17754237288135594	0.07618181818181818	0.6833608649813561	0.2186163717864648	3.6016949152542375	0.27288135593220336	0.07576470588235294	0.7329895847823047	0.26332038219335197	4.237288135593221	0.33516949152542375	0.07910000000000002	0.0	0.22599784250269686	0.34735706580366776	0.4266450916936354	0.2606903657908295	0.0	0.3317877382792375	0.40752189592993304	0.2948717948717949	0.24417249417249418	0.0	0.460955710955711	0.32249840662842577	0.26704907584448695	0.41045251752708733	0.0	0
0.7081730002321388	0.3643670692222045	4.935622317596567	0.5240343347639485	0.10617391304347824	0.6281247202292257	0.0323396289661754	1.0729613733905579	0.10686695278969957	0.09960000000000001	0.7563889519632087	0.1886796225026664	6.008583690987125	0.24721030042918454	0.04114285714285715	0.7186624383845372	0.06761211642984806	3.433476394849785	0.12188841201716738	0.035500000000000004	0.0	0.22452660054102797	0.5193868349864743	0.2560865644724977	0.5867371456030754	0.0	0.276790004805382	0.13647284959154252	0.6961231470923603	0.1419612314709236	0.0	0.1619156214367161	0.5967741935483871	0.1217008797653959	0.28152492668621704	0.0	0
0.6843378252397938	0.20699693667657207	2.4059492563429568	0.2690288713910761	0.11181818181818182	0.6667840598351266	0.03744890230789089	0.8748906386701663	0.1216097987751531	0.139	0.6970986061798763	0.18033378401662262	4.593175853018373	0.34339457567804027	0.07476190476190477	0.6964929106700009	0.16256186628446911	3.499562554680665	0.2659667541557305	0.076	0.0	0.1663674446439258	0.4697785757031718	0.36385397965290245	0.3062749003984064	0.0	0.39093625498007967	0.30278884462151395	0.4097268487674883	0.18520986009327114	0.0	0.4050632911392405	0.366507747318236	0.16567342073897498	0.46781883194278906	0.0	0
0.7071261436512264	0.07474285792478669	1.8359853121175032	0.09261525907792738	0.050444444444444445	0.7229427387032771	0.09848024994025495	1.6319869441044472	0.2427580579355365	0.14875	0.7575782126580465	0.26552989703090457	3.875968992248062	0.24643002855977153	0.06357894736842107	0.7475416936504278	0.28105182394144884	3.875968992248062	0.41819665442676457	0.10789473684210528	0.0	0.2675359712230216	0.2715827338129496	0.4608812949640288	0.12230603448275862	0.0	0.3254310344827586	0.5522629310344828	0.1229020032485111	0.32214401732539255	0.0	0.5549539794260964	0.15918653576437589	0.4172510518934081	0.423562412342216	0.0	0
0.6880458237322236	0.10882800322038523	1.2300123001230012	0.16195161951619516	0.13166666666666668	0.6343139605525698	0.10242309498161298	1.6400164001640016	0.25789257892578926	0.15725	0.716473640171149	0.29216601051323604	5.125051250512505	0.3878638786387864	0.07568000000000001	0.7308962829639877	0.12625826115366612	3.895038950389504	0.1922919229192292	0.049368421052631575	0.0	0.30772994129158515	0.4628180039138943	0.22945205479452055	0.21823204419889503	0.0	0.5226519337016574	0.2591160220994475	0.26456798392498326	0.4212993971868721	0.0	0.3141326188881447	0.20050761421319796	0.3192893401015228	0.48020304568527916	0.0	0
0.6283729902128004	0.0775637520942316	3.131524008350731	0.18705636743215032	0.05973333333333333	0.6122037690341935	0.032224531587479774	1.8789144050104383	0.13653444676409185	0.07266666666666668	0.779709311244447	0.33476403153976764	4.17536534446764	0.2947807933194154	0.07060000000000001	0.7072822573261325	0.2512375369678127	5.219206680584551	0.3816283924843424	0.07312	0.0	0.1679506933744222	0.3626091422701592	0.4694401643554186	0.21663442940038685	0.0	0.3413926499032882	0.44197292069632493	0.26524570751924215	0.1936056838365897	0.0	0.5411486086441681	0.3024983119513842	0.22079675894665765	0.47670492910195816	0.0	0
0.6324056595572068	0.08789614341967059	2.2907122032486464	0.24573094543940024	0.10727272727272728	0.6242271785144204	0.11927592011905622	1.665972511453561	0.1928363182007497	0.11575	0.7005161244465802	0.14039177681022486	2.7072053311120365	0.1495210329029571	0.05523076923076923	0.7134790908364392	0.24036604933775554	3.5401915868388167	0.411911703456893	0.11635294117647059	0.0	0.25565985643291	0.19823302043070126	0.5461071231363888	0.304437564499484	0.0	0.18524251805985553	0.5103199174406605	0.2889324191968658	0.2267384916748286	0.0	0.4843290891283056	0.4178470254957507	0.32790368271954673	0.25424929178470257	0.0	0
0.7232113019981053	0.09394824980362947	2.4559967253376995	0.19402374130167827	0.07900000000000001	0.6670515709573993	0.11162062476363921	2.251330331559558	0.2934916086778551	0.13036363636363635	0.7265643521013763	0.296162135583264	4.093327875562832	0.335243553008596	0.0819	0.7654892076595677	0.1613247147824805	3.888661481784691	0.17724109701187066	0.04557894736842106	0.0	0.36414423565261556	0.4159471813103098	0.21990858303707467	0.2746234067207416	0.0	0.47450753186558514	0.2508690614136732	0.291871921182266	0.44150246305418717	0.0	0.2666256157635468	0.23582089552238805	0.3567164179104478	0.40746268656716417	0.0	0
0.6975227732402691	0.12860182310227902	2.8483786152497808	0.22173531989482909	0.07784615384615384	0.6566656824562636	0.06680066384076302	1.3146362839614374	0.14285714285714285	0.10866666666666669	0.7439492701984883	0.19649762223428288	5.4776511831726555	0.26292725679228746	0.04800000000000001	0.693361063440958	0.21055353958522638	5.915863277826468	0.37248028045574055	0.06296296296296296	0.0	0.18355855855855857	0.33783783783783783	0.4786036036036036	0.25869120654396727	0.0	0.3067484662576687	0.434560327198364	0.30083234244946494	0.1938168846611177	0.0	0.5053507728894173	0.35335195530726254	0.2276536312849162	0.41899441340782123	0.0	0
0.7100870954110718	0.11861049985748526	4.480651731160896	0.17474541751527495	0.03900000000000001	0.6232585957695925	0.045242549075088095	2.240325865580448	0.11731160896130347	0.05236363636363637	0.6988109306404763	0.400129282424194	7.739307535641547	0.5942973523421589	0.07678947368421052	0.7458793611375758	0.06476957359514177	3.6659877800407332	0.11364562118126273	0.031000000000000003	0.0	0.14215202369200394	0.7201382033563672	0.1377097729516288	0.19796954314720813	0.0	0.6732810336871251	0.12874942316566682	0.4307228915662651	0.2891566265060241	0.0	0.28012048192771083	0.19715073529411764	0.1323529411764706	0.6704963235294118	0.0	0
0.7726428147606443	0.12088544679443892	2.8478437754271764	0.1533767290480065	0.05385714285714286	0.5742344676653497	0.02633203746787571	1.0170870626525632	0.12082994304312449	0.11879999999999999	0.7568118016477319	0.3304987273027633	7.729861676159479	0.4174125305126119	0.054	0.7339625969928182	0.22811075278402848	5.899104963384866	0.3083807973962571	0.05227586206896553	0.0	0.14271984622777512	0.49303219605958676	0.3642479577126382	0.17445627024525684	0.0	0.4747801943544655	0.35076353540027766	0.263268156424581	0.20740223463687152	0.0	0.5293296089385475	0.22176470588235295	0.17470588235294118	0.6035294117647059	0.0	0
0.6340339204216892	0.1089901527922196	3.264925373134328	0.21921641791044777	0.06714285714285714	0.6309632021319262	0.005509063079812195	0.4664179104477612	0.021455223880597014	0.046	0.7371803323577846	0.29924825705346497	5.830223880597015	0.45382462686567165	0.07784	0.7106983786709941	0.17245896341203057	3.7313432835820897	0.30550373134328357	0.081875	0.0	0.027479091995221028	0.581242532855436	0.3912783751493429	0.22402287893231648	0.0	0.4637750238322212	0.31220209723546233	0.4013663535439795	0.03928266438941076	0.0	0.5593509820666097	0.31564808596373406	0.03089321692411014	0.6534586971121558	0.0	0
0.7059657910758822	0.2805329284624303	3.6511156186612577	0.33752535496957403	0.09244444444444444	0.6758711306651625	0.01176271938978408	1.0141987829614605	0.03975659229208925	0.0392	0.661836662469559	0.21677865244473177	4.462474645030426	0.46206896551724136	0.10354545454545455	0.773207300060882	0.14141364519900534	2.231237322515213	0.16064908722109533	0.07200000000000001	0.0	0.06001224739742805	0.6974892835272505	0.2424984690753215	0.35149978876214616	0.0	0.4811998310097169	0.16730038022813687	0.6274509803921569	0.07390648567119155	0.0	0.2986425339366516	0.40212663122281295	0.04736587723537941	0.5505074915418077	0.0	0
0.6383318360978085	0.05111663288814723	0.8718395815170009	0.14864864864864866	0.17049999999999998	0.5593000017949887	0.0170179558932733	1.3077593722755014	0.07497820401046207	0.057333333333333326	0.7189103771719979	0.2502215264952144	5.231037489102006	0.35658238884045335	0.06816666666666667	0.7658351414227668	0.30454644102247846	6.102877070619006	0.4197907585004359	0.0687857142857143	0.0	0.08806963645673323	0.4188428059395801	0.4930875576036866	0.16069745523091422	0.0	0.38548539114043356	0.4538171536286522	0.231029810298103	0.11653116531165311	0.0	0.6524390243902439	0.256198347107438	0.12922614575507138	0.6145755071374907	0.0	0
0.6803630610749098	0.07788449717475943	2.7276542173730594	0.1917750734368443	0.07030769230769232	0.578076644871023	0.027479366647605294	1.258917331095258	0.13638271086865295	0.10833333333333332	0.7199469229619293	0.2878229104553048	5.245488879563575	0.351237935375577	0.06696	0.7351666048796202	0.2411874781465177	5.245488879563575	0.32060428031892574	0.06112	0.0	0.1687435098650052	0.43457943925233644	0.39667705088265837	0.22206025267249757	0.0	0.4067055393586006	0.37123420796890183	0.29560155239327296	0.21021992238033635	0.0	0.49417852522639066	0.28227300802964794	0.20074119827053738	0.5169857936998147	0.0	0
0.721522912574412	0.2034147590900537	3.0937648738695858	0.2765349833412661	0.0893846153846154	0.5726651238515563	0.0028453938875764536	0.47596382674916704	0.015230842455973346	0.032	0.7718223301067096	0.3083357099076005	6.6634935744883395	0.4574012375059495	0.06864285714285714	0.7180270291436336	0.12486486723683396	4.283674440742503	0.25083293669681106	0.058555555555555555	0.0	0.021052631578947368	0.6322368421052632	0.34671052631578947	0.2808119864668922	0.0	0.46447559207346545	0.25471242145964235	0.5096491228070176	0.028070175438596492	0.0	0.46228070175438596	0.3691232528589581	0.020330368487928845	0.6105463786531131	0.0	0
0.6808264837114024	0.021182048965537815	1.426242868785656	0.04686226568867156	0.032857142857142856	0.6387914086847616	0.09505461329124211	3.463732681336593	0.24531377343113284	0.07082352941176472	0.711590212203374	0.389711650360683	5.9087204563977185	0.48573757131214346	0.08220689655172414	0.7647110204614491	0.14364803913860152	4.074979625101874	0.22208638956805216	0.05450000000000001	0.0	0.2573749465583583	0.5096194955109021	0.23300555793073963	0.062095032397408205	0.0	0.6436285097192225	0.2942764578833693	0.09112519809825674	0.47702060221870046	0.0	0.4318541996830428	0.060240963855421686	0.31534834992142485	0.6244106862231534	0.0	0
0.6756150156868647	0.23826180924557086	2.9081844619858743	0.3531366846697133	0.12142857142857144	0.607765279233829	0.02952794798712654	0.8309098462816784	0.06481096800997092	0.07799999999999999	0.7305104066056947	0.2215168891651204	4.362276692978812	0.3489821354383049	0.08000000000000002	0.7274937712132372	0.15245791445030377	3.739094308267553	0.2330702118820108	0.06233333333333334	0.0	0.1001926782273603	0.5394990366088632	0.3603082851637765	0.37760995113282986	0.0	0.37316748111950243	0.2492225677476677	0.5424377791959157	0.09955328653477984	0.0	0.3580089342693044	0.46045503791982667	0.08450704225352113	0.4550379198266522	0.0	0
0.6932569004792412	0.16448761762773176	4.168403501458942	0.31471446436015005	0.0755	0.5882379965836766	0.03372263288455653	1.2505210504376822	0.14672780325135473	0.11733333333333333	0.7041616558643154	0.38097915855521736	5.627344726969571	0.4180908711963318	0.0742962962962963	0.7488368860201233	0.04884667109564736	3.3347228011671532	0.1204668611921634	0.036125	0.0	0.2141119221411192	0.6100973236009732	0.17579075425790755	0.3688324377137274	0.0	0.4899853444064485	0.14118221787982413	0.5408309455587392	0.2521489971346705	0.0	0.20702005730659026	0.3578199052132701	0.16682464454976303	0.47535545023696685	0.0	0
0.6003981846678232	0.1035421781308257	1.6522098306484925	0.20446096654275092	0.12375	0.5979589211177397	0.050591350199723384	1.2391573729863692	0.1036761668731929	0.08366666666666667	0.6685861728881536	0.22830903456192114	3.717472118959108	0.3527467988434531	0.09488888888888888	0.6145201066084723	0.1768224995088949	3.304419661296985	0.33911606774060304	0.10262500000000001	0.0	0.13032191069574248	0.4434060228452752	0.42627206645898236	0.22811059907834103	0.0	0.3935483870967742	0.3783410138248848	0.31589023611997447	0.16017868538608807	0.0	0.5239310784939375	0.309375	0.156875	0.53375	0.0	0
0.7152261644895576	0.21807818840195992	3.3444816053511706	0.33444816053511706	0.1	0.6323896808104195	0.09818849421170758	2.0903010033444813	0.2044314381270903	0.0978	0.7135612800421698	0.252217153937755	4.180602006688963	0.3269230769230769	0.0782	0.7252675337132921	0.07013547934313956	3.3444816053511706	0.1341973244147157	0.040125	0.0	0.3071608040201005	0.49120603015075376	0.20163316582914573	0.42038885969521805	0.0	0.41093011035207566	0.16868102995270626	0.4968944099378882	0.30372670807453417	0.0	0.19937888198757764	0.38628681796233705	0.23611781747947852	0.37759536455818443	0.0	0
0.7091398112558278	0.2530158921495187	4.395144411887819	0.36584344914190037	0.08323809523809524	0.597563919018249	0.029750561860789396	1.2557555462536627	0.07074089577228966	0.05633333333333334	0.7496402692109873	0.3596993167484373	5.441607367099205	0.42737547090832984	0.07853846153846153	0.6882792863840386	0.058611291138191676	1.6743407283382168	0.13604018417748012	0.08124999999999999	0.0	0.11155115511551156	0.6739273927392739	0.2145214521452145	0.39369369369369367	0.0	0.45990990990990993	0.1463963963963964	0.6388888888888888	0.12353801169590643	0.0	0.23757309941520469	0.42344961240310075	0.08187984496124032	0.4946705426356589	0.0	0
0.6541500273343804	0.15935001067679389	2.245814618211515	0.27398938342180484	0.12200000000000001	0.6150099277379604	0.04052226939981017	1.2249897917517354	0.11024908125765619	0.08999999999999998	0.7396440381093708	0.3318244388455176	3.062474479379339	0.4022049816251531	0.13133333333333336	0.7261199141574742	0.1588447745709473	2.449979583503471	0.21355655369538587	0.08716666666666667	0.0	0.15185601799775028	0.5539932508436446	0.2941507311586052	0.30793942175309774	0.0	0.4520422212023864	0.24001835704451582	0.4583333333333333	0.18442622950819673	0.0	0.3572404371584699	0.34839044652128764	0.14018691588785046	0.5114226375908619	0.0	0
0.7482778154855114	0.1660856158121701	2.1240441801189465	0.21197960917587086	0.09980000000000003	0.5953457112507793	0.06932711035993276	1.4868309260832626	0.1580288870008496	0.10628571428571429	0.7382746442249972	0.33961305053013635	4.885301614273577	0.461767204757859	0.09452173913043475	0.6974047930996234	0.07920451937296798	3.610875106202209	0.16822429906542055	0.04658823529411765	0.0	0.20053908355795147	0.5859838274932615	0.21347708894878706	0.25176589303733604	0.0	0.5484359233097881	0.19979818365287588	0.39384372533543804	0.2936069455406472	0.0	0.31254932912391475	0.2548518896833504	0.18998978549540346	0.5551583248212462	0.0	0
0.6882446310244623	0.21980340274945762	3.6555645816409426	0.34037367993501216	0.09311111111111112	0.607061436119592	0.07100301202724224	3.249390739236393	0.19740048740861088	0.06075	0.599876327208317	0.1912573909299451	6.295694557270512	0.3456539398862713	0.05490322580645162	0.6631203044468764	0.0687158886598464	3.249390739236393	0.1165718927701056	0.035875	0.0	0.29926108374384236	0.5240147783251231	0.17672413793103448	0.4240890688259109	0.0	0.430668016194332	0.14524291497975708	0.5201738050900062	0.3016759776536313	0.0	0.17815021725636251	0.3852873563218391	0.22344827586206897	0.391264367816092	0.0	0
0.6383355908273299	0.10910096818441957	3.068829460762823	0.24024550635686104	0.07828571428571429	0.5916813273646833	0.016028105658921127	0.43840420868040336	0.06313020604997809	0.144	0.7030535477586087	0.28852183518424485	4.603244191144236	0.4572555896536607	0.0993333333333333	0.6776722060752927	0.12678561274194824	3.288031565103025	0.23936869793950022	0.0728	0.0	0.0830929024812464	0.6018465089440277	0.3150605885747259	0.2564342536265793	0.0	0.4880673841834347	0.25549836218998595	0.44264943457189015	0.11631663974151858	0.0	0.4410339256865913	0.315850144092219	0.0829971181556196	0.6011527377521614	0.0	0
0.6301115498379658	0.09683479708449626	3.013344812742144	0.28196297890658634	0.09357142857142857	0.6261841498442409	0.12951729041803983	2.3676280671545418	0.3176926388291003	0.13418181818181818	0.7373822307479919	0.2538674284895821	4.520017219113216	0.2785191562634524	0.06161904761904762	0.7299072044811801	0.1034429504852635	2.3676280671545418	0.12182522600086096	0.05145454545454546	0.0	0.44244604316546765	0.38788968824940045	0.1696642685851319	0.41324921135646686	0.0	0.4082018927444795	0.17854889589905362	0.39081145584725535	0.4403341288782816	0.0	0.16885441527446302	0.32107843137254904	0.36176470588235293	0.317156862745098	0.0	0
0.6774962324519324	0.05215213920281813	1.8240778273206322	0.17267936765301986	0.09466666666666668	0.6103166977719898	0.016591196340611722	1.4187271990271586	0.08633968382650993	0.06085714285714287	0.7671499080141693	0.5347193477764265	5.26955816781516	0.5447912444264289	0.1033846153846154	0.6977421561319996	0.1386773371632884	4.053506282934738	0.19618970409404135	0.048400000000000006	0.0	0.10436060754532092	0.658500734933856	0.23713865752082314	0.18899733806566105	0.0	0.5962732919254659	0.21472937000887313	0.37934105075690117	0.18967052537845058	0.0	0.43098842386464825	0.21482602118003025	0.10741301059001512	0.6777609682299546	0.0	0
0.7053379712633309	0.08228749497605359	2.225819506272764	0.09105625252934035	0.04090909090909091	0.6606724121276814	0.007167596174023244	0.6070416835289356	0.04208822339133954	0.06933333333333334	0.6965151229362887	0.422385534642499	6.070416835289357	0.5957102387697288	0.09813333333333334	0.6573007340511702	0.12797296289524288	4.451639012545528	0.27114528530959126	0.06090909090909091	0.0	0.04630454140694568	0.655387355298308	0.2983081032947462	0.09505703422053231	0.0	0.6218842416561048	0.2830587241233629	0.22522522522522523	0.1041041041041041	0.0	0.6706706706706707	0.1249305941143809	0.05774569683509161	0.8173237090505275	0.0	0
0.6470413644401041	0.06430309971855537	3.0574806359559723	0.15491235222176927	0.05066666666666667	0.6561552150655867	0.08064008220954366	1.4268242967794538	0.13249082755809213	0.09285714285714285	0.6613146693165849	0.29634546691445446	4.280472890338361	0.512433754586221	0.1197142857142857	0.6470290504710586	0.09021370046587526	3.465144720750102	0.20016306563391764	0.05776470588235294	0.0	0.1567776169802219	0.6063675832127352	0.23685479980704294	0.17857142857142858	0.0	0.5906954887218046	0.23073308270676693	0.3177257525083612	0.2717391304347826	0.0	0.4105351170568562	0.19367991845056065	0.1656472986748216	0.6406727828746177	0.0	0
0.6579601769563114	0.18881443288237318	3.7831021437578816	0.2858343841950399	0.07555555555555556	0.5058332436463071	0.014429747355329271	1.0508617065994115	0.08701134930643127	0.08280000000000001	0.6785674460721024	0.27601672440346964	5.46448087431694	0.49138293400588484	0.08992307692307691	0.681221767799532	0.06567463264904734	2.942412778478352	0.13577133249264398	0.046142857142857145	0.0	0.12183637433784579	0.6880517951736316	0.19011183048852265	0.31307550644567217	0.0	0.5382136279926335	0.1487108655616943	0.5619834710743802	0.17107438016528925	0.0	0.26694214876033057	0.33073929961089493	0.10068093385214008	0.568579766536965	0.0	0
0.6270065317849953	0.04313864267634425	2.3255813953488373	0.2102325581395349	0.0904	0.6228794449975285	0.09352535478185206	1.86046511627907	0.3716279069767442	0.19974999999999998	0.6262903003295703	0.2032671374751035	4.186046511627907	0.30279069767441863	0.07233333333333333	0.6906581290683751	0.10121085808787125	2.3255813953488373	0.11534883720930232	0.0496	0.0	0.4705535924617197	0.3833922261484099	0.14605418138987045	0.33456698741672836	0.0	0.48186528497409326	0.1835677276091784	0.30153435623749164	0.5330220146764509	0.0	0.16544362908605736	0.23764458464773922	0.42008412197686645	0.3422712933753943	0.0	0
0.6649446221880065	0.1313796665121591	2.9623360135421075	0.362251375370292	0.12228571428571429	0.5963689610226929	0.012679794271460414	1.2695725772323319	0.0558611933982226	0.044000000000000004	0.6873481323149191	0.23184144198913012	5.078290308929327	0.32881929750317396	0.06475	0.725426939159862	0.16567424341670905	6.136267456622937	0.2530681337283115	0.04124137931034483	0.0	0.08759124087591241	0.5155938951559389	0.39681486396814863	0.3836844464365755	0.0	0.34827431645002244	0.26804123711340205	0.5397225725094578	0.0832282471626734	0.0	0.3770491803278688	0.484985835694051	0.07478753541076487	0.44022662889518416	0.0	0
0.6931936981081667	0.2517933981600308	4.669102720259845	0.3556638246041413	0.07617391304347826	0.6369290105929446	0.015364921747214122	0.8120178643930166	0.05115712545676005	0.063	0.6902151491533038	0.3089608280661443	5.481120584652863	0.42712139667072674	0.07792592592592593	0.5659883202048149	0.06225661881459411	2.4360535931790497	0.1660576532683719	0.06816666666666667	0.0	0.07939508506616257	0.6628859483301828	0.2577189666036547	0.3748395378690629	0.0	0.4501497646555413	0.1750106974753958	0.6208362863217576	0.0892983699503898	0.0	0.2898653437278526	0.42648490749756574	0.06134371957156767	0.5121713729308666	0.0	0
0.6586360653407632	0.08074354815745814	2.2044088176352705	0.17675350701402806	0.08018181818181817	0.5545806691181359	0.0065290251675924685	0.40080160320641284	0.05851703406813627	0.14600000000000002	0.7237919102340896	0.3639742217723992	6.212424849699398	0.47334669338677354	0.07619354838709676	0.7525705539231379	0.23821945881488027	5.01002004008016	0.2913827655310621	0.058159999999999996	0.0	0.07108081791626096	0.5749756572541382	0.3539435248296008	0.18773946360153257	0.0	0.502767134951043	0.30949340144742443	0.3356164383561644	0.1111111111111111	0.0	0.5532724505327246	0.2494343891402715	0.08257918552036199	0.6679864253393665	0.0	0
0.7110543548205676	0.23165000953138565	5.079236082893132	0.37911418122714347	0.07464	0.593693295235801	0.013955914401499805	0.8126777732629012	0.05160503860219423	0.0635	0.7216862073580197	0.27786228790165995	6.298252742787485	0.3531084924827306	0.05606451612903226	0.7223164095093055	0.1355427057209994	4.063388866314506	0.21617228768793173	0.053200000000000004	0.0	0.0831151832460733	0.568717277486911	0.3481675392670157	0.39974293059125965	0.0	0.3723221936589546	0.22793487574978577	0.5860552763819096	0.07977386934673367	0.0	0.3341708542713568	0.48367029548989116	0.0658372213582167	0.45049248315189216	0.0	0
0.66583777802481	0.22346449399993246	2.923976608187134	0.3508771929824561	0.12000000000000001	0.5525089176749446	0.00285420720463039	0.4177109440267335	0.015873015873015872	0.038	0.6809891059501655	0.30724522481451433	5.221386800334169	0.4828738512949039	0.09247999999999999	0.6783002393821231	0.0704305035569666	3.132832080200501	0.15037593984962405	0.048000000000000015	0.0	0.02445302445302445	0.7438867438867439	0.23166023166023167	0.3565365025466893	0.0	0.4906621392190153	0.15280135823429541	0.678513731825525	0.030694668820678513	0.0	0.29079159935379645	0.41297935103244837	0.018682399213372666	0.5683382497541789	0.0	0
0.7437903367389952	0.2435065377557261	4.667207792207792	0.3262987012987013	0.06991304347826087	0.6813570977050322	0.005773526110902728	0.4058441558441559	0.03612012987012987	0.089	0.728223064357807	0.3406564926646234	6.899350649350649	0.4212662337662338	0.06105882352941174	0.7089884834826762	0.1220322712241951	3.4496753246753245	0.21631493506493507	0.06270588235294118	0.0	0.053614457831325305	0.6253012048192771	0.32108433734939756	0.3385263157894737	0.0	0.43705263157894736	0.22442105263157894	0.5638148667601683	0.06241234221598878	0.0	0.3737727910238429	0.41636457793889176	0.046090108751942	0.5375453133091662	0.0	0
0.6454874619486041	0.15598360697490227	4.612159329140462	0.37777777777777777	0.0819090909090909	0.6217647951310566	0.01972258270175877	1.0482180293501049	0.06666666666666667	0.06360000000000002	0.7361539545217864	0.3890842756044287	4.612159329140462	0.45366876310272536	0.09836363636363633	0.7603545903967166	0.06028148426773535	1.6771488469601676	0.1018867924528302	0.060750000000000005	0.0	0.10714285714285714	0.72911051212938	0.1637466307277628	0.40476190476190477	0.0	0.48607367475292	0.1091644204851752	0.6914811972371451	0.12202609363008442	0.0	0.18649270913277052	0.42063492063492064	0.0742296918767507	0.5051353874883286	0.0	0
0.7064060071335163	0.2759162579809222	6.347256347256347	0.46027846027846026	0.07251612903225807	0.6643639039643223	0.012644918529113272	1.0237510237510237	0.05855855855855856	0.057199999999999994	0.7243333715451625	0.27729571415076276	8.19000819000819	0.3476658476658477	0.04245	0.7737477772682321	0.12044832537372971	2.8665028665028665	0.1334971334971335	0.046571428571428576	0.0	0.10849772382397573	0.6441578148710166	0.2473444613050076	0.48890822096563724	0.0	0.36929099608525445	0.1418007829491083	0.7055869428750785	0.08976773383553044	0.0	0.20464532328939108	0.5311909262759924	0.06758034026465029	0.4012287334593573	0.0	0
0.722316152636325	0.12560113104268134	3.1393888656341566	0.19422352448723315	0.061866666666666674	0.5933532656868299	0.007258070160391115	0.8371703641691084	0.04227710339053997	0.050499999999999996	0.7447491078383124	0.48514908857951766	4.813729593972373	0.6061113436584344	0.12591304347826085	0.7769598145826214	0.11165061166163354	4.395144411887819	0.15738802846379238	0.03580952380952381	0.0	0.05246753246753247	0.7522077922077922	0.19532467532467532	0.20279720279720279	0.0	0.6328671328671329	0.16433566433566432	0.49309245483528164	0.1073326248671626	0.0	0.3995749202975558	0.23050173869846002	0.050173869846000994	0.719324391455539	0.0	0
0.7138376745685366	0.1896874436957921	3.4482758620689653	0.2827586206896552	0.082	0.5589403168178593	0.009773694842864451	0.8113590263691683	0.04665314401622718	0.0575	0.7356726551963803	0.3244084763481627	5.273833671399594	0.40608519269776877	0.07699999999999999	0.6713686741115317	0.1297106805169713	3.6511156186612577	0.2645030425963489	0.07244444444444444	0.0	0.06504524886877829	0.5661764705882353	0.36877828054298645	0.29659574468085104	0.0	0.42595744680851066	0.2774468085106383	0.4760928961748634	0.07855191256830601	0.0	0.4453551912568306	0.3844456701599559	0.063430777716492	0.5521235521235521	0.0	0
0.6694242009225172	0.26659495934800803	4.827875734676742	0.3954659949622166	0.08191304347826088	0.6183797980807921	0.03233494502858744	2.5188916876574305	0.12258606213266163	0.04866666666666667	0.7381222723485922	0.2666275971605352	3.988245172124265	0.32787573467674225	0.08221052631578947	0.7594414051421075	0.10010129026302889	2.0990764063811924	0.15407220822837953	0.07339999999999999	0.0	0.20277777777777778	0.5423611111111111	0.2548611111111111	0.4507177033492823	0.0	0.3736842105263158	0.17559808612440192	0.5883822610868208	0.18238600874453467	0.0	0.2292317301686446	0.4674937965260546	0.14491315136476426	0.38759305210918116	0.0	0
0.6988069584995829	0.2506059491916197	3.5922766052986077	0.3610237988325101	0.1005	0.663359469420318	0.07120470241818516	1.1225864391558151	0.20969914683430624	0.18680000000000002	0.7494704049802885	0.23891715762108423	2.6942074539739562	0.2900763358778626	0.10766666666666667	0.624831060019505	0.04146071653823717	1.3471037269869781	0.13920071845532106	0.10333333333333335	0.0	0.32817990161630356	0.45397048489107517	0.21784961349262122	0.45681818181818185	0.0	0.36704545454545456	0.17613636363636365	0.50853889943074	0.29538266919671097	0.0	0.19607843137254902	0.4194053208137715	0.2436098069900887	0.3369848721961398	0.0	0
0.6479079452881242	0.2117711438420869	4.6433094132545385	0.4398480371464753	0.09472727272727273	0.6192656866035618	0.051800977217923816	2.743773744195863	0.10721823554242296	0.039076923076923085	0.6904942422483689	0.2671185371945859	5.487547488391726	0.3355846348670325	0.061153846153846156	0.6655869287403816	0.057486546075561314	2.3216547066272692	0.11734909244406923	0.05054545454545455	0.0	0.19140919366993217	0.5990957045968349	0.20949510173323285	0.49267139479905436	0.0	0.375886524822695	0.1314420803782506	0.662007623888183	0.1613722998729352	0.0	0.17662007623888182	0.4983261597321856	0.12147297943567671	0.3802008608321377	0.0	0
0.7675016550764147	0.19222409779139155	3.3812341504649197	0.20118343195266272	0.059500000000000004	0.6132761357356401	0.026624944192296444	1.9019442096365173	0.09129332206255283	0.04800000000000001	0.7476801830735357	0.3589396334848992	6.128486897717666	0.5122569737954353	0.08358620689655173	0.756504549834331	0.13925179711081004	3.8038884192730347	0.1952662721893491	0.05133333333333334	0.0	0.11428571428571428	0.6412698412698413	0.24444444444444444	0.2213953488372093	0.0	0.5637209302325581	0.21488372093023256	0.4124783362218371	0.18717504332755633	0.0	0.4003466204506066	0.25	0.1134453781512605	0.6365546218487395	0.0	0
0.6519716369430423	0.07679444561852078	1.6632016632016633	0.1471933471933472	0.0885	0.5931125557589432	0.055652021423932024	1.2474012474012475	0.25322245322245324	0.20299999999999999	0.648010491875806	0.07423041827986146	1.6632016632016633	0.1521829521829522	0.0915	0.6811240772273301	0.3102546812414579	2.2869022869022873	0.4474012474012474	0.19563636363636364	0.0	0.29692832764505117	0.17844953681131157	0.5246221355436372	0.19710467706013363	0.0	0.20378619153674832	0.5991091314031181	0.17361451692005886	0.2986758214811182	0.0	0.5277096615988229	0.26636568848758463	0.4582392776523702	0.27539503386004516	0.0	0
0.66249684538238	0.10925496314244751	3.258036490008688	0.24891398783666377	0.07640000000000001	0.5900097853522314	0.020085471319807507	1.5204170286707213	0.07688966116420504	0.05057142857142856	0.6439926097241344	0.21821325343608472	4.7784535186794095	0.45482189400521283	0.0951818181818182	0.7184580199835542	0.21831863399028856	2.3892267593397047	0.21937445699391833	0.09181818181818181	0.0	0.10237131289762869	0.6055523423944477	0.29207634470792365	0.2696470588235294	0.0	0.49270588235294116	0.2376470588235294	0.45657370517928286	0.14103585657370518	0.0	0.40239043824701193	0.31886477462437396	0.09849749582637729	0.5826377295492488	0.0	0
0.5886743188333488	0.0604148171098402	2.5477707006369426	0.27855626326963906	0.10933333333333334	0.5702763120800981	0.07940480228162107	2.9723991507431	0.16687898089171974	0.05614285714285715	0.6086296619976146	0.2569886309973769	4.033970276008493	0.3961783439490446	0.09821052631578948	0.6926419365092221	0.06830625838913428	1.910828025477707	0.1583864118895966	0.08288888888888889	0.0	0.23131253678634492	0.5491465567981165	0.21954090641553856	0.3343527013251784	0.0	0.47553516819571867	0.19011213047910297	0.4613220815752461	0.27637130801687765	0.0	0.26230661040787623	0.33097880928355194	0.198284561049445	0.470736629667003	0.0	0
0.7069201850909361	0.43371932268327235	3.569928601427972	0.6043679126417472	0.16929411764705882	0.5848081781106399	0.023924047680101847	1.4699706005879882	0.07517849643007139	0.05114285714285714	0.6952783847588443	0.13043619944806284	4.409911801763965	0.22889542209155816	0.05190476190476192	0.6189631288405403	0.03445672553836713	1.8899622007559849	0.09155816883662327	0.048444444444444436	0.0	0.19002123142250532	0.578556263269639	0.23142250530785563	0.653496821071753	0.0	0.2475022706630336	0.09900090826521345	0.7837690631808278	0.09749455337690632	0.0	0.1187363834422658	0.6652797041146555	0.08275543226999538	0.25196486361534903	0.0	0
0.6732671349197503	0.2424603695517908	2.0868113522537564	0.42696160267111855	0.20460000000000003	0.671221137733804	0.014251444771681599	0.6260434056761268	0.02337228714524207	0.037333333333333336	0.6558874677041715	0.20656206649146439	5.0083472454090145	0.414440734557596	0.08275	0.7156598650925362	0.11480943358500098	3.9649415692821366	0.1352253756260434	0.034105263157894736	0.0	0.04078659868900218	0.7232337946103423	0.2359796067006555	0.4371794871794872	0.0	0.42435897435897435	0.13846153846153847	0.729151817533856	0.03991446899501069	0.0	0.23093371347113328	0.4937258687258687	0.02702702702702703	0.47924710424710426	0.0	0
0.7282151746105501	0.2147876427373812	2.4311183144246353	0.28565640194489467	0.11750000000000001	0.6579274853845402	0.03475167091339002	1.8233387358184765	0.07982171799027553	0.04377777777777778	0.6645591196378441	0.2743831586284205	5.06482982171799	0.44165316045380876	0.0872	0.6871562760043266	0.09409008453314592	2.8363047001620747	0.19286871961102106	0.068	0.0	0.11174134997163924	0.6182643221781055	0.26999432785025523	0.3104359313077939	0.0	0.479964773227653	0.20959929546455305	0.511611030478955	0.14296081277213352	0.0	0.3454281567489115	0.3539156626506024	0.09889558232931726	0.5471887550200804	0.0	0
0.6503836208062691	0.22097474911318193	2.7230833682446587	0.33724340175953077	0.12384615384615386	0.6281696591197325	0.01475395056125576	0.6284038542103059	0.07875994972769167	0.12533333333333332	0.5977179751451436	0.11705220784371984	2.5136154168412235	0.2802681189777964	0.1115	0.6685138133834956	0.20865801970333916	2.5136154168412235	0.30372852953498114	0.12083333333333333	0.0	0.11883691529709228	0.42288242730720604	0.4582806573957016	0.36607548885857205	0.0	0.3042291950886767	0.32969531605275126	0.46856810244470315	0.10942956926658906	0.0	0.4220023282887078	0.4843561973525872	0.11311672683513839	0.40252707581227437	0.0	0
0.5987737526985988	0.2115707002165363	2.795698924731183	0.47655913978494624	0.17046153846153847	0.5497394748418288	0.09044001698730131	2.3655913978494625	0.29118279569892475	0.1230909090909091	0.5868720051381512	0.0650794825713945	2.150537634408602	0.14967741935483872	0.06960000000000001	0.5453566260957023	0.01999357547127697	1.075268817204301	0.08258064516129032	0.07680000000000002	0.0	0.5562859490550535	0.28594905505341	0.15776499589153656	0.6723300970873787	0.0	0.2111650485436893	0.11650485436893204	0.5604451188669701	0.3424380374304502	0.0	0.09711684370257967	0.5194561650257853	0.3173933427097984	0.1631504922644163	0.0	0
0.630879403126331	0.32158132058715955	3.692762186115214	0.6006893156080748	0.16266666666666668	0.4839082793029019	0.006842385847452049	0.9847365829640572	0.033973412112259974	0.0345	0.43576090414529695	0.04362978996909734	2.9542097488921715	0.17134416543574593	0.057999999999999996	0.5745093902364515	0.08169888039711753	2.2156573116691285	0.19399310684391924	0.08755555555555555	0.0	0.08508014796547472	0.42909987669543775	0.48581997533908755	0.6218144750254841	0.0	0.17737003058103976	0.20081549439347604	0.7248960190136661	0.040998217468805706	0.0	0.23410576351752824	0.7452657299938913	0.042150274893097125	0.2125839951130116	0.0	0
0.6515283452165455	0.2840524805088659	2.2888056595921764	0.4207240948813982	0.1838181818181818	0.5979496893412003	0.0905121253151747	1.6645859342488556	0.23429047024552643	0.14075000000000001	0.6240410127191126	0.07406066924502218	2.4968789013732833	0.18102372034956304	0.0725	0.626728346840323	0.0836118943466274	1.8726591760299625	0.16396171452351227	0.08755555555555555	0.0	0.40445402298850575	0.3125	0.28304597701149425	0.5494565217391304	0.0	0.23641304347826086	0.2141304347826087	0.5137195121951219	0.2860772357723577	0.0	0.20020325203252032	0.5032354405176704	0.280238924838228	0.21652563464410154	0.0	0
0.6193030573298735	0.13556932182324932	3.0922930542340628	0.329686013320647	0.10661538461538461	0.521083422795201	0.12428329715867811	3.5680304471931494	0.4752616555661275	0.1332	0.616381211414144	0.02841358916225226	2.616555661274976	0.09467174119885823	0.03618181818181818	0.5682570084295698	0.03390043807639519	1.1893434823977165	0.10038058991436727	0.0844	0.0	0.709013484740951	0.14123491838183108	0.1497515968772179	0.628286491387126	0.0	0.18041704442429737	0.1912964641885766	0.36416184971098264	0.5249605885444035	0.0	0.11087756174461377	0.3664727657324167	0.5282919090428345	0.10523532522474881	0.0	0
0.6054574845364481	0.22111864928955166	4.105090311986864	0.3866995073891626	0.09419999999999999	0.611405023469732	0.04709726285060839	1.6420361247947455	0.08702791461412152	0.053000000000000005	0.5694289069934222	0.18588484797361	4.720853858784894	0.3284072249589491	0.06956521739130435	0.5658785931819755	0.05271603684965255	2.8735632183908044	0.19786535303776684	0.06885714285714287	0.0	0.14190093708165996	0.535475234270415	0.32262382864792505	0.42356115107913667	0.0	0.3597122302158273	0.21672661870503598	0.5757946210268948	0.1295843520782396	0.0	0.2946210268948655	0.4820880245649949	0.10849539406345957	0.4094165813715456	0.0	0
0.6929599139420124	0.09522729268916864	2.039151712887439	0.14151712887438825	0.0694	0.6083283231300933	0.032192357888759085	0.8156606851549756	0.10277324632952692	0.126	0.6636568912890051	0.23612536793762967	3.2626427406199023	0.3968189233278956	0.12162500000000001	0.7132794921329911	0.2725236704000452	4.282218597063622	0.35889070146818924	0.08380952380952382	0.0	0.11971496437054632	0.4622327790973872	0.4180522565320665	0.15772727272727272	0.0	0.44227272727272726	0.4	0.23461798512508453	0.17038539553752535	0.0	0.5949966193373901	0.22073791348600508	0.16030534351145037	0.6189567430025446	0.0	0
0.7249737001873877	0.15870463261440745	2.6726973684210527	0.1924342105263158	0.07200000000000001	0.5556341798643376	0.04301878651901146	2.0559210526315788	0.14432565789473684	0.07020000000000001	0.7301429586385546	0.2100513510513144	3.700657894736842	0.3199013157894737	0.08644444444444443	0.7090879624579601	0.23315331511692824	3.90625	0.3433388157894737	0.08789473684210526	0.0	0.17871690427698575	0.39613034623217924	0.42515274949083504	0.2248918789043729	0.0	0.3738587217683806	0.4012493993272465	0.282950423216445	0.21221281741233375	0.0	0.5048367593712213	0.29304946775203505	0.2197871008140263	0.48716343143393864	0.0	0
0.6730692238543721	0.17021426752080662	3.117206982543641	0.30174563591022446	0.0968	0.5980003635672513	0.029855795422139134	1.6625103906899419	0.12427265170407314	0.07475	0.6763535942026301	0.24534879624244368	3.3250207813798838	0.33707398171238573	0.101375	0.57421639608402	0.09489151823474967	2.9093931837073983	0.23690773067331672	0.08142857142857143	0.0	0.17797619047619048	0.48273809523809524	0.3392857142857143	0.3445657332700522	0.0	0.3849074513526341	0.2705268153773137	0.45517241379310347	0.18746081504702194	0.0	0.3573667711598746	0.3954248366013072	0.16285403050108932	0.4417211328976035	0.0	0
0.6450584577119164	0.37292466462283713	3.076923076923077	0.5687912087912088	0.18485714285714286	0.5929058856395958	0.03153740746256463	0.8791208791208791	0.05758241758241758	0.0655	0.6510513198523717	0.1625192548576226	1.7582417582417582	0.3010989010989011	0.17125	0.6058601158674859	0.02197866730590229	1.3186813186813187	0.07252747252747253	0.055	0.0	0.13353720693170235	0.6982670744138634	0.16819571865443425	0.6035447761194029	0.0	0.31949626865671643	0.07695895522388059	0.8138364779874214	0.08238993710691823	0.0	0.10377358490566038	0.6132701421800948	0.06208530805687204	0.3246445497630332	0.0	0
0.5610083456888942	0.20987353584932686	4.457050243111832	0.4683954619124797	0.10509090909090911	0.5019418648476527	0.06486512468091116	2.633711507293355	0.22771474878444084	0.08646153846153849	0.5106484917550275	0.05233653193205019	3.2414910858995136	0.15356564019448946	0.047375	0.49852498338347123	0.045238669554898664	1.8233387358184765	0.15032414910858996	0.08244444444444445	0.0	0.42835365853658536	0.2888719512195122	0.28277439024390244	0.6065057712486883	0.0	0.19884575026232948	0.19464847848898217	0.5533748204882719	0.26902824317855434	0.0	0.17759693633317378	0.5512637100619934	0.268001907486886	0.18073438245112064	0.0	0
0.5755491150341051	0.07843833336730685	3.5971223021582737	0.30088870080406266	0.08364705882352941	0.5278518147390175	0.04568311320923117	2.5391451544646637	0.17266187050359713	0.06800000000000002	0.5853812914602414	0.23129895408979914	3.808717731696995	0.3999153618281845	0.105	0.6138538509427788	0.03311944028165408	1.9043588658484976	0.12653406686415575	0.06644444444444444	0.0	0.2469733656174334	0.5720338983050848	0.18099273607748184	0.3636828644501279	0.0	0.4833759590792839	0.15294117647058825	0.501410437235543	0.28772919605077574	0.0	0.21086036671368125	0.3444767441860465	0.19767441860465115	0.4578488372093023	0.0	0
0.6677091173275762	0.24118762597113355	4.3424317617866	0.49545078577336643	0.1140952380952381	0.6344706771832235	0.032450665632473924	1.8610421836228288	0.10380479735318444	0.05577777777777778	0.6904147972263498	0.2740702742020749	4.1356492969396195	0.3093465674110835	0.0748	0.7728483891693799	0.06818097884713165	2.0678246484698097	0.0913978494623656	0.0442	0.0	0.20573770491803278	0.6131147540983607	0.18114754098360655	0.5528380249192432	0.0	0.34517766497461927	0.10198431010613752	0.7173652694610778	0.1502994011976048	0.0	0.13233532934131736	0.5452890304961311	0.11424670004551661	0.3404642694583523	0.0	0
0.6517060759282848	0.0845834630705843	3.463732681336593	0.16748166259168704	0.04835294117647059	0.5225920844542945	0.004871681846373239	0.8149959250203749	0.037897310513447434	0.0465	0.6626102603129944	0.28766788487899686	5.9087204563977185	0.41483292583537085	0.07020689655172414	0.6748237283194833	0.1992455666022055	5.297473512632437	0.3797881010594947	0.0716923076923077	0.0	0.04552129221732746	0.4982868330885952	0.45619187469407735	0.17407878017789072	0.0	0.4311732316814909	0.3947479881406184	0.2862116991643454	0.06476323119777158	0.0	0.649025069637883	0.2700394218134034	0.06110381077529566	0.668856767411301	0.0	0
0.7217606498188569	0.18005036730237142	1.9801980198019802	0.3821782178217822	0.193	0.5699629706763373	0.011626409092931613	0.7425742574257426	0.043069306930693066	0.058	0.6675483053994756	0.1806127159388492	2.4752475247524752	0.33712871287128715	0.13620000000000002	0.6632518737796097	0.09796620556746359	3.4653465346534653	0.2376237623762376	0.06857142857142859	0.0	0.06971153846153846	0.5456730769230769	0.38461538461538464	0.3993792033109157	0.0	0.35230212105535436	0.24831867563372995	0.5765496639283048	0.06497386109036594	0.0	0.35847647498132934	0.5012987012987012	0.05649350649350649	0.4422077922077922	0.0	0
0.7248828702804824	0.4842116465134509	3.7297969332780774	0.6875259013675922	0.18433333333333332	0.5141828340745744	0.005948052738976424	0.41442188147534187	0.027766266058847907	0.067	0.6865240027519269	0.1264682317245317	4.5586406962287604	0.2246166597596353	0.049272727272727274	0.6401509478145544	0.02548525200750313	1.4504765851636967	0.06009117281392457	0.04142857142857143	0.0	0.08885941644562334	0.7188328912466844	0.19230769230769232	0.7071611253196931	0.0	0.2310315430520034	0.06180733162830349	0.8866916087653661	0.03580972741849278	0.0	0.0774986638161411	0.7314814814814815	0.029541446208112873	0.23897707231040563	0.0	0
0.57205605173661	0.04339185595258997	1.516464471403813	0.19974003466204507	0.13171428571428573	0.5167024998416822	0.03246671228719056	1.949740034662045	0.11871750433275563	0.060888888888888895	0.5918037920328303	0.2523369459394817	4.116117850953207	0.5164644714038128	0.1254736842105263	0.6493475562633617	0.08083554318018946	3.249566724436742	0.16507798960138648	0.050800000000000005	0.0	0.14834867352463454	0.6453708716838116	0.20628045479155388	0.22664700098328416	0.0	0.5860373647984267	0.1873156342182891	0.41308243727598565	0.24551971326164876	0.0	0.34139784946236557	0.239231966787753	0.14218993253762324	0.6185781006746238	0.0	0
0.6496184943635404	0.18910340129644654	3.4737299174989147	0.2839774207555363	0.08175	0.5271548874881007	0.03142892219513017	2.1710811984368217	0.15675206252713852	0.07220000000000001	0.5825872725622151	0.19045905737397914	4.125054277029961	0.30308293530178027	0.07347368421052632	0.6122688658033257	0.10250923492912842	2.822405557967868	0.25618758141554493	0.09076923076923074	0.0	0.2189205579138872	0.42328684050939963	0.35779260157671317	0.3367662203913491	0.0	0.35942327497425336	0.3038105046343975	0.4074766355140187	0.22492211838006232	0.0	0.367601246105919	0.38178633975481613	0.21074138937536485	0.407472270869819	0.0	0
0.587542899404154	0.27282505551175296	1.8796992481203008	0.5756056808688388	0.3062222222222222	0.5485242413488656	0.08065797433264466	2.0885547201336676	0.2222222222222222	0.10640000000000001	0.5540832241561312	0.04424027574959627	1.2531328320802004	0.12907268170426064	0.10300000000000002	0.5365564217092038	0.015340051121166487	1.0442773600668338	0.07309941520467836	0.07	0.0	0.5236220472440944	0.30413385826771655	0.17224409448818898	0.7400644468313641	0.0	0.16595059076262084	0.09398496240601503	0.6609112709832135	0.2551558752997602	0.0	0.08393285371702638	0.6210004506534474	0.23974763406940064	0.13925191527715186	0.0	0
0.5337826123030084	0.055337871543860696	3.6748811067877214	0.24556852572416774	0.06682352941176471	0.5339357182007839	0.05749049809912566	2.594033722438392	0.17639429312581065	0.068	0.6157761234624753	0.2666482890819125	2.8102031993082575	0.454820579334198	0.1618461538461538	0.5848850438063772	0.03987010947291697	2.16169476869866	0.12321660181582361	0.05700000000000001	0.0	0.233810888252149	0.602865329512894	0.16332378223495703	0.29816272965879265	0.0	0.552230971128609	0.14960629921259844	0.45043616177636797	0.32355273592386996	0.0	0.2260111022997621	0.28007889546351084	0.20118343195266272	0.5187376725838264	0.0	0
0.5706251907910355	0.23796156179853264	3.90625	0.48067434210526316	0.12305263157894734	0.5700984495060268	0.1061993466705736	2.0559210526315788	0.2837171052631579	0.138	0.4884584372644841	0.04134773427372923	1.850328947368421	0.1455592105263158	0.07866666666666666	0.6016457587118582	0.02630518760105041	1.2335526315789473	0.09004934210526316	0.07300000000000001	0.0	0.5463182897862233	0.28028503562945367	0.17339667458432304	0.6710677382319173	0.0	0.20321469575200918	0.12571756601607348	0.5625601539942252	0.3320500481231954	0.0	0.1053897978825794	0.5282422051513782	0.31179394487121553	0.15996384997740623	0.0	0
0.6173269126272917	0.23806897367503185	5.691399662731872	0.5430016863406408	0.0954074074074074	0.5864422689591626	0.06524342199132296	1.6863406408094435	0.10581787521079258	0.06275	0.651636850663986	0.18330557756881544	5.269814502529512	0.3073355817875211	0.05832	0.7461249406145932	0.03020540941609905	1.2647554806070826	0.04384485666104553	0.03466666666666667	0.0	0.23154981549815498	0.672509225092251	0.0959409594095941	0.6072607260726073	0.0	0.3437057991513437	0.04903347477604903	0.7839318320146075	0.15276932440657334	0.0	0.06329884357881924	0.5679012345679012	0.11067019400352733	0.32142857142857145	0.0	0
0.5691686396660365	0.17751773155321948	2.802932298404485	0.37516170763260026	0.13384615384615384	0.5187022328646866	0.052846790876692855	1.7248814144027598	0.19016817593790428	0.11025000000000001	0.6218999423489979	0.19977882642273367	2.1561017680034498	0.3410952996981457	0.1582	0.6367436223912529	0.06679903499906228	1.7248814144027598	0.09357481673134972	0.05425	0.0	0.30434782608695654	0.5458937198067633	0.1497584541062802	0.46325878594249204	0.0	0.42119275825346114	0.11554845580404687	0.569371727748691	0.28861256544502617	0.0	0.14201570680628273	0.4138915318744053	0.2098001902949572	0.37630827783063747	0.0	0
0.5273146944497344	0.12133268248289505	2.1303792074989345	0.29356625479335324	0.1378	0.479540976922757	0.0784472265032383	2.5564550489987217	0.26033233915636983	0.10183333333333333	0.5108348935540207	0.06088400738799442	2.5564550489987217	0.2390285470813805	0.09349999999999999	0.5848513082865948	0.06106124581966342	1.9173412867490414	0.20707285896889646	0.108	0.0	0.36851628468033776	0.3383594692400482	0.293124246079614	0.396889400921659	0.0	0.32315668202764974	0.2799539170506912	0.38577827547592386	0.34210526315789475	0.0	0.2721164613661814	0.3702310585706609	0.3283181085437937	0.3014508328855454	0.0	0
0.512922519194193	0.114328786346621	2.269913330581923	0.35658274865868755	0.1570909090909091	0.5256708414642847	0.05578101512341047	1.650846058605035	0.22451506397028478	0.136	0.5832265045547941	0.08886297609828575	1.4444903012794057	0.17003714403631862	0.1177142857142857	0.5331471590752876	0.13781970823795803	2.269913330581923	0.24886504333470905	0.10963636363636366	0.0	0.34894162924951894	0.2642719692110327	0.3867864015394484	0.45981905268759976	0.0	0.2192655667908462	0.320915380521554	0.4296369965191447	0.2705121829935356	0.0	0.29985082048731976	0.4747252747252747	0.2989010989010989	0.22637362637362637	0.0	0
0.6029491869896195	0.21029017128131497	3.104304635761589	0.44329470198675497	0.14279999999999998	0.5635013683047649	0.031321683405126984	1.6556291390728477	0.18501655629139072	0.11175	0.6020423661806689	0.21831173970542211	2.6903973509933774	0.31043046357615894	0.11538461538461539	0.5949348218318247	0.027776829885101946	1.4486754966887418	0.061258278145695365	0.04228571428571428	0.0	0.33234200743494424	0.5576208178438662	0.1100371747211896	0.5439309294057897	0.0	0.3809040121889284	0.07516505840528187	0.6428571428571429	0.26830732292917164	0.0	0.08883553421368548	0.4722222222222222	0.1970899470899471	0.3306878306878307	0.0	0
0.5697175852488016	0.11871556531383731	2.739148756847872	0.21196797302991993	0.07738461538461539	0.5561444644198622	0.021438999693837973	1.0535187526337968	0.08343868520859671	0.07919999999999999	0.7022090765610859	0.424269030514593	3.7926675094816686	0.5924989464812473	0.1562222222222222	0.6298472044597592	0.050262392663441194	2.317741255794353	0.11209439528023599	0.04836363636363636	0.0	0.10588235294117647	0.7518716577540107	0.14224598930481283	0.23126436781609194	0.0	0.6464367816091954	0.12229885057471264	0.5201654601861427	0.2047569803516029	0.0	0.2750775594622544	0.2387280493592786	0.09397247271001424	0.6672994779307072	0.0	0
0.6264511254281322	0.14123411343400535	4.137360364087712	0.39263549855192387	0.09490000000000001	0.5404068861888793	0.0413405249989072	1.2412081092263136	0.09598676044683492	0.07733333333333332	0.6504190788362586	0.2924850135019903	5.378568473314026	0.44187008688456764	0.08215384615384616	0.7302668093810261	0.05863758785987411	1.6549441456350846	0.06950765411667356	0.041999999999999996	0.0	0.15803814713896458	0.7275204359673024	0.11444141689373297	0.43432494279176204	0.0	0.48878718535469107	0.07688787185354691	0.7034840622683469	0.17197924388435878	0.0	0.1245366938472943	0.42196531791907516	0.10315695864828812	0.47487772343263673	0.0	0
0.6184330131656761	0.07651969242447557	1.3711151736745886	0.21617915904936014	0.15766666666666668	0.5644060652761743	0.047090214594573465	1.3711151736745886	0.17915904936014626	0.13066666666666668	0.6550117149622632	0.36172933487722636	2.742230347349177	0.5287934186471663	0.19283333333333333	0.6120435084954897	0.0377491335723961	1.8281535648994516	0.07586837294332724	0.0415	0.0	0.22857142857142856	0.6746355685131196	0.0967930029154519	0.2633630289532294	0.0	0.6442093541202673	0.09242761692650334	0.45877788554801163	0.3802133850630456	0.0	0.16100872938894278	0.23392680514342234	0.19386745796241345	0.5722057368941642	0.0	0
0.5198909752463471	0.041655414964452485	3.038897893030794	0.20786061588330632	0.0684	0.5565608840565198	0.07540360065941368	2.025931928687196	0.23946515397082657	0.11820000000000001	0.5598980407724992	0.19252280768753036	4.659643435980551	0.3334683954619125	0.07156521739130435	0.6406174728157624	0.1529705527150178	4.659643435980551	0.21920583468395463	0.04704347826086957	0.0	0.3023017902813299	0.42097186700767264	0.27672634271099744	0.2733084709643047	0.0	0.4384656366542355	0.2882258923814598	0.31185410334346503	0.35927051671732524	0.0	0.32887537993920973	0.2662169174883238	0.30669434353918007	0.4270887389724961	0.0	0
0.5314971567631658	0.18173096622992377	2.470152326060107	0.37793330588719637	0.153	0.5028400487727874	0.059656111798879925	2.6759983532317824	0.2219020172910663	0.0829230769230769	0.5623895844004433	0.0846451270882562	2.2643062988884317	0.23754631535611362	0.10490909090909092	0.5318525700684693	0.055868985234351444	1.440922190201729	0.16261836146562372	0.11285714285714286	0.0	0.356717405691595	0.3818663136995367	0.2614162806088683	0.4857142857142857	0.0	0.3052910052910053	0.20899470899470898	0.4956803455723542	0.291036717062635	0.0	0.2132829373650108	0.45132743362831856	0.26499508357915436	0.283677482792527	0.0	0
0.6133129536157762	0.06088545213922884	1.6319869441044472	0.13341493268053856	0.08175	0.6829318831314001	0.0767166236893349	2.8559771521827826	0.2039983680130559	0.07142857142857142	0.6200082208596159	0.025748951602985945	1.8359853121175032	0.09139126886984904	0.04977777777777778	0.7385439435800707	0.5238116838340969	4.283965728274174	0.5711954304365565	0.13333333333333336	0.0	0.23540489642184556	0.10546139359698682	0.6591337099811676	0.16760635571501795	0.0	0.11481291645310097	0.7175807278318811	0.14683430624158061	0.224517287831163	0.0	0.6286484059272563	0.3111322549952426	0.47573739295908657	0.2131303520456708	0.0	0
0.5416320422269286	0.05536998931689082	1.665972511453561	0.19950020824656392	0.11975	0.601836983336245	0.1364592664345918	2.2907122032486464	0.2590587255310287	0.11309090909090909	0.649831185953611	0.02698429222094394	1.4577259475218658	0.052894627238650564	0.03628571428571429	0.6678666311893849	0.328395351045814	3.331945022907122	0.48854643898375677	0.146625	0.0	0.32362122788761705	0.06607700312174818	0.6103017689906347	0.2692523889825745	0.0	0.0713884204609331	0.6593591905564924	0.2106420404573439	0.27352682497801234	0.0	0.5158311345646438	0.39006514657980457	0.506514657980456	0.10342019543973942	0.0	0
0.4745453016900316	0.013419612104983745	1.910828025477707	0.09129511677282377	0.04777777777777778	0.6611827625721172	0.35347297660275806	2.335456475583864	0.37070063694267513	0.15872727272727272	0.5798817540875211	0.11132703525217669	3.6093418259023355	0.29639065817409765	0.08211764705882352	0.6678630861025103	0.11664997105834504	3.6093418259023355	0.2416135881104034	0.06694117647058824	0.0	0.40794392523364487	0.32616822429906545	0.26588785046728974	0.14507422402159245	0.0	0.4709851551956815	0.38394062078272606	0.12975256487628245	0.5268557634278818	0.0	0.34339167169583584	0.12038073908174692	0.4888017917133259	0.3908174692049272	0.0	0
0.5838238979715041	0.043878622695579655	1.7675651789659745	0.12593901900132567	0.07125000000000001	0.6124921198706317	0.0214262346234917	1.3256738842244808	0.08086610693769333	0.061	0.5939091638086024	0.014209793497338596	1.3256738842244808	0.07379584622182943	0.05566666666666668	0.6898007377258099	0.4887288247569593	3.7560760053026954	0.7193990278391516	0.1915294117647059	0.0	0.09251769464105157	0.08442871587462084	0.8230535894843276	0.13701923076923078	0.0	0.08028846153846154	0.7826923076923077	0.1359732824427481	0.08730916030534351	0.0	0.7767175572519084	0.44881889763779526	0.28818897637795277	0.262992125984252	0.0	0
0.5957665240154936	0.03069456834641537	2.048340843916428	0.11429741909053666	0.0558	0.622790779030835	0.018945113628129596	1.4338385907414994	0.04178615321589513	0.02914285714285714	0.6221575329585138	0.17217918076980834	3.2773453502662844	0.21671446128635805	0.066125	0.6992156487527439	0.383797488513968	4.916018025399427	0.6272019664072102	0.12758333333333335	0.0	0.04717853839037928	0.24468085106382978	0.7081406105457909	0.11928174433518597	0.0	0.2261650277896537	0.6545532278751603	0.1459205020920502	0.053347280334728034	0.0	0.8007322175732218	0.3065934065934066	0.11208791208791209	0.5813186813186814	0.0	0
0.6102854779543353	0.08721021979872062	1.5144958892254434	0.15015144958892254	0.09914285714285716	0.5677435657345541	0.03398054290511497	2.163565556036348	0.22847252271743834	0.1056	0.675942770830194	0.14683863621979693	4.543487667676331	0.2051060147122458	0.04514285714285715	0.6615538867309705	0.26337938528545246	4.543487667676331	0.4162700129813933	0.09161904761904763	0.0	0.26883910386965376	0.24134419551934827	0.48981670061099797	0.1946158160403814	0.0	0.26584408300616935	0.5395401009534493	0.18889493739793142	0.2874251497005988	0.0	0.5236799129014698	0.257227575982209	0.39140103780578206	0.3513713862120089	0.0	0
0.5642767602712608	0.05727381951090604	2.577319587628866	0.18213058419243985	0.07066666666666668	0.5725556484907809	0.15815872086901095	2.3625429553264605	0.34192439862542956	0.14472727272727273	0.5194422204579905	0.11126524116989438	4.295532646048111	0.30369415807560135	0.07070000000000001	0.6262150224270864	0.12031012221744643	2.577319587628866	0.1722508591065292	0.06683333333333334	0.0	0.4180672268907563	0.3713235294117647	0.210609243697479	0.27676240208877284	0.0	0.4614882506527415	0.26174934725848564	0.2615669339913634	0.4910549043800123	0.0	0.2473781616286243	0.22003113648157757	0.4130773222625843	0.3668915412558381	0.0	0
0.5699316903927126	0.09072071577214458	2.267106347897774	0.21681780708985984	0.09563636363636364	0.578330039177773	0.046091943455193	1.4427040395713109	0.12819455894476506	0.08885714285714286	0.5786217447387525	0.23851921413419358	2.6793075020610058	0.44723825226710634	0.16692307692307692	0.6158858239680358	0.10685894347465388	1.6488046166529267	0.20774938169826876	0.126	0.0	0.1636842105263158	0.5710526315789474	0.26526315789473687	0.2486997635933806	0.0	0.5130023640661938	0.23829787234042554	0.39224459358687547	0.2319164802386279	0.0	0.37583892617449666	0.2736732570239334	0.16181061394380852	0.5645161290322581	0.0	0
0.4695975541440219	0.02345459606043067	1.8561484918793503	0.15359628770301625	0.08274999999999999	0.522945167896302	0.12048383877183247	2.0881670533642693	0.288631090487239	0.13822222222222225	0.5491908837423294	0.1321921163793069	3.9443155452436196	0.30580046403712297	0.07752941176470589	0.5821231762077147	0.08824974817402037	3.2482598607888633	0.25197215777262183	0.07757142857142858	0.0	0.34100877192982454	0.3612938596491228	0.29769736842105265	0.21591650358773645	0.0	0.4298760600130463	0.3542074363992172	0.2212566844919786	0.4157754010695187	0.0	0.3629679144385027	0.2053349875930521	0.3858560794044665	0.4088089330024814	0.0	0
0.5238851099171224	0.023498859474935373	1.0279605263157894	0.12376644736842106	0.1204	0.5753768669892952	0.07680043503202366	2.87828947368421	0.27960526315789475	0.09714285714285713	0.6803725184870278	0.10108208294294659	2.87828947368421	0.20641447368421054	0.07171428571428573	0.6868009737326287	0.4250774074637909	3.289473684210526	0.3902138157894737	0.11862500000000001	0.0	0.31909901454716094	0.23557015485687471	0.44533083059596434	0.17180365296803654	0.0	0.2865296803652968	0.5416666666666666	0.15595854922279792	0.35233160621761656	0.0	0.4917098445595855	0.20296695886716115	0.45853000674308836	0.3385030343897505	0.0	0
0.4872813184041356	0.008158042887078363	1.4373716632443532	0.07597535934291581	0.052857142857142846	0.648421829271892	0.1358751683304746	3.490759753593429	0.340041067761807	0.09741176470588236	0.6303993210501591	0.12080475267366313	3.490759753593429	0.17618069815195073	0.05047058823529412	0.7154564426313683	0.36112897955687007	4.517453798767967	0.4078028747433265	0.09027272727272727	0.0	0.368	0.19066666666666668	0.44133333333333336	0.11512134411947729	0.0	0.2669570628500311	0.6179215930304915	0.09222333000997009	0.4127617148554337	0.0	0.4950149551345962	0.12829403606102635	0.5742024965325936	0.29750346740638	0.0	0
0.4775881614334204	0.050421974755571045	2.443991853360489	0.2329938900203666	0.09533333333333333	0.5303426020427772	0.0668749755068423	2.443991853360489	0.3230142566191446	0.13216666666666668	0.6019974704184504	0.056003020987248686	2.443991853360489	0.10386965376782077	0.0425	0.6237413341369729	0.35822646886429316	3.4623217922606924	0.34012219959266804	0.09823529411764706	0.0	0.42113648433351036	0.13542219861922464	0.443441317047265	0.34416365824308065	0.0	0.15342960288808663	0.5024067388688327	0.26	0.36045454545454547	0.0	0.3795454545454545	0.3530864197530864	0.48950617283950615	0.1574074074074074	0.0	0
0.5896230565893672	0.02010354943836289	2.0807324178110695	0.09071993341656263	0.04360000000000001	0.6297798778377122	0.2672201001716012	2.70495214315439	0.33208489388264667	0.12276923076923077	0.5834505661017818	0.03130295073492386	1.4565126924677485	0.08739076154806492	0.060000000000000005	0.6949527943373613	0.3393512649863772	2.70495214315439	0.48980441115272577	0.18107692307692308	0.0	0.3652173913043478	0.09610983981693363	0.5386727688787185	0.13582554517133957	0.0	0.1308411214953271	0.7333333333333333	0.09940720474236206	0.36388508891928867	0.0	0.5367077063383493	0.17781402936378465	0.6508972267536705	0.17128874388254486	0.0	0
0.5515734481479151	0.0413156727182728	2.979991485738612	0.19582801191996593	0.06571428571428571	0.620118454177526	0.18696019783622775	2.979991485738612	0.3469561515538527	0.11642857142857144	0.6318575841052111	0.040500140412285376	0.6385696040868455	0.13239676458067262	0.20733333333333334	0.6496010481697699	0.25032450952335333	2.554278416347382	0.32481907194550874	0.12716666666666668	0.0	0.4314452091053467	0.16463737427210165	0.4039174166225516	0.29986962190352023	0.0	0.20273794002607562	0.4973924380704042	0.22571148184494602	0.3999018645731109	0.0	0.37438665358194306	0.2900378310214376	0.5138713745271122	0.1960907944514502	0.0	0
0.5804415405581216	0.004789791449617495	0.8779631255487269	0.03775241439859526	0.043000000000000003	0.5819636387011309	0.18408185671824895	4.389815627743635	0.4240561896400351	0.0966	0.6166486076943941	0.22484987202926282	3.292361720807726	0.43415276558384547	0.13186666666666666	0.6661461319265316	0.07021051303085879	1.5364354697102722	0.10403863037752414	0.06771428571428571	0.0	0.4406934306569343	0.4511861313868613	0.10812043795620438	0.06554878048780488	0.0	0.7538109756097561	0.18064024390243902	0.06671838634600466	0.7494181536074477	0.0	0.18386346004654772	0.042136207741303285	0.47329740323370895	0.4845663890249878	0.0	0
0.5874506644771644	0.1220297581167745	1.5916325602546613	0.2551159618008186	0.16028571428571428	0.565858203047171	0.08829036537669585	2.0463847203274215	0.26875852660300137	0.13133333333333336	0.6018728335339334	0.1772107054016328	2.501136880400182	0.3683492496589359	0.14727272727272728	0.6463551085110016	0.043665780461069933	2.0463847203274215	0.1077762619372442	0.05266666666666667	0.0	0.3608058608058608	0.4945054945054945	0.1446886446886447	0.34888059701492535	0.0	0.503731343283582	0.14738805970149255	0.4038876889848812	0.42548596112311016	0.0	0.17062634989200864	0.28593272171253825	0.3012232415902141	0.41284403669724773	0.0	0
0.5219971316910198	0.05426790830442561	2.158894645941278	0.21675302245250433	0.1004	0.5969779962107614	0.3064273487663439	2.158894645941278	0.47797927461139894	0.22140000000000004	0.581654829450445	0.09686196665390752	1.7271157167530224	0.19127806563039723	0.11075000000000002	0.663364389359028	0.06801966610146935	1.5112262521588948	0.11398963730569948	0.07542857142857143	0.0	0.6102535832414554	0.2442116868798236	0.14553472987872107	0.4152191894127378	0.0	0.3664185277088503	0.21836228287841192	0.26801922050186866	0.591030432461292	0.0	0.14095034703683929	0.24463937621832357	0.5394736842105263	0.2158869395711501	0.0	0
0.5320821893561557	0.01794949543131652	1.6481252575195715	0.1161928306551298	0.07050000000000001	0.5928120896198772	0.15565593295042487	2.88421920065925	0.32014833127317677	0.111	0.5854861917180549	0.12432222885069445	1.854140914709518	0.22455706633704162	0.12111111111111111	0.640037971400979	0.21142183826145858	2.6782035434693037	0.33910177173465184	0.12661538461538463	0.0	0.3622377622377622	0.2540792540792541	0.3836829836829837	0.1709090909090909	0.0	0.3303030303030303	0.4987878787878788	0.14984059511158343	0.4128586609989373	0.0	0.43730074388947926	0.17581047381546136	0.4844139650872818	0.3397755610972569	0.0	0
0.562050207233622	0.01821050526140054	0.8764241893076249	0.08939526730937773	0.10200000000000001	0.6379311690880607	0.06960447028777764	1.0955302366345312	0.17879053461875546	0.16319999999999998	0.708090476042858	0.18055191447755597	4.382120946538125	0.23049956178790534	0.0526	0.7557740150588297	0.3031910599139166	3.9439088518843115	0.5013146362839614	0.1271111111111111	0.0	0.19634263715110684	0.2531280076997113	0.5505293551491819	0.10885805763073639	0.0	0.28068303094983993	0.6104589114194237	0.11617312072892938	0.23234624145785876	0.0	0.6514806378132119	0.17926186291739896	0.3585237258347979	0.46221441124780316	0.0	0
0.5568318902248488	0.0233986661802619	1.263157894736842	0.09768421052631579	0.07733333333333335	0.6949561137164716	0.03113722185400849	1.263157894736842	0.08336842105263158	0.066	0.7227425139093018	0.2927619417482531	2.736842105263158	0.304	0.11107692307692309	0.719024150069983	0.3196566902553984	2.736842105263158	0.5149473684210526	0.18815384615384614	0.0	0.09239384041063929	0.3369108726084928	0.5706952869808679	0.1065686724850712	0.0	0.33164905833716124	0.5617822691777675	0.14035087719298245	0.11978221415607986	0.0	0.7398669086509377	0.2013888888888889	0.171875	0.6267361111111112	0.0	0
0.6195929629428758	0.03383800238136701	0.8149959250203749	0.10961695191524043	0.1345	0.6328232260779827	0.06489970113854601	2.2412387938060307	0.16544417277913612	0.07381818181818182	0.7452211683362667	0.33569871154496106	3.463732681336593	0.38141809290953543	0.11011764705882354	0.7497427029234214	0.2766828458967298	3.871230643846781	0.343520782396088	0.08873684210526317	0.0	0.18581235697940504	0.4283752860411899	0.385812356979405	0.13134765625	0.0	0.45703125	0.41162109375	0.1772068511198946	0.26745718050065875	0.0	0.5553359683794467	0.1669770328988206	0.25201738050900063	0.5810055865921788	0.0	0
0.6645488047214442	0.09842079513385404	3.9484621778886115	0.17040731504571904	0.0431578947368421	0.7131109267939025	0.04242005461220172	0.8312551953449709	0.17206982543640897	0.20700000000000002	0.7501098367863767	0.3118773945281898	6.026600166251039	0.34704904405652537	0.05758620689655172	0.7147530268820362	0.2058211123211261	4.156275976724855	0.3104738154613466	0.07470000000000002	0.0	0.20741482965931865	0.4183366733466934	0.374248496993988	0.20582329317269077	0.0	0.41917670682730923	0.375	0.2609802673456397	0.2635264162953533	0.0	0.475493316359007	0.24713682941531043	0.24954792043399637	0.5033152501506932	0.0	0
0.5988739634247632	0.13918234487088582	2.1231422505307855	0.3154989384288747	0.14859999999999998	0.621193058301201	0.2309145584806428	2.5477707006369426	0.43312101910828027	0.17000000000000004	0.6478124709028055	0.06447632886779223	1.0615711252653928	0.10870488322717622	0.1024	0.6240750202360901	0.08956231341766263	1.0615711252653928	0.14267515923566879	0.13440000000000002	0.0	0.6327543424317618	0.1588089330024814	0.20843672456575682	0.5565543071161049	0.0	0.19176029962546817	0.251685393258427	0.3539780848022868	0.4859456884230586	0.0	0.1600762267746546	0.3680039623576028	0.5052005943536404	0.1267954432887568	0.0	0
0.5582876783770848	0.05925620769770686	2.3414218816517667	0.2175393784589187	0.09290909090909093	0.5232927298545407	0.06689929825056021	2.554278416347382	0.19880800340570456	0.07783333333333334	0.476461921369405	0.039421403442261624	1.9157088122605364	0.14261387824606214	0.07444444444444444	0.6616785174508564	0.28593792031884907	2.554278416347382	0.4410387398893146	0.17266666666666666	0.0	0.2540805223068553	0.1822633297062024	0.5636561479869423	0.27151965993623806	0.0	0.17800212539851223	0.5504782146652497	0.25372393247269115	0.23187686196623636	0.0	0.5143992055610725	0.38918507235338917	0.3556740289413557	0.25514089870525514	0.0	0
0.618102591922811	0.03028019863733749	0.6075334143377885	0.08019441069258809	0.132	0.6671764105245889	0.013357117234903314	0.6075334143377885	0.038882138517618466	0.064	0.7701050865847502	0.04717650717695365	1.8226002430133657	0.09639530174159579	0.05288888888888889	0.7717658358895669	0.6386055400732253	2.430133657351154	0.7845281490481977	0.3228333333333333	0.0	0.04227212681638045	0.10479964773227653	0.8529282254513431	0.08343868520859671	0.0	0.10029498525073746	0.8162663295406658	0.08874943971313312	0.043030031376064544	0.0	0.8682205289108024	0.37218045112781956	0.18045112781954886	0.4473684210526316	0.0	0
0.48090542478487974	0.007967805769903679	1.443298969072165	0.07257731958762886	0.05028571428571428	0.5591145343878642	0.02723526855786403	1.2371134020618555	0.1884536082474227	0.15233333333333335	0.6469675889671243	0.06701434808946943	2.061855670103093	0.12371134020618557	0.06	0.7569350923689353	0.6269536569674232	2.474226804123711	0.6152577319587629	0.24866666666666667	0.0	0.20320142285460205	0.1333926189417519	0.6634059582036461	0.08943089430894309	0.0	0.1524390243902439	0.758130081300813	0.08282352941176471	0.21505882352941177	0.0	0.7021176470588235	0.18863879957127547	0.48981779206859594	0.3215434083601286	0.0	0
0.5981811772563485	0.15350074265802155	2.5477707006369426	0.25690021231422505	0.10083333333333333	0.5740506397912947	0.04880304328285523	1.2738853503184713	0.23779193205944799	0.18666666666666668	0.6593498177954902	0.11540615585594985	3.397027600849257	0.15414012738853503	0.045375	0.7203785101379999	0.2843103236953239	3.6093418259023355	0.3511677282377919	0.09729411764705882	0.0	0.32	0.20742857142857143	0.4725714285714286	0.3370473537604457	0.0	0.20222841225626742	0.46072423398328693	0.303714859437751	0.28112449799196787	0.0	0.4151606425702811	0.3959424083769634	0.36649214659685864	0.23756544502617802	0.0	0
0.6212015747260831	0.1357745755209469	1.8374846876276032	0.26500612494895875	0.14422222222222225	0.5686922294416289	0.05298481706434745	1.6333197223356473	0.19109840751327073	0.11700000000000002	0.7289457248422389	0.039924756037429954	2.041649652919559	0.06002449979583503	0.029400000000000003	0.7196917055772759	0.38331218719043847	4.083299305839118	0.4838709677419355	0.11849999999999998	0.0	0.26	0.08166666666666667	0.6583333333333333	0.3276123170116103	0.0	0.07420494699646643	0.5981827359919233	0.28192875760208513	0.20330147697654213	0.0	0.5147697654213728	0.5134493670886076	0.370253164556962	0.11629746835443038	0.0	0
0.585648556715098	0.031124089411584725	2.050113895216401	0.14123006833712984	0.06888888888888889	0.6519379685732907	0.04512488992287784	1.366742596810934	0.10341685649202734	0.07566666666666667	0.6789817037991582	0.2647962835266069	5.466970387243736	0.32574031890660593	0.05958333333333334	0.7158129337075071	0.29256599379849896	4.100227790432802	0.4296127562642369	0.10477777777777779	0.0	0.12042440318302387	0.3793103448275862	0.5002652519893899	0.15752032520325204	0.0	0.3633130081300813	0.4791666666666667	0.20945945945945946	0.15337837837837837	0.0	0.6371621621621621	0.2476038338658147	0.18130990415335463	0.5710862619808307	0.0	0
0.5116892935921035	0.010565649682794165	1.7722640673460346	0.1076650420912716	0.06075	0.6203558890882532	0.3020806945846847	3.1014621178555606	0.4918032786885246	0.15857142857142856	0.5899595244201178	0.06320756899557013	1.329198050509526	0.1750110766504209	0.13166666666666668	0.6911066000670854	0.16745028306844884	2.4368630926007975	0.2255206025697829	0.09254545454545454	0.0	0.551142005958292	0.19612711022840118	0.25273088381330683	0.2118570183086312	0.0	0.34437663469921537	0.44376634699215345	0.13050483351235231	0.5961331901181526	0.0	0.27336197636949516	0.13901601830663615	0.6350114416475973	0.22597254004576658	0.0	0
0.48598977236741625	0.02329731306582643	1.0469011725293131	0.10343383584589615	0.0988	0.5812847039507982	0.287016600871962	1.8844221105527637	0.5272194304857621	0.27977777777777774	0.5030572624159979	0.03366822834840606	1.4656616415410384	0.10134003350083752	0.06914285714285714	0.5948657821458887	0.16379703834678577	2.0938023450586263	0.26800670016750416	0.12800000000000003	0.0	0.588042970574498	0.11303129378794956	0.29892573563755254	0.2187776793622675	0.0	0.21434898139946856	0.566873339238264	0.11509785647716682	0.5866728797763281	0.0	0.2982292637465051	0.14130434782608695	0.7202517162471396	0.13844393592677345	0.0	0
0.516914357917631	0.043874079263807333	2.092050209205021	0.22640632264063226	0.10822222222222222	0.5575521753310169	0.12333996147134596	2.3245002324500232	0.2891678289167829	0.12440000000000002	0.6008142752590415	0.10377864805462214	2.5569502556950257	0.21803812180381218	0.08527272727272726	0.6333104748567238	0.13101054243228752	3.02185030218503	0.26638772663877264	0.08815384615384615	0.0	0.3737980769230769	0.28185096153846156	0.34435096153846156	0.3185088293001962	0.0	0.30673642903858733	0.3747547416612165	0.28953626634958385	0.3697978596908442	0.0	0.34066587395957193	0.3086185044359949	0.394169835234474	0.29721166032953106	0.0	0
0.5188725019943773	0.04389035365148288	2.517834662190516	0.1712127570289551	0.068	0.4825767484790957	0.053663876303446295	1.678556441460344	0.18548048678136803	0.11050000000000001	0.5242600931115575	0.13382019012230473	3.5669324381032315	0.3399076793957197	0.09529411764705883	0.5944160735401004	0.13780296177284962	2.7276542173730594	0.3033990767939572	0.11123076923076924	0.0	0.22379746835443037	0.41012658227848103	0.3660759493670886	0.21020092735703247	0.0	0.41731066460587324	0.37248840803709427	0.2593769866497139	0.2809917355371901	0.0	0.459631277813096	0.2457831325301205	0.26626506024096386	0.4879518072289157	0.0	0
0.5261903850766351	0.0521465754598879	1.851090086384204	0.2735499794323324	0.14777777777777779	0.4209951283888886	0.06073404943956134	2.0567667626491155	0.24064171122994651	0.11699999999999999	0.5540053349350843	0.09545289114873497	4.113533525298231	0.2369395310571781	0.0576	0.6738415438988131	0.2008970190933944	3.0851501439736735	0.248868778280543	0.08066666666666668	0.0	0.33125707814269534	0.3261608154020385	0.34258210645526616	0.36023835319609965	0.0	0.3120260021668472	0.32773564463705307	0.3584905660377358	0.31536388140161725	0.0	0.3261455525606469	0.36418400876232204	0.3203723986856517	0.3154435925520263	0.0	0
0.5641964344792043	0.04024141538660746	0.8764241893076249	0.06441717791411043	0.07350000000000001	0.6204642993054407	0.13220824362304923	2.629272567922875	0.34005258545135847	0.12933333333333333	0.7017673724674209	0.04939926889345922	2.4101665205959684	0.09465381244522349	0.03927272727272728	0.7037798588908446	0.3383705056721893	2.8483786152497808	0.5008764241893077	0.17584615384615385	0.0	0.36346604215456674	0.10117096018735364	0.5353629976580796	0.09760956175298804	0.0	0.14342629482071714	0.7589641434262948	0.07115198451113262	0.37560503388189737	0.0	0.5532429816069699	0.12906057945566285	0.6812993854258121	0.18964003511852504	0.0	0
0.5843169690586348	0.09662319137233014	3.4595034595034595	0.2201872201872202	0.06364705882352942	0.515536101895418	0.0401659616133128	2.6455026455026456	0.185999185999186	0.07030769230769232	0.5694641926788419	0.10848496581626564	1.8315018315018314	0.24786324786324787	0.13533333333333333	0.6839202847191721	0.2840173509619365	3.0525030525030523	0.34595034595034596	0.11333333333333334	0.0	0.238517745302714	0.3178496868475992	0.44363256784968685	0.2705	0.0	0.3045	0.425	0.29274891774891776	0.2472943722943723	0.0	0.45995670995670995	0.33665214685749845	0.28438083385189794	0.3789670192906036	0.0	0
0.5774528391655854	0.058915185868448294	3.465144720750102	0.2637586628618019	0.07611764705882353	0.562643234142621	0.06628760446353799	2.8536485935589075	0.232776192417448	0.08157142857142859	0.6259702434604775	0.04692256013624815	2.8536485935589075	0.16714227476559315	0.05857142857142857	0.6859747559906292	0.4307533719054333	2.6498165511618423	0.336322869955157	0.12692307692307692	0.0	0.31616832779623477	0.22702104097452935	0.4568106312292359	0.34378320935175344	0.0	0.21785334750265675	0.4383634431455898	0.3166911404796867	0.27949094468918256	0.0	0.40381791483113066	0.3974201474201474	0.35073710073710074	0.25184275184275184	0.0	0
0.5230094141178646	0.02665738798651401	1.4931740614334472	0.1582764505119454	0.106	0.5558151288669866	0.08690346771849475	3.4129692832764507	0.2785836177474403	0.081625	0.5716716456607646	0.15865781215082764	3.1996587030716723	0.27303754266211605	0.08533333333333333	0.7069779029276019	0.209946646920041	4.266211604095563	0.2901023890784983	0.068	0.0	0.3309680689305626	0.32437911809427267	0.3446528129751647	0.21939680662329983	0.0	0.3784742755765819	0.4021289178001183	0.2177230046948357	0.38321596244131456	0.0	0.39906103286384975	0.22295673076923078	0.39242788461538464	0.38461538461538464	0.0	0
0.6083826689661302	0.052709658931640965	1.0283833813245578	0.12381735911147676	0.1204	0.5949826644706997	0.021268346267769633	2.0567667626491155	0.1320444261620732	0.06420000000000001	0.6691986425336941	0.1315926639682914	2.879473467708762	0.18181818181818182	0.06314285714285714	0.668871965653847	0.48338384927032463	3.4965034965034967	0.5623200329082682	0.1608235294117647	0.0	0.15070422535211267	0.20751173708920187	0.6417840375586854	0.14265402843601896	0.0	0.209478672985782	0.647867298578199	0.15133232780291603	0.16138763197586728	0.0	0.6872800402212167	0.28289473684210525	0.3016917293233083	0.41541353383458646	0.0	0
0.714699158153053	0.05396166519690178	1.3774104683195594	0.12672176308539945	0.09200000000000001	0.6456244278228686	0.03690929861066816	1.6069788797061524	0.11019283746556474	0.06857142857142857	0.7006351083105979	0.32905385788139324	2.9843893480257115	0.3310376492194674	0.11092307692307692	0.7081636573144029	0.26916051797383106	3.6730945821854912	0.43204775022956843	0.11762500000000001	0.0	0.12618296529968454	0.37907465825446895	0.49474237644584645	0.14241486068111456	0.0	0.3720330237358101	0.4855521155830753	0.18943033630748113	0.16472203157172272	0.0	0.6458476321207962	0.2231204527081649	0.19401778496362165	0.5828617623282134	0.0	0
0.6035057853718085	0.044994340350087404	2.688172043010753	0.19602977667493796	0.07292307692307694	0.6308651497576526	0.0667473355449321	2.8949545078577335	0.20636889991728702	0.07128571428571429	0.570577765132804	0.011303950591605407	1.2406947890818858	0.05334987593052109	0.043000000000000003	0.6919729992288882	0.5062476738162267	3.5153019023986767	0.544251447477254	0.1548235294117647	0.0	0.2566872427983539	0.06635802469135803	0.676954732510288	0.24700364773319436	0.0	0.0672225117248567	0.6857738405419489	0.20707732634338138	0.21799912625600698	0.0	0.5749235474006116	0.4301270417422868	0.4528130671506352	0.11705989110707804	0.0	0
0.6088165261255456	0.026260812701468066	1.4326647564469914	0.08595988538681948	0.06000000000000001	0.6818087324723217	0.04366194094633992	1.2279983626688498	0.13057715923045435	0.10633333333333332	0.7809285966627497	0.2924118704094197	2.251330331559558	0.24232501023331968	0.10763636363636366	0.759069428976459	0.40545407143172396	2.660663119115841	0.5411379451494065	0.20338461538461539	0.0	0.14285714285714285	0.2651141961486789	0.5920286609941783	0.09887005649717515	0.0	0.2787193973634652	0.6224105461393596	0.11345218800648298	0.17233927606699082	0.0	0.7142085359265262	0.1873327386262266	0.28456735057983945	0.528099910793934	0.0	0
0.542028939416241	0.037704091829280535	1.4468788755684168	0.2389417114510128	0.16514285714285717	0.5793096280544945	0.01753936563738518	1.6535758577924762	0.12897891690781316	0.078	0.6795281974711421	0.06972389717097797	2.8937577511368335	0.11781727986771393	0.04071428571428571	0.7570733007297292	0.6266007101244884	3.3071517155849524	0.5142620917734602	0.1555	0.0	0.1694731124388919	0.1548071700162955	0.6757197175448126	0.27432368296155674	0.0	0.13526340768865686	0.5904129093497864	0.27085285848172447	0.14620431115276475	0.0	0.5829428303655108	0.4919148936170213	0.265531914893617	0.2425531914893617	0.0	0
0.5479313611703652	0.06461448805401807	2.961082910321489	0.22800338409475465	0.077	0.5627528917049862	0.14861027991947606	3.1725888324873095	0.3489847715736041	0.11000000000000003	0.6360985590218927	0.13604469533016303	2.961082910321489	0.2580372250423012	0.08714285714285716	0.6493077150723293	0.10811271676508312	2.1150592216582065	0.1649746192893401	0.07799999999999999	0.0	0.4520547945205479	0.33424657534246577	0.2136986301369863	0.350227420402859	0.0	0.396361273554256	0.253411306042885	0.3072976054732041	0.47035347776510833	0.0	0.22234891676168758	0.2730496453900709	0.41793313069908816	0.3090172239108409	0.0	0
0.6494809691056085	0.003451305176737326	0.6587615283267457	0.022397891963109356	0.034	0.6759027675776877	0.11343372782592567	1.5371102327624067	0.3416776460254721	0.22228571428571428	0.717668482566024	0.3692166459082645	1.976284584980237	0.4440052700922266	0.22466666666666665	0.761559331442248	0.2329023824922064	1.3175230566534915	0.1919191919191919	0.14566666666666667	0.0	0.3495058400718778	0.45417789757412397	0.1963162623539982	0.03402268178785857	0.0	0.6744496330887259	0.2915276851234156	0.04028436018957346	0.6145339652448657	0.0	0.3451816745655608	0.027717391304347826	0.42282608695652174	0.5494565217391304	0.0	0
0.6806333417761046	0.008475797275834326	0.819672131147541	0.023770491803278688	0.028999999999999998	0.6118661342394346	0.08359488910161875	2.459016393442623	0.1930327868852459	0.07850000000000001	0.6849169980753306	0.25127235063589565	3.278688524590164	0.3254098360655738	0.09925	0.7650456282522479	0.33324259234823905	4.713114754098361	0.45778688524590166	0.0971304347826087	0.0	0.1977329974811083	0.3333333333333333	0.46893366918555834	0.029456576942610464	0.0	0.40325038090401216	0.5672930421533774	0.03523693803159174	0.2861482381530984	0.0	0.6786148238153098	0.04383975812547241	0.35600907029478457	0.600151171579743	0.0	0
0.6141299528270285	0.07315441202607563	1.4181523500810373	0.21555915721231766	0.15199999999999997	0.6500975191038371	0.0719705813122728	1.8233387358184765	0.14870340356564019	0.08155555555555555	0.7322358456640605	0.09601984460788576	2.8363047001620747	0.11507293354943274	0.04057142857142858	0.7542842931680808	0.4500821165786069	3.4440842787682335	0.5206645056726094	0.15117647058823527	0.0	0.18956611570247933	0.14669421487603307	0.6637396694214877	0.25321275583055686	0.0	0.13517372679676345	0.6116135173726797	0.24358974358974358	0.16804029304029305	0.0	0.5883699633699634	0.44970414201183434	0.31022823330515636	0.2400676246830093	0.0	0
0.6732873692091449	0.03556516472110374	0.7132667617689016	0.05468378506894912	0.07666666666666667	0.7073071490111619	0.08374009870565705	2.8530670470756063	0.1844983357108892	0.06466666666666666	0.7036416335169592	0.07549023600491908	5.706134094151213	0.16405135520684735	0.02875	0.7297209990489602	0.3617717818685914	6.419400855920114	0.5967665240133143	0.09296296296296297	0.0	0.19517102615694165	0.17354124748490946	0.6312877263581489	0.06705539358600583	0.0	0.20116618075801748	0.7317784256559767	0.06541524459613197	0.22070534698521047	0.0	0.7138794084186576	0.13561320754716982	0.45754716981132076	0.4068396226415094	0.0	0
0.5713759809687246	0.03132042218493235	1.544799176107106	0.1349124613800206	0.08733333333333333	0.5836571180832653	0.1376256197324639	2.059732234809475	0.44850669412976313	0.21775	0.56538344299043	0.03361874293106726	1.8022657054582905	0.10813594232749743	0.06	0.6787116679793177	0.24018158446807997	2.8321318228630274	0.30844490216271886	0.1089090909090909	0.0	0.518452380952381	0.125	0.35654761904761906	0.2446311858076564	0.0	0.19607843137254902	0.5592903828197946	0.151270207852194	0.5028868360277137	0.0	0.34584295612009236	0.1950856291883842	0.6485480268056589	0.1563663440059568	0.0	0
0.6019847131190941	0.19552267074514804	3.4153005464480874	0.38524590163934425	0.11280000000000003	0.5536705421990361	0.021336493569761084	2.0491803278688527	0.13797814207650272	0.06733333333333333	0.606795390519469	0.10032879045136496	2.504553734061931	0.2677595628415301	0.1069090909090909	0.7279747740176736	0.33816435441080284	2.276867030965392	0.20901639344262296	0.0918	0.0	0.22444444444444445	0.43555555555555553	0.34	0.4469096671949287	0.0	0.31061806656101426	0.24247226624405704	0.5261194029850746	0.1884328358208955	0.0	0.28544776119402987	0.48704663212435234	0.17443868739205526	0.3385146804835924	0.0	0
0.5772119603108367	0.01572919458944608	1.3100436681222707	0.08820960698689956	0.06733333333333334	0.6144942635236906	0.029471499149847855	1.3100436681222707	0.08733624454148471	0.0666666666666667	0.6916225455164163	0.13166470102506628	1.9650655021834063	0.24716157205240175	0.1257777777777778	0.7615142639324707	0.43092501371280745	3.493449781659389	0.5772925764192139	0.16525	0.0	0.09578544061302682	0.2710727969348659	0.6331417624521073	0.09665071770334928	0.0	0.2708133971291866	0.6325358851674641	0.11716937354988399	0.11600928074245939	0.0	0.7668213457076566	0.20867768595041322	0.2066115702479339	0.5847107438016529	0.0	0
0.4928298407847056	0.025627548083752744	1.9579050416054824	0.1478218306412139	0.07550000000000001	0.6295075933821505	0.019714206978704473	2.2026431718061676	0.08272148800783162	0.03755555555555556	0.7167686214248298	0.21473674613578742	4.894762604013705	0.30298580518844836	0.06190000000000001	0.7212945285173373	0.24474332472538668	4.894762604013705	0.4664708761625061	0.09530000000000001	0.0	0.09707064905226881	0.3555427914991384	0.5473865594485927	0.16115261472785486	0.0	0.3303094983991462	0.508537886872999	0.21207865168539325	0.11867977528089887	0.0	0.6692415730337079	0.27706422018348625	0.15504587155963304	0.5678899082568807	0.0	0
0.6512783191154043	0.10280372966427935	1.8679950186799503	0.1519302615193026	0.08133333333333333	0.6997796062894763	0.05029582610568834	0.8302200083022001	0.11207970112079702	0.135	0.7439623910760327	0.06430767736927889	3.1133250311332503	0.1261934412619344	0.04053333333333334	0.7765012482069725	0.499262392847328	4.151100041511	0.609796596097966	0.14689999999999998	0.0	0.13215859030837004	0.14880078316201664	0.7190406265296133	0.17110799438990182	0.0	0.14212248714352502	0.6867695184665732	0.17387173396674585	0.12826603325415678	0.0	0.6978622327790974	0.3893617021276596	0.2872340425531915	0.32340425531914896	0.0	0
0.6518644470886381	0.054450637103809534	0.8964589870013447	0.10623038995965935	0.1185	0.7377829527408786	0.05299410300181835	0.6723442402510085	0.08650829224562977	0.12866666666666668	0.7103731523506575	0.16972669125182263	2.2411474675033616	0.2595248767368893	0.11580000000000001	0.7498555056448325	0.39736066697280154	3.585835948005379	0.5477364410578216	0.15275	0.0	0.09679037111334002	0.2903711133400201	0.6128385155466399	0.11629048086359176	0.0	0.28410206084396467	0.5996074582924436	0.14346246973365617	0.11682808716707022	0.0	0.7397094430992736	0.2348860257680872	0.19127849355797819	0.5738354806739346	0.0	0
0.5359553959990229	0.02025089010489019	1.0857763300760044	0.1460369163952226	0.1345	0.6134257983209089	0.05316500114167983	2.1715526601520088	0.252442996742671	0.11624999999999999	0.6756244608060757	0.20388953971376433	3.800217155266015	0.3724212812160695	0.098	0.6758010603461635	0.12124534278971769	3.257328990228013	0.2290988056460369	0.07033333333333334	0.0	0.2956134774316593	0.4361093452002543	0.2682771773680865	0.19535221496005808	0.0	0.49818445896877267	0.3064633260711692	0.23269896193771628	0.4022491349480969	0.0	0.36505190311418684	0.18943661971830986	0.3274647887323944	0.4830985915492958	0.0	0
0.6289099298561701	0.0848785752684717	1.8915510718789408	0.14459857082807903	0.07644444444444445	0.6868243353844182	0.07999047149894294	1.8915510718789408	0.1757040773434216	0.0928888888888889	0.504053832199032	0.01906806002879909	1.6813787305590584	0.10130306851618327	0.06025	0.7140605010778278	0.4284691489293436	3.993274485077764	0.5783942833123161	0.1448421052631579	0.0	0.20540540540540542	0.11842751842751843	0.6761670761670762	0.17542070372259053	0.0	0.12289648138704742	0.7016828148903621	0.16089803554724041	0.19550982226379796	0.0	0.6435921421889617	0.34297108673978066	0.4167497507477567	0.24027916251246262	0.0	0
0.5386328693437059	0.016431750465762694	1.1978917105893627	0.09870627695256348	0.0824	0.5770946980425866	0.046435238011584	2.156205079060853	0.2788691902252036	0.12933333333333336	0.6821310958053864	0.13712340227670392	2.156205079060853	0.17345471969333973	0.08044444444444444	0.7710689127389032	0.44842085893173944	2.3957834211787254	0.44896981312889317	0.18739999999999998	0.0	0.3094098883572568	0.1924508240297714	0.4981392876129718	0.13687707641196012	0.0	0.24053156146179402	0.6225913621262459	0.11942028985507247	0.3373913043478261	0.0	0.5431884057971015	0.1791304347826087	0.5060869565217392	0.31478260869565217	0.0	0
0.5914161211823671	0.10180822719269571	1.9438444924406046	0.22937365010799135	0.11800000000000001	0.5687253045826145	0.04555598601001641	1.9438444924406046	0.22289416846652269	0.11466666666666667	0.6016984602632177	0.14339401099173513	3.239740820734341	0.24406047516198703	0.07533333333333334	0.7132463495672713	0.20574706370143014	2.591792656587473	0.30367170626349893	0.11716666666666668	0.0	0.289237668161435	0.31670403587443946	0.39405829596412556	0.2951639799888827	0.0	0.3140633685380767	0.3907726514730406	0.30342857142857144	0.2948571428571429	0.0	0.4017142857142857	0.3294044665012407	0.3200992555831266	0.35049627791563276	0.0	0
0.5401839176584707	0.044592705253298115	0.8100445524503848	0.12029161603888214	0.14850000000000002	0.6715469482230563	0.14435925136490407	2.227622519238558	0.2669096800324018	0.11981818181818182	0.6796229886112365	0.14301619405617863	3.442689347914135	0.1919805589307412	0.05576470588235294	0.6793464094350915	0.2338704666507555	3.6452004860267313	0.4208181449979749	0.11544444444444443	0.0	0.30340699815837935	0.21823204419889503	0.4783609576427256	0.16408839779005524	0.0	0.261878453038674	0.5740331491712707	0.14887218045112782	0.33032581453634086	0.0	0.5208020050125314	0.2076923076923077	0.4608391608391608	0.33146853146853145	0.0	0
0.6310415443132376	0.06684642741700482	2.4429967426710095	0.20887622149837134	0.08550000000000002	0.6374109508086815	0.05927112537841385	2.8501628664495113	0.18607491856677524	0.0652857142857143	0.683013663486172	0.17741721175695632	3.257328990228013	0.21457654723127037	0.065875	0.7390308794277538	0.35888734591976545	4.2752442996742674	0.39047231270358307	0.09133333333333334	0.0	0.23520329387545033	0.2712300566134843	0.4935666495110654	0.25662831415707854	0.0	0.263631815907954	0.4797398699349675	0.26594090202177295	0.23691031622602385	0.0	0.49714878175220323	0.342685370741483	0.30527722110888444	0.3520374081496326	0.0	0
0.6302491431706586	0.09404575266246398	3.252032520325203	0.22886178861788617	0.07037500000000001	0.6229570017915332	0.03008041818929755	1.016260162601626	0.12723577235772357	0.1252	0.6961783195629204	0.295263990888325	5.894308943089431	0.35813008130081303	0.06075862068965518	0.7460100318556475	0.24077241740944044	4.065040650406504	0.28577235772357723	0.0703	0.0	0.16499736425935688	0.4644175013178703	0.3705851344227728	0.2622263623660922	0.0	0.4103400093153237	0.3274336283185841	0.3565547815072831	0.19822672577580747	0.0	0.44521849271690944	0.3204325554923165	0.17814456459874786	0.5014228799089356	0.0	0
0.706404550277296	0.08311238487719251	1.9455252918287937	0.16299178555987895	0.08377777777777778	0.6262601899921463	0.03745674699422989	1.9455252918287937	0.125810635538262	0.06466666666666668	0.6582002808918631	0.17966335179076287	3.0263726761781236	0.36662343277129267	0.12114285714285715	0.7251273701987967	0.31871076793704933	3.8910505836575875	0.34457414613056636	0.08855555555555555	0.0	0.1503099173553719	0.4380165289256198	0.41167355371900827	0.18644906033630068	0.0	0.41938674579624136	0.39416419386745793	0.2573378839590444	0.19863481228668942	0.0	0.5440273037542662	0.2486807387862797	0.19195250659630606	0.5593667546174143	0.0	0
0.4843978466444823	0.02773004525044996	1.8472906403940885	0.18842364532019704	0.10200000000000001	0.4379763758089856	0.01101661736970129	1.2315270935960592	0.09523809523809523	0.07733333333333335	0.5089906950271303	0.011146004615867207	1.2315270935960592	0.07430213464696224	0.06033333333333333	0.717199284147367	0.6264726282651314	2.8735632183908044	0.6420361247947455	0.2234285714285714	0.0	0.11734951947395043	0.09155285786545271	0.7910976226605969	0.20825771324863884	0.0	0.08212341197822141	0.7096188747731398	0.20354767184035477	0.10288248337028826	0.0	0.693569844789357	0.5263761467889908	0.26605504587155965	0.20756880733944955	0.0	0
0.5795939667578538	0.062111284114915614	0.6459948320413437	0.11670973298880276	0.18066666666666667	0.6631060217580205	0.11561215237504743	2.1533161068044793	0.30189491817398795	0.14020000000000002	0.6362079456358125	0.12264837151828761	3.0146425495262705	0.23944875107665806	0.07942857142857143	0.7324118245159611	0.28425521878220045	3.6606373815676143	0.34194659776055125	0.09341176470588236	0.0	0.3417844953681131	0.2710872745002438	0.3871282301316431	0.16718075262183837	0.0	0.3429981492905614	0.48982109808760027	0.15345413363533408	0.3969422423556059	0.0	0.44960362400906	0.17735602094240838	0.4587696335078534	0.36387434554973824	0.0	0
0.573552834473158	0.011740339062306884	0.4098360655737705	0.04344262295081967	0.106	0.6924206519179402	0.19354476845850094	1.639344262295082	0.24918032786885247	0.152	0.768520154480131	0.17489645668455517	1.8442622950819674	0.20901639344262296	0.11333333333333334	0.7305566554621242	0.2973708592529393	2.8688524590163933	0.49836065573770494	0.1737142857142857	0.0	0.26049700085689803	0.2185089974293059	0.5209940017137961	0.05786026200873363	0.0	0.27838427947598254	0.6637554585152838	0.054922279792746116	0.3150259067357513	0.0	0.6300518134715026	0.08660130718954248	0.49673202614379086	0.4166666666666667	0.0	0
0.6154986305981869	0.07022938470390089	2.8889806025588114	0.1931489888567891	0.06685714285714286	0.6543714847293959	0.24412898091437635	2.063557573256294	0.387536112257532	0.18780000000000002	0.6690896365478731	0.18737360353751092	2.682624845233182	0.29508873297565	0.11	0.7164676991456337	0.04751084861511369	2.269913330581923	0.12422616591002889	0.054727272727272736	0.0	0.480306905370844	0.3657289002557545	0.15396419437340153	0.31536388140161725	0.0	0.48180592991913745	0.2028301886792453	0.27400468384074944	0.5497658079625293	0.0	0.1762295081967213	0.22054665409990576	0.44250706880301605	0.33694627709707825	0.0	0
0.6519908422365633	0.08896591820120872	1.9539730785931393	0.21016066000868433	0.10755555555555556	0.6207162006484599	0.05915889049206718	2.6052974381241856	0.18801563178462874	0.07216666666666667	0.7109677546959485	0.1616385921362966	4.776378636561008	0.2826747720364742	0.0591818181818182	0.7602651698987388	0.2486795113213625	3.256621797655232	0.3191489361702128	0.098	0.0	0.23804288070368335	0.35788894997251236	0.4040681693238043	0.25882352941176473	0.0	0.3481283422459893	0.393048128342246	0.2929782082324455	0.26210653753026636	0.0	0.4449152542372881	0.3086734693877551	0.27614795918367346	0.41517857142857145	0.0	0
0.6756364451807788	0.07196041626877128	2.0815986677768525	0.18817651956702747	0.09040000000000001	0.6870812892096119	0.12075049637493171	3.3305578684429644	0.26186511240632804	0.078625	0.7314588712825557	0.1269378504245538	4.163197335553705	0.19109075770191508	0.04590000000000001	0.7401278261760815	0.32163739001045777	4.78767693588676	0.3588676103247294	0.07495652173913045	0.0	0.32256410256410256	0.2353846153846154	0.442051282051282	0.25493513818386915	0.0	0.25888324873096447	0.4861816130851664	0.2326299536798765	0.32372619660319096	0.0	0.4436438497169326	0.2935064935064935	0.40844155844155844	0.29805194805194807	0.0	0
0.6518648403790366	0.09244579110282698	1.8307567127746134	0.23108218063466232	0.12622222222222224	0.5893347939418528	0.01799935371683629	1.4239218877135882	0.08177379983726607	0.05742857142857143	0.727879000251487	0.24442089972060016	5.288852725793327	0.27502034174125306	0.052000000000000005	0.7391006928283651	0.37972815672273835	6.305939788445891	0.4121236777868186	0.06535483870967743	0.0	0.10634920634920635	0.3576719576719577	0.535978835978836	0.2516614975631369	0.0	0.2995126273814798	0.44882587505538324	0.31874298540965207	0.1127946127946128	0.0	0.5684624017957352	0.39307958477508653	0.13910034602076124	0.46782006920415226	0.0	0
0.5993327510449168	0.01607396045835246	0.8378718056137411	0.051110180142438205	0.061	0.6119242954459181	0.02607352333853181	1.466275659824047	0.12693757855048177	0.08657142857142856	0.7281278435235425	0.14197304972291191	4.189359028068705	0.25219941348973607	0.0602	0.7496877860758414	0.493612536893807	4.608294930875576	0.5697528278173439	0.12363636363636363	0.0	0.1337748344370861	0.26578366445916113	0.6004415011037527	0.05854126679462572	0.0	0.2888675623800384	0.6525911708253359	0.06834733893557422	0.16974789915966387	0.0	0.7619047619047619	0.11879259980525804	0.29503407984420643	0.5861733203505355	0.0	0
0.6013910069227963	0.017752918651297862	0.8456659619450316	0.045243128964059194	0.0535	0.7025091166349051	0.018963357057981793	1.2684989429175475	0.05369978858350952	0.042333333333333334	0.7125419077290527	0.24827102000782214	4.2283298097251585	0.30739957716701904	0.0727	0.7023944880027583	0.3639454996385495	5.2854122621564485	0.5936575052854123	0.11232000000000002	0.0	0.0562444641275465	0.32196634189548273	0.6217891939769707	0.04781054512957998	0.0	0.3248436103663986	0.6273458445040214	0.06532356532356533	0.07753357753357754	0.0	0.8571428571428571	0.1113423517169615	0.13215400624349635	0.7565036420395421	0.0	0
0.6289202677948322	0.0199844361313031	1.5981735159817352	0.06575342465753424	0.04114285714285715	0.6268939718011646	0.08573022916721426	1.36986301369863	0.2374429223744292	0.17333333333333334	0.7272022569297644	0.16175379454551353	4.337899543378995	0.2589041095890411	0.059684210526315784	0.7547243468015945	0.4062799447429015	3.8812785388127855	0.43789954337899545	0.11282352941176471	0.0	0.2541544477028348	0.27712609970674484	0.4687194525904203	0.08622754491017964	0.0	0.3395209580838323	0.574251497005988	0.08872458410351201	0.3203943314849045	0.0	0.5908810844115835	0.11697806661251016	0.42242079610073113	0.4606011372867587	0.0	0
0.6075374807236711	0.02407073388985699	2.025931928687196	0.16531604538087522	0.0816	0.6665142983523396	0.04027028285495833	1.6207455429497568	0.13614262560777957	0.084	0.67752815021514	0.18110631196557372	4.862236628849271	0.31766612641815234	0.06533333333333333	0.7335889124226732	0.4230156875988783	5.06482982171799	0.38087520259319285	0.0752	0.0	0.16310679611650486	0.38058252427184464	0.4563106796116505	0.19136960600375236	0.0	0.3677298311444653	0.44090056285178236	0.24228028503562946	0.1995249406175772	0.0	0.5581947743467933	0.2670157068062827	0.2198952879581152	0.5130890052356021	0.0	0
0.6000215563750009	0.09584528875250714	1.6632016632016633	0.20041580041580043	0.1205	0.6446448673606597	0.13958950647286758	2.494802494802495	0.3002079002079002	0.12033333333333333	0.6231472023233643	0.03859608268636551	1.6632016632016633	0.09896049896049897	0.0595	0.6860494251882684	0.31385943052858023	2.7027027027027026	0.40041580041580044	0.14815384615384616	0.0	0.375455018200728	0.12376495059802392	0.500780031201248	0.28639334521687465	0.0	0.1414141414141414	0.5721925133689839	0.22242731887401937	0.33317951084448544	0.0	0.44439317028149516	0.3342579750346741	0.5006934812760055	0.1650485436893204	0.0	0
0.619178838012668	0.03729657882169432	1.150483202945237	0.13023469857340084	0.11319999999999997	0.6576383407871051	0.1814445506241027	2.300966405890474	0.42015646571560056	0.1826	0.7883833422683544	0.16124248418637427	2.531063046479521	0.1785549930971008	0.07054545454545456	0.7493512463879751	0.1930688857983013	2.300966405890474	0.2710538426138978	0.11779999999999999	0.0	0.4830687830687831	0.2052910052910053	0.31164021164021166	0.2246031746031746	0.0	0.30793650793650795	0.46746031746031746	0.15854341736694677	0.511484593837535	0.0	0.3299719887955182	0.17866161616161616	0.5763888888888888	0.24494949494949494	0.0	0
0.6996675780590287	0.04822364925270441	1.0460251046025104	0.09707112970711297	0.0928	0.6351787845478764	0.047093427603530885	1.4644351464435148	0.10292887029288703	0.07028571428571428	0.6660221538820789	0.09738210185002946	3.1380753138075312	0.18200836820083682	0.058	0.7699383714040783	0.517518139295835	3.9748953974895396	0.6179916317991632	0.1554736842105263	0.0	0.11399443929564411	0.2015755329008341	0.6844300278035218	0.10820895522388059	0.0	0.20289179104477612	0.6888992537313433	0.11867007672634271	0.12583120204603582	0.0	0.7554987212276215	0.25410733844468786	0.26944140197152244	0.4764512595837897	0.0	0
0.5963304158347855	0.018256841355338727	1.4970059880239521	0.09580838323353294	0.064	0.646024876038829	0.022484515603359262	1.0692899914456802	0.0902480752780154	0.0844	0.6866472892035071	0.36773813448876347	4.491017964071856	0.3990590248075278	0.08885714285714287	0.6693488677591308	0.24105700403876457	3.4217279726261762	0.41488451668092385	0.12125	0.0	0.09981078524124881	0.4413434247871334	0.4588457899716178	0.10531264692054537	0.0	0.4386459802538787	0.45604137282557594	0.1594306049822064	0.1501779359430605	0.0	0.6903914590747331	0.16374269005847952	0.15423976608187134	0.6820175438596491	0.0	0
0.5929999050777641	0.07931001595452851	2.0567667626491155	0.1777046482928836	0.0864	0.6219692745235317	0.028040856021052787	1.0283833813245578	0.11435623200329083	0.11120000000000001	0.7855661662054647	0.39744558034433264	2.879473467708762	0.38872891814068283	0.135	0.7278058285764574	0.21351254659703148	2.6737967914438503	0.3192102015631427	0.11938461538461541	0.0	0.13906953476738368	0.47273636818409204	0.38819409704852426	0.20065025545750115	0.0	0.4389224338132838	0.360427310729215	0.29071332436069985	0.18707940780619112	0.0	0.522207267833109	0.2610271903323263	0.16797583081570996	0.5709969788519638	0.0	0
0.6146085634478817	0.08687780586097499	2.077274615704196	0.24221022019110927	0.11660000000000001	0.6227360423005227	0.09121805022829588	2.285002077274616	0.17656834233485666	0.07727272727272728	0.7389096419013538	0.22674715701008807	1.6618196925633568	0.2521811383464894	0.15175	0.7142176518467391	0.1835067756826741	2.077274615704196	0.3290402991275447	0.1584	0.0	0.23300438596491227	0.33278508771929827	0.4342105263157895	0.2941473259334006	0.0	0.30625630676084764	0.39959636730575177	0.3238888888888889	0.2361111111111111	0.0	0.44	0.3609907120743034	0.2631578947368421	0.37585139318885447	0.0	0
0.6452043510652771	0.08751860523486991	2.444987775061125	0.2114914425427873	0.08649999999999998	0.6330246922562627	0.05954579515142064	1.6299918500407498	0.1560717196414018	0.09575	0.6500167505141441	0.08052834048903366	2.2412387938060307	0.12876935615321924	0.057454545454545466	0.7261126460744773	0.3956560471214756	3.667481662591687	0.5036674816625917	0.13733333333333334	0.0	0.1979328165374677	0.16330749354005167	0.6387596899224807	0.25060357315306614	0.0	0.15258329309512314	0.5968131337518107	0.24275023386342376	0.17913938260056128	0.0	0.578110383536015	0.42610837438423643	0.31444991789819376	0.2594417077175698	0.0	0
0.690845602607858	0.06485798852266503	1.3315579227696406	0.13093652907234798	0.09833333333333334	0.6574992086558518	0.0036715941194893492	0.6657789613848203	0.019529516200621395	0.029333333333333333	0.7481249621922508	0.13365119009700988	2.2192632046160674	0.17354638260097646	0.0782	0.7522243909232275	0.48744692721271166	2.8850421660008876	0.6759875721260542	0.2343076923076923	0.0	0.02247191011235955	0.19969356486210418	0.7778345250255363	0.13354459031235855	0.0	0.17700316885468537	0.6894522408329561	0.15843179377013963	0.023630504833512353	0.0	0.817937701396348	0.4041095890410959	0.06027397260273973	0.5356164383561643	0.0	0
0.6283957545767983	0.04458171499575294	2.1468441391155	0.11421210820094461	0.053200000000000004	0.6197085231409988	0.0359560915640721	2.3615285530270502	0.10863031343924431	0.046	0.6396080122195067	0.10556349425122163	3.2202662086732503	0.16530699871189353	0.05133333333333335	0.7195249406963264	0.35871859355004787	4.293688278231	0.6118505796479176	0.14250000000000002	0.0	0.12263693650024236	0.18662142510906446	0.6907416383906931	0.128131021194605	0.0	0.18545279383429672	0.6864161849710982	0.1368312757201646	0.1301440329218107	0.0	0.7330246913580247	0.2942477876106195	0.27986725663716816	0.4258849557522124	0.0	0
0.6129517039287586	0.15373618807296827	2.4640657084188913	0.2973305954825462	0.12066666666666666	0.6149550018761031	0.1384356800813536	2.4640657084188913	0.2464065708418891	0.10000000000000002	0.6717386324135342	0.13566040121849143	2.4640657084188913	0.20246406570841888	0.08216666666666667	0.6957204382443672	0.134815906989498	2.8747433264887063	0.2537987679671458	0.0882857142857143	0.0	0.3506721215663355	0.288135593220339	0.3611922852133255	0.39455040871934605	0.0	0.2686648501362398	0.33678474114441415	0.3728115345005149	0.30895983522142123	0.0	0.31822863027806386	0.3984589983489268	0.3302146395156852	0.271326362135388	0.0	0
0.6207020629740864	0.06567926795209196	1.4367816091954022	0.14490968801313628	0.10085714285714284	0.6312751053713801	0.20191384261156203	2.4630541871921183	0.3575533661740558	0.1451666666666667	0.6451918484150125	0.09737279569427046	2.8735632183908044	0.2175697865353038	0.07571428571428572	0.6612350870589887	0.19243980640248975	2.257799671592775	0.2799671592775041	0.12400000000000001	0.0	0.41814690350456074	0.25444071051368217	0.3274123859817571	0.22555910543130991	0.0	0.33865814696485624	0.43578274760383384	0.1852046169989507	0.45697796432318993	0.0	0.3578174186778594	0.20125427594070697	0.4965792474344356	0.30216647662485746	0.0	0
0.5518300743155299	0.1096645270768517	3.4246575342465753	0.2919520547945205	0.08524999999999999	0.5248475126449241	0.07753140277513884	1.9263698630136985	0.2564212328767123	0.1331111111111111	0.6314080902660968	0.12589587698561122	2.996575342465753	0.22902397260273974	0.07642857142857143	0.6313466738458389	0.13143092605593965	3.210616438356164	0.2226027397260274	0.06933333333333334	0.0	0.36215235792019346	0.3234582829504232	0.3143893591293833	0.3926309729418538	0.0	0.3080023028209557	0.2993667242371906	0.3786785119378123	0.3325930038867296	0.0	0.2887284841754581	0.3755506607929515	0.32984581497797355	0.2946035242290749	0.0	0
0.6235599157314851	0.11198933856630829	2.06953642384106	0.17259933774834438	0.0834	0.6138449856839711	0.181306210170605	3.5182119205298017	0.3990066225165563	0.11341176470588235	0.6226782705227135	0.14214444550783478	2.8973509933774837	0.2719370860927152	0.09385714285714288	0.6753594938634954	0.09919140860311956	1.4486754966887418	0.1564569536423841	0.10800000000000001	0.0	0.4822411205602801	0.32866433216608304	0.1890945472736368	0.2871900826446281	0.0	0.4524793388429752	0.2603305785123967	0.23706651506537807	0.5480386583285958	0.0	0.21489482660602616	0.20461236506378802	0.4730127576054956	0.3223748773307164	0.0	0
0.5734864589562261	0.06036465966713832	1.8852115626309174	0.1692501047339757	0.08977777777777778	0.5824716922204077	0.17003515236671396	3.5609551738583995	0.42186845412651863	0.1184705882352941	0.6370727989776347	0.1967888628332513	3.142019271051529	0.29409300377042313	0.0936	0.6694123623064787	0.12348571972476532	1.466275659824047	0.11478843736908254	0.07828571428571428	0.0	0.507816439737771	0.3540090771558245	0.13817448310640443	0.2927536231884058	0.0	0.508695652173913	0.19855072463768117	0.2397626112759644	0.597626112759644	0.0	0.1626112759643917	0.1911973497397066	0.4765735920492191	0.3322290582110743	0.0	0
0.5430776824249227	0.08017115567219221	3.3126293995859215	0.3010351966873706	0.09087500000000001	0.6180955930279578	0.2532004539423236	3.105590062111801	0.41200828157349895	0.13266666666666665	0.603777678929281	0.06677694566747852	1.4492753623188406	0.14575569358178053	0.10057142857142858	0.673290178700268	0.11104459663473334	1.8633540372670807	0.14120082815734988	0.07577777777777778	0.0	0.5894549763033176	0.20853080568720378	0.20201421800947866	0.5119718309859155	0.0	0.24788732394366197	0.24014084507042255	0.35239941832283084	0.48230731943771205	0.0	0.1652932622394571	0.35053037608486015	0.47974927675988427	0.16972034715525555	0.0	0
0.5824860347212405	0.10699833072214049	1.6433853738701725	0.23788003286770748	0.14475	0.6180515873598377	0.21617127837687788	1.8488085456039443	0.40304026294165984	0.21800000000000003	0.63579829607953	0.07960019423997544	2.4650780608052587	0.20870994248151192	0.08466666666666667	0.7267574607589052	0.17726093105240648	1.027115858668858	0.15036976170912078	0.1464	0.0	0.5288409703504043	0.2738544474393531	0.19730458221024258	0.39848589125946315	0.0	0.3496214728148658	0.251892635925671	0.30062305295950154	0.5093457943925234	0.0	0.19003115264797507	0.2799806576402321	0.47437137330754353	0.24564796905222436	0.0	0
0.6342676865506296	0.09120419402527544	2.2163120567375887	0.20833333333333334	0.094	0.657635309405694	0.1134652630444208	3.7677304964539005	0.36524822695035464	0.09694117647058824	0.5071182290105345	0.007428100608209521	1.1081560283687943	0.07358156028368794	0.06639999999999999	0.6708528609912033	0.21093935692165205	2.881205673758865	0.3528368794326241	0.12246153846153847	0.0	0.46136618141097424	0.0929451287793953	0.44568868980963045	0.32821229050279327	0.0	0.11592178770949721	0.5558659217877095	0.22488038277511962	0.39425837320574164	0.0	0.38086124401913873	0.3219178082191781	0.5643835616438356	0.1136986301369863	0.0	0
0.6225598225380478	0.06751336998071521	2.0584602717167555	0.10292301358583779	0.05	0.6254797316795707	0.07929080293511033	2.470152326060107	0.18937834499794154	0.07666666666666667	0.7166449535962837	0.26861442480163694	3.499382461918485	0.3227665706051873	0.09223529411764707	0.7003752434538452	0.2159988207742285	2.6759983532317824	0.38493207081103337	0.14384615384615385	0.0	0.21110601193207892	0.35979807251032586	0.42909591555759524	0.12696800406297612	0.0	0.3981716607414931	0.4748603351955307	0.1519756838905775	0.2796352583586626	0.0	0.5683890577507599	0.16733601070950468	0.3078982597054886	0.5247657295850067	0.0	0
0.6054798070018561	0.049577748539912724	1.646090534979424	0.15020576131687244	0.09125	0.6755297405852897	0.1225436517228881	2.2633744855967075	0.25267489711934155	0.11163636363636366	0.6329736612539474	0.15507080060330966	3.4979423868312756	0.33827160493827163	0.09670588235294117	0.7205121215429215	0.3016318402887799	2.674897119341564	0.2588477366255144	0.09676923076923077	0.0	0.2973365617433414	0.3980629539951574	0.3046004842615012	0.20099118942731278	0.0	0.4526431718061674	0.3463656387665198	0.2269900497512438	0.3818407960199005	0.0	0.39116915422885573	0.20266518600777345	0.34092171016102163	0.45641310383120487	0.0	0
0.6150585113806835	0.05073252877320079	1.5638963360142986	0.18453976764968721	0.118	0.5862583819606801	0.14837916782919233	2.4575513851653263	0.4727435210008937	0.19236363636363632	0.699663160157606	0.14053184656252227	1.7873100983020553	0.13360142984807863	0.07474999999999998	0.662703402961658	0.15860264997696416	1.5638963360142986	0.20911528150134048	0.1337142857142857	0.0	0.5797260273972603	0.16383561643835617	0.25643835616438354	0.35	0.0	0.2533898305084746	0.39661016949152544	0.21299638989169675	0.5456420835482207	0.0	0.24136152656008253	0.23333333333333334	0.5977401129943503	0.16892655367231638	0.0	0
0.6665848729952137	0.10462567159116642	1.0855405992184108	0.13808076422058185	0.1272	0.5396432428183582	0.05660957027787668	1.3026487190620928	0.25401650021710814	0.19500000000000003	0.6536232238742913	0.0525091588869204	2.388189318280504	0.1046461137646548	0.04381818181818182	0.7540390812531093	0.41440448153091547	4.125054277029961	0.5032566217976552	0.12199999999999998	0.0	0.2947103274559194	0.12141057934508816	0.5838790931989924	0.1850989522700815	0.0	0.14027939464493597	0.6746216530849826	0.1542192046556741	0.2837051406401552	0.0	0.5620756547041708	0.27797202797202797	0.5113636363636364	0.21066433566433568	0.0	0
0.585043372200964	0.03519534972738421	1.9100169779286926	0.07555178268251274	0.03955555555555555	0.6412286050056828	0.1344396573175453	1.4855687606112054	0.3111205432937182	0.20942857142857138	0.6927550517963642	0.25129937015951115	3.395585738539898	0.350169779286927	0.10312500000000001	0.6974490097428631	0.1710074254078081	2.9711375212224107	0.2631578947368421	0.08857142857142859	0.0	0.3365472910927456	0.3787878787878788	0.2846648301193756	0.10967344423906346	0.0	0.5083179297597042	0.3820086260012323	0.116263879817113	0.47877204441541477	0.0	0.40496407576747223	0.10253456221198157	0.42223502304147464	0.47523041474654376	0.0	0
0.6668625153038484	0.14792198168605553	1.4577259475218658	0.2728029987505206	0.18714285714285714	0.6046198408020544	0.07474572271482317	1.249479383590171	0.23281965847563516	0.18633333333333335	0.7333932118223352	0.12167743779336385	3.331945022907122	0.16743023740108287	0.05025	0.7601005450051732	0.31228481879619063	2.2907122032486464	0.32694710537276134	0.14272727272727273	0.0	0.3201603665521191	0.23024054982817868	0.4495990836197022	0.3555917480998914	0.0	0.2182410423452769	0.4261672095548317	0.327663831915958	0.27963981990995496	0.0	0.39269634817408705	0.40532178217821785	0.3459158415841584	0.24876237623762376	0.0	0
0.5239337305459543	0.014597626986604367	0.4631773969430292	0.06577119036591014	0.14200000000000002	0.6379061423304426	0.06740926250970466	2.0842982862436314	0.24733672996757758	0.11866666666666667	0.7206437922122367	0.16704751288536945	3.7054191755442334	0.26215840666975454	0.07075000000000001	0.7356320290238109	0.34482993582146015	3.2422417786012043	0.42473367299675774	0.13100000000000003	0.0	0.26474962816063463	0.28061477441745164	0.45463559742191373	0.08738461538461538	0.0	0.3483076923076923	0.5643076923076923	0.08913998744507219	0.3352165725047081	0.0	0.5756434400502197	0.1143317230273752	0.42995169082125606	0.4557165861513688	0.0	0
0.6056423813667846	0.020072986948139387	1.253656498119515	0.08942749686585875	0.07133333333333335	0.5692862811386314	0.07005070890769946	2.298370246552445	0.177601337233598	0.07727272727272728	0.7103808979373436	0.40764273463919276	4.387797743418303	0.5344755536982867	0.1218095238095238	0.7543742374538444	0.16320280130668008	3.55202674467196	0.1984956122022566	0.05588235294117647	0.0	0.1950435979807251	0.5869664983937586	0.2179899036255163	0.10873983739837398	0.0	0.6498983739837398	0.24136178861788618	0.19210053859964094	0.38150807899461403	0.0	0.4263913824057451	0.11157455683003129	0.221584984358707	0.6668404588112617	0.0	0
0.6682117050806632	0.049235293686369794	1.854140914709518	0.14132674083230326	0.07622222222222222	0.6351802750946256	0.04985809872726288	1.442109600329625	0.10589204779563247	0.07342857142857143	0.7448816543979596	0.2648035315989843	5.150391429748661	0.3868974042027194	0.07511999999999999	0.7521090592219923	0.33108039348482365	4.944375772558714	0.3658838071693449	0.074	0.0	0.12332053742802303	0.45057581573896355	0.42610364683301344	0.15806451612903225	0.0	0.4327188940092166	0.40921658986175113	0.23051075268817203	0.17271505376344087	0.0	0.5967741935483871	0.22287199480181935	0.16699155295646523	0.6101364522417154	0.0	0
0.643841943310224	0.09800958109314142	2.9300962745918793	0.3248221012976141	0.11085714285714286	0.6180443306944876	0.09126402352374748	2.5115110925073254	0.22519882796149016	0.08966666666666667	0.6687649188390355	0.11386112090342775	3.1393888656341566	0.19338635412306404	0.06160000000000001	0.7384384751304692	0.24334780546065854	3.9765592298032653	0.25659271661783173	0.06452631578947368	0.0	0.33353998760074394	0.2864228146311221	0.38003719776813394	0.41923284710967046	0.0	0.24959481361426256	0.331172339276067	0.40269849507005706	0.27919045147898286	0.0	0.31811105345096	0.4369369369369369	0.30292792792792794	0.26013513513513514	0.0	0
0.5449584041843362	0.09504341325416923	2.737226277372263	0.3033759124087591	0.11083333333333333	0.5953688939261108	0.19898486004569993	2.2810218978102186	0.4630474452554745	0.20299999999999999	0.5505182707908572	0.03445782321238568	1.8248175182481752	0.12864963503649635	0.0705	0.6380883054362818	0.04619951916375584	2.2810218978102186	0.10492700729927007	0.046	0.0	0.664702030124427	0.18467583497053044	0.15062213490504256	0.5649957519116398	0.0	0.23959218351741715	0.19541206457094307	0.3481675392670157	0.5314136125654451	0.0	0.12041884816753927	0.33893985728848114	0.5173292558613659	0.1437308868501529	0.0	0
0.5792772341281782	0.011371113180980972	1.5597147950089127	0.11809269162210338	0.07571428571428572	0.6254586991826294	0.07428717669869003	3.787878787878788	0.33377896613190733	0.08811764705882352	0.6152241129764877	0.17231223196130446	5.124777183600713	0.2606951871657754	0.05086956521739131	0.6750521994381734	0.2384705509840284	4.679144385026738	0.2874331550802139	0.06142857142857143	0.0	0.37847397675593736	0.29560384032339565	0.325922182920667	0.17725752508361203	0.0	0.391304347826087	0.431438127090301	0.15973477998794455	0.45147679324894513	0.0	0.3887884267631103	0.1657285803627267	0.46841776110068795	0.36585365853658536	0.0	0
0.5546089335262359	0.05722609643574751	2.676181980374665	0.1726137377341659	0.0645	0.5897281803906328	0.04547959930624945	1.5611061552185548	0.12355040142729706	0.07914285714285714	0.6521383881040397	0.20684183149652488	2.4531668153434434	0.3345227475468332	0.13636363636363635	0.6532307800816359	0.213615728957051	4.014272970561998	0.36931311329170385	0.09200000000000001	0.0	0.14932614555256066	0.40431266846361186	0.4463611859838275	0.1969465648854962	0.0	0.3816793893129771	0.4213740458015267	0.2593833780160858	0.18565683646112602	0.0	0.5549597855227882	0.2736916548797737	0.1958981612446959	0.5304101838755304	0.0	0
0.5947271344723525	0.06246662141018496	1.4285714285714286	0.13183673469387755	0.09228571428571428	0.5981294634896829	0.13516284291765804	2.653061224489796	0.33183673469387753	0.12507692307692309	0.6716574919955999	0.23847465612959626	3.061224489795918	0.33714285714285713	0.11013333333333335	0.6421001722967294	0.08762071956620433	2.2448979591836733	0.19918367346938776	0.08872727272727272	0.0	0.382228490832158	0.38834038551951106	0.229431123648331	0.1973121563836286	0.0	0.5045815516188149	0.2981062919975565	0.19889162561576354	0.500615763546798	0.0	0.30049261083743845	0.16462793068297654	0.41437308868501527	0.42099898063200814	0.0	0
0.5942068671178793	0.11063298501476268	1.6413623307345095	0.24907673368896183	0.15175000000000002	0.5888468563434327	0.08088738186849706	2.051702913418137	0.2827246614690193	0.1378	0.6941834759448109	0.09032698301724446	3.0775543701272055	0.20106688551497742	0.06533333333333334	0.7305204409943734	0.3190177289203461	2.4620434961017645	0.26713171932704144	0.1085	0.0	0.3765027322404372	0.2677595628415301	0.3557377049180328	0.34725400457665906	0.0	0.2803203661327231	0.37242562929061784	0.31176168464304055	0.35387776065742166	0.0	0.33436055469953774	0.33986562150055993	0.38577827547592386	0.27435610302351626	0.0	0
0.630238801344027	0.06872558085471031	1.3513513513513513	0.14	0.1036	0.6080338024884918	0.06877526477442941	1.3513513513513513	0.1589189189189189	0.11760000000000001	0.7286393274074072	0.11198172431978237	1.3513513513513513	0.3264864864864865	0.24159999999999995	0.7348906052190892	0.16408645624321322	1.6216216216216215	0.3745945945945946	0.23099999999999998	0.0	0.18478944060339408	0.3796354494028913	0.4355751099937146	0.16645244215938304	0.0	0.38817480719794345	0.4453727506426735	0.20786516853932585	0.23595505617977527	0.0	0.5561797752808989	0.22385479688850476	0.2541054451166811	0.5220397579948142	0.0	0
0.6922963163723524	0.1333295914266241	2.35143223599829	0.182129115006413	0.07745454545454546	0.6434039542390947	0.07733155411225182	2.35143223599829	0.18683197947840957	0.07945454545454546	0.6459344885776636	0.10949463544025434	2.992731936725096	0.22873022659256093	0.07642857142857143	0.7157092953187664	0.32354031251254645	2.7789653698161607	0.4023086789226165	0.1447692307692308	0.0	0.2284370099320439	0.279665446941976	0.49189754312598016	0.22397476340694006	0.0	0.2812828601472135	0.49474237644584645	0.2361419068736142	0.24223946784922396	0.0	0.5216186252771619	0.30472103004291845	0.31258941344778257	0.382689556509299	0.0	0
0.5798034035806787	0.03677679763978238	2.274607113316791	0.12448304383788254	0.05472727272727273	0.643292944384272	0.09692756688841832	1.8610421836228288	0.22994210090984285	0.12355555555555557	0.7370255131925993	0.236009086995824	4.1356492969396195	0.3453267162944582	0.0835	0.711680770195313	0.24983434895510406	2.688172043010753	0.3002481389578164	0.11169230769230773	0.0	0.26263580538497877	0.39442607463391594	0.34293811998110535	0.16165413533834586	0.0	0.44844253490870034	0.38990332975295383	0.1901452937460518	0.35123183828174354	0.0	0.4586228679722047	0.17789598108747046	0.32860520094562645	0.4934988179669031	0.0	0
0.5228124338598877	0.010309794366025585	1.2195121951219512	0.07113821138211382	0.05833333333333333	0.6199546103785855	0.06522553825664316	2.6422764227642275	0.17926829268292682	0.06784615384615386	0.6847304225453662	0.24870446164272236	4.065040650406504	0.34552845528455284	0.08499999999999999	0.7049959985100243	0.31807226091893537	4.2682926829268295	0.4040650406504065	0.09466666666666669	0.0	0.19299781181619255	0.37199124726477023	0.4350109409190372	0.0866765725606736	0.0	0.42100049529470035	0.4923229321446261	0.10869565217391304	0.27391304347826084	0.0	0.6173913043478261	0.11937244201909959	0.30081855388813095	0.5798090040927695	0.0	0
0.5912914586344159	0.05692160047793871	1.6611295681063123	0.1611295681063123	0.09699999999999999	0.6126390052581622	0.0967914049566702	1.8687707641196014	0.2371262458471761	0.12688888888888888	0.6161488119936261	0.14453929030410784	3.1146179401993357	0.2973421926910299	0.09546666666666669	0.7430567750080703	0.28936318971635494	2.491694352159468	0.30440199335548174	0.12216666666666669	0.0	0.28267326732673265	0.35445544554455444	0.36287128712871286	0.21121393576483397	0.0	0.38976592270005445	0.3990201415351116	0.2293144208037825	0.33747044917257685	0.0	0.43321513002364065	0.2316417910447761	0.3408955223880597	0.4274626865671642	0.0	0
0.5872417872712131	0.04871240863870692	1.4824227022448115	0.1639135959339263	0.11057142857142857	0.6236888688983158	0.0383983611822569	1.0588733587462937	0.10546378653113088	0.0996	0.701428463730929	0.17045658477483783	2.5412960609911055	0.277424819991529	0.10916666666666668	0.7297062379352167	0.3786890854572335	2.7530707327403645	0.4531977975434138	0.16461538461538464	0.0	0.12613981762917933	0.33181357649442755	0.5420466058763931	0.18323863636363635	0.0	0.31013257575757575	0.5066287878787878	0.2268464243845252	0.14595545134818289	0.0	0.6271981242672919	0.2997676219984508	0.19287374128582493	0.5073586367157242	0.0	0
0.6282385268433642	0.05686752539471801	2.498958767180342	0.1320283215326947	0.05283333333333334	0.6516599226919273	0.21651180543018986	3.331945022907122	0.3344439816743024	0.100375	0.73004103083355	0.19488005449948803	2.498958767180342	0.35610162432319864	0.14250000000000002	0.7270599519914805	0.14561291351985534	2.0824656393169514	0.17742607246980424	0.0852	0.0	0.3853166986564299	0.4102687140115163	0.20441458733205375	0.1983729662077597	0.0	0.5350438047559449	0.2665832290362954	0.20504527813712808	0.5194049159120311	0.0	0.2755498059508409	0.16050632911392404	0.40658227848101264	0.43291139240506327	0.0	0
0.5954803917109034	0.07999224487628931	1.4893617021276597	0.19446808510638297	0.1305714285714286	0.6666582739587599	0.15373479818518798	2.127659574468085	0.2902127659574468	0.1364	0.6658882062810055	0.16437890419327147	2.765957446808511	0.27106382978723403	0.098	0.7265935106659008	0.17355928867944553	2.3404255319148937	0.24425531914893617	0.10436363636363638	0.0	0.36027469624933967	0.3365029054410988	0.30322239830956155	0.27398081534772184	0.0	0.38189448441247004	0.3441247002398082	0.2667834208990076	0.39813193228254523	0.0	0.3350846468184472	0.25731981981981983	0.38400900900900903	0.35867117117117114	0.0	0
0.7198320877561389	0.06968888268145056	2.255022550225502	0.14637146371463713	0.06490909090909092	0.664236721216831	0.05665233366524111	1.2300123001230012	0.14145141451414514	0.11499999999999999	0.721614351755935	0.455465196866115	3.075030750307503	0.5354653546535465	0.17413333333333328	0.700765421375508	0.10538790399096476	1.8450184501845017	0.17671176711767117	0.09577777777777778	0.0	0.16570605187319884	0.627281460134486	0.2070124879923151	0.17048710601719197	0.0	0.623686723973257	0.20582617000955108	0.31509267431597526	0.30450132391879964	0.0	0.38040600176522504	0.17778884462151395	0.17181274900398405	0.650398406374502	0.0	0
0.5954875092348445	0.02053853814351522	1.2526096033402923	0.07348643006263048	0.05866666666666667	0.6433329239997384	0.053524391049017815	1.6701461377870566	0.12985386221294362	0.07775	0.6946532356707888	0.33744190088738973	3.340292275574113	0.39958246346555326	0.11962499999999998	0.7142007980408114	0.23632345797735485	4.384133611691023	0.39707724425887264	0.0905714285714286	0.0	0.14015322217214962	0.4312753492564218	0.42857142857142855	0.08445297504798464	0.0	0.4592130518234165	0.45633397312859886	0.12239221140472879	0.21627260083449235	0.0	0.6613351877607788	0.12188365650969529	0.21537396121883656	0.6627423822714681	0.0	0
0.5024877664998535	0.025287899463650166	2.1431633090441493	0.14744963566223745	0.0688	0.5989951506152071	0.11670434448301138	1.2858979854264896	0.24046292327475355	0.18700000000000003	0.5858062178161715	0.010551013837482734	1.5002143163309043	0.07543934847835405	0.05028571428571429	0.6627589427853806	0.373170747158463	2.7861123017573943	0.536648092584655	0.1926153846153846	0.0	0.28205128205128205	0.08848667672197084	0.6294620412267471	0.19413092550790068	0.0	0.09932279909706546	0.7065462753950339	0.15948076031525266	0.26008344923504867	0.0	0.5804357904496986	0.31822386679000925	0.5189639222941721	0.16281221091581868	0.0	0
0.5397287104288718	0.01465532631640766	1.7513134851138354	0.11514886164623468	0.06575	0.6555768946518943	0.1855625676203852	3.2837127845884413	0.4032399299474606	0.12280000000000002	0.6533558521482766	0.04257514620990337	2.626970227670753	0.13660245183887915	0.052	0.7219563160506186	0.39294805343369354	3.502626970227671	0.3450087565674256	0.0985	0.0	0.45571499257793174	0.15437902028698663	0.3899059871350816	0.1929567131327953	0.0	0.2289068231841526	0.578136463683052	0.13336713995943206	0.4670385395537525	0.0	0.3995943204868154	0.17580213903743316	0.6156417112299465	0.20855614973262032	0.0	0
0.5935027211239513	0.009580583624282794	0.6541648495420846	0.04404709986916703	0.06733333333333334	0.6231229866318336	0.15394388545846807	1.9624945486262537	0.33362407326646315	0.16999999999999998	0.6600421176301523	0.14240551082260092	1.9624945486262537	0.32228521587440034	0.16422222222222221	0.7256115363291261	0.2663365344332539	2.6166593981683386	0.30004361098996946	0.11466666666666668	0.0	0.3489963503649635	0.33713503649635035	0.31386861313868614	0.06609947643979057	0.0	0.4836387434554974	0.450261780104712	0.064993564993565	0.4922779922779923	0.0	0.44272844272844275	0.06292834890965732	0.4766355140186916	0.4604361370716511	0.0	0
0.6372828954884445	0.12084300361344169	2.4342745861733204	0.25657254138266794	0.10540000000000001	0.6325552684577009	0.10071598563532044	2.1908471275559886	0.2779941577409932	0.12688888888888888	0.6677236883810471	0.04039382783663506	1.9474196689386563	0.12852969814995133	0.066	0.7240541376464945	0.2143112517624156	3.8948393378773125	0.33690360272638753	0.0865	0.0	0.3739358218729535	0.17288801571709234	0.4531761624099542	0.35536075522589344	0.0	0.17801753202966958	0.466621712744437	0.29441340782122905	0.31899441340782125	0.0	0.3865921787709497	0.3869309838472834	0.41923641703377384	0.19383259911894274	0.0	0
0.628555924646162	0.09815161190317462	2.794597112249651	0.3591057289240801	0.1285	0.6622349568492397	0.08083233656137634	1.8630647414997672	0.20680018630647415	0.111	0.7557033369017895	0.18860813705647544	1.6301816488122962	0.1695388914764788	0.104	0.7561644553632548	0.24435989122813478	2.328830926874709	0.26455519329296695	0.11359999999999999	0.0	0.3226744186046512	0.26453488372093026	0.4127906976744186	0.45273047563123897	0.0	0.21374045801526717	0.33352906635349383	0.43241727425687043	0.24901850813236118	0.0	0.31856421761076836	0.4882837238758708	0.2811906269791007	0.2305256491450285	0.0	0
0.5927959235827139	0.051388735030281865	1.4498757249378627	0.1499585749792875	0.10342857142857144	0.6626163651134329	0.1619288100458453	2.071251035625518	0.23529411764705882	0.1136	0.6109236293653649	0.10983357351487957	1.035625517812759	0.17854183927091963	0.1724	0.647234324037191	0.2685684382455167	3.314001657000828	0.43620546810273403	0.131625	0.0	0.27680311890838205	0.21003898635477583	0.5131578947368421	0.19609967497291442	0.0	0.233477789815818	0.5704225352112676	0.18255168935955624	0.28643469490670703	0.0	0.5310136157337367	0.2659808963997061	0.41734019103600295	0.316678912564291	0.0	0
0.630290399161864	0.0054190919131890045	0.7267441860465116	0.02810077519379845	0.03866666666666666	0.6401333470404923	0.05619455869976264	2.6647286821705425	0.17684108527131784	0.06636363636363636	0.5751571407645393	0.04971880034935465	2.6647286821705425	0.187015503875969	0.07018181818181818	0.7262341906113806	0.4406064367750022	4.1182170542635665	0.6080426356589147	0.14764705882352944	0.0	0.18195413758723827	0.19242273180458624	0.6256231306081754	0.034137728075338436	0.0	0.2271924661565627	0.7386698057680989	0.03456495828367104	0.21752085816448152	0.0	0.7479141835518475	0.07169344870210136	0.4511742892459827	0.47713226205191595	0.0	0
0.565242469763208	0.009413473589893924	0.4668534080298786	0.05228758169934641	0.11199999999999999	0.6233631147117483	0.031708136326101116	1.1671335200746966	0.13912231559290383	0.11920000000000001	0.6497638720044263	0.15887268233619153	5.835667600373482	0.3641456582633053	0.06240000000000001	0.7070514339416202	0.28016622048405715	5.368814192343604	0.4444444444444444	0.08278260869565218	0.0	0.14679802955665025	0.3842364532019704	0.4689655172413793	0.06073752711496746	0.0	0.4229934924078091	0.5162689804772235	0.08223201174743025	0.21879588839941264	0.0	0.6989720998531571	0.09411764705882353	0.2504201680672269	0.6554621848739496	0.0	0
0.6689957240401789	0.0735063723854247	2.470152326060107	0.13544668587896252	0.05483333333333334	0.6110847685408086	0.029162834375595657	1.440922190201729	0.1519143680526966	0.10542857142857144	0.6662225615651018	0.08249317790281248	2.881844380403458	0.16508851379168382	0.05728571428571429	0.7376850422215302	0.5089513972446359	3.499382461918485	0.547550432276657	0.1564705882352941	0.0	0.1757142857142857	0.19095238095238096	0.6333333333333333	0.15970873786407766	0.0	0.19466019417475727	0.6456310679611651	0.16222879684418146	0.1819526627218935	0.0	0.6558185404339251	0.29936305732484075	0.33575978161965425	0.364877161055505	0.0	0
0.6730494708935288	0.05987031421892	1.0175010175010175	0.09605209605209605	0.09440000000000001	0.6437481501784139	0.06811273114304978	1.4245014245014245	0.1168091168091168	0.082	0.6882369292074889	0.3441878993618884	4.477004477004478	0.5164835164835165	0.11536363636363633	0.7417786024660732	0.19236603801834928	3.663003663003663	0.2706552706552707	0.07388888888888889	0.0	0.12922107158937415	0.5713642503376857	0.29941467807294014	0.10875576036866359	0.0	0.5847926267281106	0.3064516129032258	0.19865319865319866	0.2415824915824916	0.0	0.5597643097643098	0.13169642857142858	0.16015625	0.7081473214285714	0.0	0
0.6678081872086373	0.15280933387827839	3.7267080745341614	0.3064182194616977	0.08222222222222222	0.6315912394696864	0.05432249990936152	1.4492753623188406	0.1308488612836439	0.09028571428571429	0.7222924792906985	0.1305283735938032	3.933747412008281	0.20786749482401656	0.05284210526315789	0.7423987585148258	0.3201715891933822	3.105590062111801	0.35486542443064184	0.11426666666666667	0.0	0.18865671641791046	0.29970149253731343	0.5116417910447761	0.3525488327775131	0.0	0.23916150547879944	0.40828966174368747	0.3868269733403032	0.1651855723993727	0.0	0.4479874542603241	0.4749679075738126	0.20282413350449294	0.32220795892169446	0.0	0
0.6554284473821145	0.07338460078720876	1.8572018159306645	0.19273627734213786	0.10377777777777777	0.639792831430196	0.2598817693047615	2.4762690879075526	0.4436648782501032	0.17916666666666667	0.6124384970220014	0.06459940005346475	1.2381345439537763	0.12340074288072637	0.09966666666666667	0.7430295368388327	0.19014873171760083	1.650846058605035	0.2401981015270326	0.14550000000000002	0.0	0.5495910020449898	0.15286298568507156	0.29754601226993865	0.3464391691394659	0.0	0.2218100890207715	0.4317507418397626	0.21986817325800376	0.506120527306968	0.0	0.2740112994350282	0.2536664856056491	0.5839217816404129	0.16241173275393808	0.0	0
0.49091912016059003	0.0405197168260236	1.5131863380890618	0.18244703847816687	0.12057142857142857	0.5697586718097554	0.10915592370148025	3.4587116299178553	0.3527885862516213	0.102	0.5438269830778492	0.034824731696735556	2.8102031993082575	0.13186338089061825	0.04692307692307693	0.6361733108115221	0.19900243426089526	3.6748811067877214	0.3329009943795936	0.09058823529411765	0.0	0.4315177154944474	0.16129032258064516	0.4071919619249075	0.2818971275885104	0.0	0.20374081496325985	0.5143620574482298	0.2101593625498008	0.4063745019920319	0.0	0.3834661354581673	0.2734931950745301	0.5288399222294232	0.19766688269604665	0.0	0
0.5524485109218803	0.03179379712935536	1.644736842105263	0.17845394736842105	0.10850000000000001	0.6581754503801867	0.11747307601191814	1.439144736842105	0.171875	0.11942857142857144	0.6038329283330037	0.03644277203475553	1.2335526315789473	0.14514802631578946	0.11766666666666666	0.6895727941676209	0.5139628978847027	2.2615131578947367	0.5045230263157895	0.22309090909090906	0.0	0.2092092092092092	0.17667667667667666	0.6141141141141141	0.21549155908639522	0.0	0.17527308838133068	0.6092353525322741	0.20875420875420875	0.20105820105820105	0.0	0.5901875901875901	0.36016597510373444	0.34688796680497924	0.2929460580912863	0.0	0
0.65912001974931	0.05739402240590315	1.687051876845213	0.08688317165752847	0.051500000000000004	0.6127021215796175	0.1450090308360495	3.374103753690426	0.29185997469422187	0.08650000000000001	0.6476433625680124	0.12494974126199083	3.5849852382960776	0.27836355967946014	0.07764705882352942	0.713883212585843	0.3001647166641921	5.272037115141291	0.34289329396878954	0.06504	0.0	0.31963048498845265	0.30484988452655887	0.37551963048498843	0.12269207861822513	0.0	0.3930911256700417	0.48421679571173315	0.12039742840444184	0.4044418468731736	0.0	0.4751607247223846	0.13222079589216945	0.4441591784338896	0.42362002567394097	0.0	0
0.558033302396907	0.023432270993126322	0.648508430609598	0.07220060527453523	0.11133333333333335	0.6342978122111479	0.08493601436324942	2.16169476869866	0.17163856463467358	0.0794	0.6454902862324423	0.16888730375584024	4.107220060527454	0.38348465196714226	0.09336842105263159	0.7684226537503949	0.31258691630685265	3.0263726761781236	0.37267617812364895	0.12314285714285715	0.0	0.18499534016775396	0.41332712022367196	0.4016775396085741	0.087160751565762	0.0	0.4629436325678497	0.4498956158663883	0.11711079943899018	0.27840112201963535	0.0	0.6044880785413744	0.11509303928325293	0.27360441075120606	0.611302549965541	0.0	0
0.584461076688625	0.02625034987109734	1.3966480446927374	0.12802607076350092	0.09166666666666667	0.7026753072240746	0.116662231497249	2.094972067039106	0.2616387337057728	0.1248888888888889	0.5361995792013432	0.04229754566438323	1.86219739292365	0.17644320297951582	0.09475	0.721166844439495	0.3653094562492877	2.094972067039106	0.4338919925512104	0.20711111111111113	0.0	0.3000533902829685	0.20234917245061398	0.49759743726641753	0.1733921815889029	0.0	0.23896595208070617	0.587641866330391	0.1554550593555681	0.3176936122102883	0.0	0.5268513284341436	0.22615131578947367	0.4621710526315789	0.31167763157894735	0.0	0
0.6763159176789677	0.10904460563472246	1.245847176079734	0.17815614617940198	0.14300000000000002	0.6373678122201628	0.130980918139542	2.6993355481727574	0.27865448504983387	0.10323076923076924	0.6369553779770601	0.045612945087168046	1.6611295681063123	0.09883720930232558	0.0595	0.7107895462564114	0.31939325325049017	3.3222591362126246	0.44435215946843853	0.13374999999999998	0.0	0.3390601313794846	0.12026275896917635	0.5406771096513391	0.2469775474956822	0.0	0.13701784686240645	0.6160046056419114	0.1976958525345622	0.30921658986175116	0.0	0.4930875576036866	0.32062780269058294	0.5014947683109118	0.17787742899850523	0.0	0
0.6945900231218395	0.061980214922374655	1.6597510373443982	0.11203319502074689	0.0675	0.7304839502761795	0.10417426627147998	1.2448132780082988	0.12780082987551866	0.10266666666666667	0.7110512209929833	0.2047920984345934	2.074688796680498	0.3070539419087137	0.148	0.7623107816779464	0.3613130035839376	2.4896265560165975	0.45311203319502075	0.18199999999999997	0.0	0.14392523364485982	0.34579439252336447	0.5102803738317757	0.12844909609895339	0.0	0.3520456707897241	0.5195052331113226	0.16167664670658682	0.1844311377245509	0.0	0.6538922155688622	0.20485584218512898	0.2336874051593323	0.5614567526555387	0.0	0
0.6851192088130108	0.01955844800872425	0.6206040546131568	0.059577989242863054	0.09600000000000002	0.6836767509470899	0.03238110551678192	2.068680182043856	0.09184940008274721	0.044399999999999995	0.584692781118125	0.005822423905067372	0.41373603640877116	0.029788994621431527	0.072	0.7564019971756336	0.6807974806144089	2.8961522548613985	0.8187836160529582	0.28271428571428575	0.0	0.09766827980642323	0.03167619885613726	0.8706555213374395	0.06560364464692484	0.0	0.03280182232346242	0.9015945330296128	0.06140724946695096	0.09466950959488273	0.0	0.8439232409381663	0.3287671232876712	0.5068493150684932	0.1643835616438356	0.0	0
0.6637903847084968	0.02431500484250618	1.5204170286707213	0.09904430929626412	0.06514285714285714	0.6955832599940903	0.1627392131778445	1.5204170286707213	0.2758470894874023	0.18142857142857144	0.6894224671384227	0.13797469277524055	3.258036490008688	0.15942658557775846	0.04893333333333334	0.7479260427500353	0.3546283153708846	3.909643788010426	0.46568201563857514	0.1191111111111111	0.0	0.30617164898746385	0.17695274831243973	0.5168756027000965	0.1367726454709058	0.0	0.22015596880623875	0.6430713857228554	0.11782945736434108	0.3281653746770026	0.0	0.5540051679586563	0.18536585365853658	0.516260162601626	0.2983739837398374	0.0	0
0.6720458824108293	0.07998075586968884	1.8915510718789408	0.20092475830180748	0.10622222222222223	0.649614623667058	0.02890376141825784	1.2610340479192939	0.10844892812105927	0.08600000000000001	0.7369777325093526	0.07522868910106026	2.3118957545187055	0.08827238335435057	0.038181818181818185	0.7303554324252189	0.498157810675592	3.1525851197982346	0.6023539302227827	0.19106666666666666	0.0	0.135718043135192	0.11046817464492373	0.7538137822198843	0.22536539368222536	0.0	0.09900990099009901	0.6756247053276756	0.22037805440295066	0.11894882434301521	0.0	0.6606731212540341	0.5052854122621564	0.2727272727272727	0.2219873150105708	0.0	0
0.5392910124013013	0.014157546567457383	1.2422360248447206	0.05548654244306418	0.04466666666666667	0.6164724242257785	0.08517660415197506	2.4844720496894412	0.2269151138716356	0.09133333333333334	0.5984618785977527	0.1400429468685783	4.761904761904763	0.25093167701863356	0.05269565217391305	0.6930839390474703	0.359093297782914	5.175983436853002	0.4666666666666667	0.09016000000000002	0.0	0.24024550635686104	0.2656729504603244	0.49408154318281455	0.07177289769683985	0.0	0.3245848955543653	0.6036422067487949	0.07407407407407407	0.3029297954671089	0.0	0.6229961304588171	0.10403726708074534	0.4254658385093168	0.4704968944099379	0.0	0
0.6530047358721907	0.06163036066561473	2.865329512893983	0.14817846909537455	0.05171428571428572	0.6482077620205384	0.10228213613309609	1.8419975440032748	0.1833810888252149	0.09955555555555556	0.6911158405366522	0.25484477873876327	3.6839950880065495	0.35325419566107247	0.09588888888888891	0.7383358750938833	0.2347505834764177	3.274662300450266	0.3151862464183381	0.09625	0.0	0.21528111484863047	0.4147044690052859	0.3700144161460836	0.18145363408521303	0.0	0.43258145363408523	0.38596491228070173	0.2291139240506329	0.28354430379746837	0.0	0.4873417721518987	0.2163777644949193	0.26778242677824265	0.515839808726838	0.0	0
0.5353672431056407	0.01789662186870456	0.8676789587852494	0.11670281995661605	0.1345	0.6271557539795071	0.07756858058436361	2.1691973969631237	0.2698481561822126	0.12440000000000002	0.6608531454791717	0.04004466211942121	2.6030368763557483	0.08546637744034707	0.032833333333333346	0.7387005679873138	0.4263802448534864	3.2537960954446854	0.5279826464208243	0.16226666666666667	0.0	0.3055009823182711	0.09675834970530452	0.5977406679764243	0.1598336304218657	0.0	0.11705288175876412	0.7231134878193701	0.12760910815939278	0.29506641366223907	0.0	0.5773244781783681	0.24724264705882354	0.5716911764705882	0.18106617647058823	0.0	0
0.6078799644505741	0.08124906935837271	2.7117229870671675	0.24447225698790154	0.09015384615384617	0.5683742942468941	0.0793509423669641	2.5031289111389237	0.25114726741760535	0.10033333333333333	0.6396338606321709	0.11336232405486632	2.5031289111389237	0.2002503128911139	0.08	0.6918902624379132	0.287313104471601	2.920317062995411	0.3041301627033792	0.10414285714285716	0.0	0.3324130314743236	0.2650469353948095	0.40254003313086695	0.32646239554317547	0.0	0.26740947075208915	0.4061281337047354	0.30568596765779865	0.3140323422013563	0.0	0.38028169014084506	0.3513189448441247	0.3609112709832134	0.28776978417266186	0.0	0
0.5392842605962941	0.06564086775802128	3.556485355648536	0.20167364016736403	0.05670588235294119	0.5692891329436713	0.12127931707510274	3.3472803347280333	0.3108786610878661	0.092875	0.5921054641423297	0.07215175118357058	2.301255230125523	0.14686192468619247	0.06381818181818183	0.6469800228920273	0.24643367840787683	4.184100418410042	0.34058577405857743	0.0814	0.0	0.38941299790356393	0.18396226415094338	0.42662473794549266	0.2926533090467517	0.0	0.21311475409836064	0.4942319368548877	0.2363903874448259	0.3643943109367337	0.0	0.39921530161844043	0.30583756345177665	0.4714467005076142	0.22271573604060912	0.0	0
0.5068303741360949	0.024553930004220674	2.6466696074106753	0.10983678870754301	0.0415	0.6307783215532822	0.14916217529133702	2.2055580061755626	0.3123070136744596	0.1416	0.7052371688930492	0.14223318393489545	2.6466696074106753	0.1768857520952801	0.06683333333333333	0.6693885364071938	0.27299926598007396	2.867225408028231	0.40097044552271727	0.13984615384615387	0.0	0.3508424182358771	0.19871159563924679	0.45044598612487613	0.1597177677998717	0.0	0.2572161642078255	0.5830660679923028	0.13344051446945338	0.37942122186495175	0.0	0.4871382636655949	0.18335787923416788	0.5213549337260678	0.29528718703976436	0.0	0
0.517368490430048	0.060284645854166194	2.8961522548613985	0.21886636326023998	0.0755714285714286	0.5377457722818875	0.06698775522979258	2.4824162184526273	0.18783616052958213	0.07566666666666667	0.6509647495852443	0.16031140827108098	2.068680182043856	0.2652047993380223	0.1282	0.6373842922903509	0.23363262534771487	2.4824162184526273	0.32809267687215554	0.13216666666666668	0.0	0.24046610169491525	0.3395127118644068	0.420021186440678	0.2694854814060112	0.0	0.32654100866021396	0.40397350993377484	0.29786036036036034	0.25563063063063063	0.0	0.44650900900900903	0.32573891625615764	0.27955665024630544	0.3947044334975369	0.0	0
0.5868674505357458	0.09199835600573741	2.8997514498757253	0.23653686826843415	0.08157142857142859	0.5498896990583476	0.1326500966763603	2.2783761391880692	0.2862468931234466	0.12563636363636363	0.6525669900613557	0.14042231877052827	1.864125932062966	0.21292460646230324	0.11422222222222222	0.6293849789927999	0.14244616517900424	2.2783761391880692	0.2642916321458161	0.11600000000000002	0.0	0.37493217580032556	0.2788931090613131	0.34617471513836134	0.3313987231572838	0.0	0.2983168891468369	0.3702843876958793	0.3005263157894737	0.3636842105263158	0.0	0.3357894736842105	0.32150900900900903	0.38907657657657657	0.2894144144144144	0.0	0
0.5198454139429683	0.0790151097816262	2.2504091653027825	0.2160392798690671	0.096	0.5870577572993876	0.12520648274817547	2.6595744680851063	0.2479541734860884	0.09323076923076924	0.6762774210902447	0.21423805723278616	3.8870703764320784	0.37029459901800327	0.09526315789473686	0.6688823696720185	0.11194156200879514	2.0458265139116203	0.16571194762684124	0.081	0.0	0.3162839248434238	0.4723382045929019	0.21137787056367432	0.28726877040261156	0.0	0.4923830250272035	0.22034820457018497	0.34307992202729043	0.3937621832358674	0.0	0.2631578947368421	0.25895046591466403	0.297204512015694	0.443845022069642	0.0	0
0.6169806105997905	0.11710473042059458	2.2244191794364805	0.3494809688581315	0.15711111111111112	0.5239760349786647	0.014174857660729802	3.4602076124567476	0.25308947108255064	0.07314285714285715	0.49484905400379436	0.0015433625238200337	1.7301038062283738	0.06228373702422145	0.036	0.6893464301486757	0.09870669399109777	3.4602076124567476	0.3351458230350964	0.09685714285714286	0.0	0.3890577507598784	0.09574468085106383	0.5151975683890577	0.46790205162144277	0.0	0.08338848444738584	0.4487094639311714	0.3726937269372694	0.26989984185556143	0.0	0.3574064312071692	0.5256505576208178	0.38066914498141263	0.09368029739776952	0.0	0
0.6098815823766	0.0010824874722912962	1.1462631820265932	0.07702888583218707	0.0672	0.6458181003278718	0.08741346296127918	1.8340210912425492	0.3782668500687758	0.20625	0.6662859688185079	0.004227475407920162	0.9170105456212746	0.13892709766162312	0.1515	0.7898410800103542	0.4970994444526814	1.8340210912425492	0.405777166437414	0.22125	0.0	0.4098360655737705	0.15052160953800298	0.4396423248882265	0.12389380530973451	0.0	0.2234513274336283	0.6526548672566371	0.08945686900958466	0.43929712460063897	0.0	0.4712460063897764	0.12962962962962962	0.6365740740740741	0.2337962962962963	0.0	0
0.5959200171801393	0.11799580125877071	2.2840531561461797	0.26204318936877075	0.11472727272727275	0.5775124016830673	0.08993181785754324	2.0764119601328903	0.23006644518272426	0.11080000000000001	0.6711326156252482	0.26748477103664936	2.6993355481727574	0.33637873754152825	0.1246153846153846	0.6026757514456582	0.07408644632627573	2.0764119601328903	0.17151162790697674	0.08259999999999999	0.0	0.31176139561057964	0.4558244231851435	0.23241418120427687	0.34034519956850057	0.0	0.4368932038834951	0.22276159654800431	0.3948685857321652	0.34668335419274093	0.0	0.25844806007509386	0.3162907268170426	0.27769423558897244	0.40601503759398494	0.0	0
0.549028965347334	0.1156552373175413	2.4824162184526273	0.3235415804716591	0.13033333333333336	0.5904755305696574	0.17283171175562012	3.103020273065784	0.3107157633429872	0.10013333333333335	0.6575467705688506	0.1187391717652228	1.6549441456350846	0.16756309474555234	0.10124999999999999	0.682554508596461	0.1372253723216379	2.068680182043856	0.1981795614398014	0.09580000000000001	0.0	0.45932721712538227	0.24770642201834864	0.2929663608562691	0.46938775510204084	0.0	0.24309723889555823	0.287515006002401	0.38866799204771374	0.37326043737574555	0.0	0.23807157057654074	0.40350877192982454	0.3875128998968008	0.2089783281733746	0.0	0
0.5416969765744224	0.06233896823721159	2.048340843916428	0.1700122900450635	0.08299999999999999	0.6240134646460551	0.22725601714822785	2.2531749283080704	0.3568209750102417	0.15836363636363637	0.601517386169142	0.16557339687448347	2.867677181482999	0.33674723473986073	0.11742857142857144	0.6097762718754528	0.06351430338253097	1.024170421958214	0.1364195002048341	0.13319999999999999	0.0	0.4299111549851925	0.40572556762092793	0.16436327739387957	0.2643312101910828	0.0	0.5235668789808917	0.21210191082802549	0.25633106856084004	0.5379864113650401	0.0	0.20568252007411983	0.19686907020872865	0.4131878557874763	0.3899430740037951	0.0	0
0.5291386397572517	0.06036120960982442	1.8564356435643563	0.20957095709570958	0.11288888888888889	0.5521200152969741	0.09078521328291941	2.0627062706270625	0.2669141914191419	0.12940000000000002	0.6221257095783653	0.17272401012840025	3.5066006600660065	0.34612211221122113	0.09870588235294117	0.6603687491570837	0.12893249073075025	2.0627062706270625	0.1773927392739274	0.08600000000000001	0.0	0.3376826722338205	0.43789144050104384	0.2244258872651357	0.2858750703432752	0.0	0.47214406302757456	0.24198086662915025	0.3205047318611987	0.4082018927444795	0.0	0.27129337539432175	0.2547642928786359	0.32447342026078235	0.42076228686058176	0.0	0
0.6058665083042802	0.014479283718164565	1.8465326220763234	0.22035289290110793	0.11933333333333335	0.5360453374977898	0.004580848839840888	1.8465326220763234	0.26508001641362333	0.14355555555555555	0.5684498705131049	0.001937461391468284	0.8206811653672548	0.0808370947886746	0.0985	0.8078197296542797	0.8476626339127578	1.436192039392696	0.43372999589659417	0.302	0.0	0.34	0.1036842105263158	0.5563157894736842	0.2998324958123953	0.0	0.10999441652707985	0.5901730876605249	0.23973214285714287	0.2883928571428571	0.0	0.471875	0.38913043478260867	0.4681159420289855	0.1427536231884058	0.0	0
0.6638965643836564	0.14142234571316026	1.5144958892254434	0.287321505841627	0.18971428571428572	0.6735724122380288	0.28403465614455436	1.9472090004327132	0.36477715274772826	0.18733333333333332	0.6280109070638219	0.012182303914339587	0.6490696668109044	0.05495456512332324	0.08466666666666667	0.7363333577479091	0.08207556695553615	1.9472090004327132	0.2929467762873215	0.15044444444444446	0.0	0.51183970856102	0.07710989678202793	0.41105039465695203	0.45231607629427795	0.0	0.08651226158038147	0.4611716621253406	0.304029304029304	0.385989010989011	0.0	0.309981684981685	0.40636474908200737	0.5159118727050184	0.0777233782129743	0.0	0
0.6095575640872872	0.08453392314737368	2.877106452938759	0.2198931360460337	0.07642857142857143	0.6348187080036795	0.20607360526032048	2.877106452938759	0.3366214549938348	0.11700000000000002	0.7232363136259107	0.16795811291485774	2.0550760378133988	0.19893136046033702	0.0968	0.6968547488061144	0.2029182982718808	2.0550760378133988	0.24455404849979448	0.11900000000000002	0.0	0.4315068493150685	0.25500526870389884	0.31348788198103267	0.33147459727385375	0.0	0.29987608426270135	0.36864931846344484	0.2744997434581837	0.4202154951257055	0.0	0.30528476141611083	0.2910772578890098	0.4455930359085963	0.26332970620239393	0.0	0
0.6325220472529084	0.10798366030479412	2.189141856392294	0.24518388791593695	0.11199999999999999	0.6001747495265111	0.18224814726393868	2.626970227670753	0.36646234676007006	0.13949999999999999	0.6448534493148877	0.07918909398957182	2.189141856392294	0.20577933450087565	0.094	0.7207397699794472	0.17105622562675496	1.9702276707530648	0.18257443082311733	0.09266666666666666	0.0	0.48549883990719256	0.27262180974477956	0.24187935034802785	0.387007601935038	0.0	0.32480995162404974	0.28818244644091223	0.308710033076075	0.46141124586549065	0.0	0.2298787210584344	0.29994643813604716	0.44831280128548473	0.2517407605784681	0.0	0
0.6144368072704757	0.16653872634813882	2.0929259104227707	0.250732524068648	0.11980000000000002	0.6121757947154007	0.11864716181771989	2.3022185014650485	0.3135203013813311	0.1361818181818182	0.6170082377720097	0.11646751582665585	1.883633319380494	0.2239430724152365	0.11888888888888889	0.6723933955786648	0.1915934576840191	1.6743407283382168	0.21180410213478443	0.1265	0.0	0.4184357541899441	0.2988826815642458	0.28268156424581004	0.3652439024390244	0.0	0.32621951219512196	0.30853658536585366	0.32308522114347354	0.4039913700107875	0.0	0.27292340884573896	0.3181093998937865	0.39776951672862454	0.28412108337758896	0.0	0
0.5652463018782462	0.08292618103181175	2.7117229870671675	0.20400500625782228	0.07523076923076924	0.5767844139485346	0.1414671959808044	3.7546933667083855	0.3408427200667501	0.09077777777777779	0.643952273209689	0.14393995250696026	2.0859407592824364	0.2390488110137672	0.11460000000000001	0.7062478429296116	0.17921259610661944	2.7117229870671675	0.21610346266166042	0.0796923076923077	0.0	0.4281970649895178	0.300314465408805	0.27148846960167716	0.30949367088607593	0.0	0.36265822784810126	0.3278481012658228	0.2680921052631579	0.4479166666666667	0.0	0.28399122807017546	0.2602448110697179	0.4348057477381586	0.30494944119212347	0.0	0
0.6957754359578211	0.1538604089576185	1.864125932062966	0.1756420878210439	0.09422222222222222	0.5925592902675818	0.19772751175592937	3.314001657000828	0.4420049710024855	0.133375	0.6703829846737019	0.14693149277120499	3.1068765534382767	0.2510356255178128	0.08080000000000001	0.7189348110034375	0.09951353031877519	2.071251035625518	0.13131731565865784	0.0634	0.0	0.536180904522613	0.30452261306532663	0.1592964824120603	0.3147735708982925	0.0	0.44988864142538976	0.23533778767631774	0.2345132743362832	0.5901548672566371	0.0	0.17533185840707965	0.20219360991893182	0.508822126847878	0.28898426323319026	0.0	0
0.5748857509613149	0.09409327579610269	2.255022550225502	0.22714227142271423	0.10072727272727273	0.6164483707475542	0.19912932561667562	3.075030750307503	0.3767937679376794	0.12253333333333334	0.6315067083513967	0.08463721193611155	1.4350143501435015	0.12423124231242312	0.08657142857142859	0.6970639821124965	0.2048743525674564	2.4600246002460024	0.27183271832718325	0.1105	0.0	0.48753315649867374	0.16074270557029177	0.35172413793103446	0.36447368421052634	0.0	0.1993421052631579	0.4361842105263158	0.25936329588014984	0.4302434456928839	0.0	0.3103932584269663	0.3119369369369369	0.517454954954955	0.17060810810810811	0.0	0
0.5761353347142883	0.1159277326171767	2.9134917077543703	0.27431645002241145	0.09415384615384617	0.6401611910923111	0.2033575526806749	3.585835948005379	0.39757956073509637	0.110875	0.6546681449265467	0.08030878593720142	1.568803227252353	0.1362617660242044	0.08685714285714287	0.6504528684492135	0.1080937784370847	2.2411474675033616	0.19184222321828776	0.08559999999999998	0.0	0.5478690549722051	0.18777022853613343	0.26436071649166154	0.45535714285714285	0.0	0.2261904761904762	0.31845238095238093	0.3175921120913337	0.46030098598858327	0.0	0.22210690192008303	0.33943427620632277	0.49195784803105935	0.16860787576261785	0.0	0
0.5495444226335725	0.07228513374636908	2.268976897689769	0.23226072607260725	0.10236363636363638	0.599940827160346	0.10744305458534692	2.8877887788778875	0.2524752475247525	0.08742857142857144	0.6658770204540259	0.20142557106390196	2.6815181518151814	0.2433993399339934	0.0907692307692308	0.7068112322195572	0.20254835547390207	2.268976897689769	0.27186468646864687	0.11981818181818182	0.0	0.32885545405695865	0.31703385276732937	0.354110693175712	0.3107064017660044	0.0	0.32560706401766004	0.36368653421633557	0.306979280261723	0.3336968375136314	0.0	0.35932388222464556	0.3189801699716714	0.346742209631728	0.3342776203966006	0.0	0
0.5200934232404287	0.005376529991557223	1.4989293361884368	0.11049250535331906	0.07371428571428572	0.5595936217066813	0.06486008310871409	1.7130620985010705	0.2586723768736617	0.151	0.6212937755113251	0.011761447566996548	1.9271948608137046	0.1588865096359743	0.08244444444444446	0.753171233974008	0.5609163435760937	2.569593147751606	0.471948608137045	0.18366666666666664	0.0	0.29080404429465573	0.17862301396244584	0.5305729417428984	0.14904679376083188	0.0	0.21432697862507222	0.6366262276140959	0.13136456211812628	0.3075356415478615	0.0	0.5610997963340122	0.20924574209245742	0.48986212489862124	0.3008921330089213	0.0	0
0.594200924077615	0.1334441808299477	2.1949078138718177	0.3472344161545215	0.15819999999999998	0.5784729663535779	0.1487747373104452	2.633889376646181	0.3994732221246708	0.15166666666666667	0.6053667121969816	0.01715250126989159	1.3169446883230904	0.09833187006145742	0.07466666666666666	0.6914760818496843	0.05557085976551482	1.3169446883230904	0.1549604916593503	0.11766666666666666	0.0	0.6119704102219233	0.15063887020847344	0.23739071956960323	0.5782163742690059	0.0	0.16374269005847952	0.2580409356725146	0.3851022395326193	0.4430379746835443	0.0	0.17185978578383643	0.4109090909090909	0.4727272727272727	0.11636363636363636	0.0	0
0.5580160794742047	0.02487706594730702	1.6481252575195715	0.16440049443757726	0.09975	0.6835078608696569	0.5554737385425346	2.6782035434693037	0.4796044499381953	0.17907692307692308	0.6128510168415979	0.05554642822852978	2.266172229089411	0.17099299546765553	0.07545454545454545	0.6813912685413868	0.08999396114790162	2.472187886279357	0.1850020601565719	0.07483333333333334	0.0	0.5739644970414202	0.20463510848126232	0.22140039447731755	0.3159144893111639	0.0	0.3285827395091053	0.3555027711797308	0.19831013916500995	0.5785288270377733	0.0	0.2231610337972167	0.20171890798786654	0.5884732052578362	0.20980788675429726	0.0	0
0.5846802937350509	0.07942802965081984	1.5008576329331045	0.2036878216123499	0.13571428571428573	0.6040359373946547	0.18391582261814854	2.5728987993138936	0.35934819897084047	0.1396666666666667	0.7093723216444474	0.18841681667192905	1.9296740994854202	0.25171526586620924	0.13044444444444445	0.7061130224269213	0.1510770592001189	1.9296740994854202	0.18524871355060035	0.09600000000000002	0.0	0.45126548196015076	0.31610123855681205	0.23263327948303716	0.3179384203480589	0.0	0.392904953145917	0.2891566265060241	0.2722063037249284	0.4802292263610315	0.0	0.2475644699140401	0.25	0.44105263157894736	0.30894736842105264	0.0	0
0.6194813490754617	0.1229633199879314	2.6327336551118914	0.2948661693725318	0.112	0.6330505440962576	0.06825425176998469	1.9745502413339184	0.19043440105309345	0.09644444444444444	0.6708304292552566	0.1308131782112329	1.9745502413339184	0.249670908293111	0.12644444444444444	0.7290566547106938	0.2565301734500278	2.1939447125932428	0.2650285212812637	0.12079999999999999	0.0	0.2700684505289359	0.35407591785936526	0.3758556316116988	0.3642276422764228	0.0	0.3084010840108401	0.3273712737127371	0.3929824561403509	0.25380116959064325	0.0	0.3532163742690059	0.40119402985074626	0.2591044776119403	0.3397014925373134	0.0	0
0.619326106136867	0.1299626685201331	2.0885547201336676	0.2322472848788638	0.11120000000000001	0.5930362410209234	0.10938109207101546	2.7151211361737677	0.2593984962406015	0.09553846153846156	0.6171094446061033	0.1700043191695508	3.132832080200501	0.33458646616541354	0.1068	0.7046693472501162	0.13345252080065606	2.0885547201336676	0.17376775271512113	0.0832	0.0	0.337867247007617	0.4357997823721436	0.22633297062023938	0.3135927805978567	0.0	0.4517766497461929	0.23463056965595036	0.3490269930947897	0.3898305084745763	0.0	0.26114249843063403	0.2810920121334681	0.313953488372093	0.40495449949443885	0.0	0
0.5886592995984207	0.1495740291027715	2.5499362515937105	0.30684232894177643	0.12033333333333333	0.554449243757714	0.11163179298252945	2.7624309392265194	0.32341691457713556	0.11707692307692309	0.6211043573380324	0.10791672614178008	1.6999575010624735	0.19422014449638758	0.11425	0.6528492974059182	0.10642590046868795	2.1249468763280914	0.17552061198470037	0.08259999999999999	0.0	0.46658491722869405	0.28019619865113427	0.2532188841201717	0.4535175879396985	0.0	0.2870603015075377	0.2594221105527638	0.3808016877637131	0.40137130801687765	0.0	0.2178270042194093	0.37216494845360826	0.3922680412371134	0.23556701030927835	0.0	0
0.6055000225469346	0.12955025014913757	2.038320423970648	0.2568283734203017	0.12599999999999997	0.6094004316422656	0.21061645812057653	2.8536485935589075	0.3652670199755402	0.12799999999999997	0.6447801936053008	0.11716602290087025	1.8344883815735833	0.19445576844679985	0.10600000000000001	0.6581046287967542	0.09101015717625682	2.8536485935589075	0.18344883815735832	0.06428571428571428	0.0	0.49149753154141523	0.2616566099835436	0.24684585847504115	0.4046242774566474	0.0	0.3063583815028902	0.28901734104046245	0.3188259109311741	0.4534412955465587	0.0	0.22773279352226722	0.3145282076884673	0.4473290064902646	0.2381427858212681	0.0	0
0.6014853250580002	0.11913496575447195	2.658396101019052	0.25431989366415597	0.09566666666666668	0.5850156640414518	0.0825812749319601	2.4368630926007975	0.20779796189632255	0.08527272727272729	0.6852882435366084	0.20324378084981992	3.9875941515285778	0.2786885245901639	0.06988888888888889	0.7137180869039144	0.19245370416133478	3.7660611431103233	0.25919361984935757	0.0688235294117647	0.0	0.2786690433749257	0.37373737373737376	0.34759358288770054	0.32102908277404923	0.0	0.3517897091722595	0.3271812080536913	0.3525798525798526	0.2880835380835381	0.0	0.3593366093366093	0.34330143540669855	0.2805023923444976	0.3761961722488038	0.0	0
0.5624784849322152	0.11254583246914879	2.131287297527707	0.2625745950554135	0.1232	0.5417436998669747	0.07084418446289996	2.557544757033248	0.2399829497016198	0.09383333333333334	0.6385129459063436	0.1126137831620278	2.131287297527707	0.2144075021312873	0.1006	0.6642150232497249	0.15826026481540034	2.7706734867860185	0.2830349531116795	0.10215384615384618	0.0	0.32543352601156067	0.2907514450867052	0.3838150289017341	0.34548513740886144	0.0	0.282108805384184	0.3724060572069546	0.33423765599565924	0.3054801953336951	0.0	0.3602821486706457	0.36623067776456597	0.3347205707491082	0.2990487514863258	0.0	0
0.5739170528560525	0.04782164807390614	1.4830508474576272	0.14745762711864407	0.09942857142857144	0.6035113346086411	0.16442265663206213	2.330508474576271	0.3292372881355932	0.14127272727272724	0.6452443070042964	0.13871328899975233	2.754237288135593	0.2347457627118644	0.08523076923076923	0.7152288534430822	0.23719172411354608	2.9661016949152543	0.2885593220338983	0.0972857142857143	0.0	0.38618290258449306	0.2753479125248509	0.3384691848906561	0.21983575489576754	0.0	0.3499684144030322	0.43019583070120027	0.19269102990033224	0.43023255813953487	0.0	0.3770764119601329	0.20726622989874927	0.46277546158427635	0.3299583085169744	0.0	0
0.5541124004935787	0.1299500405763716	3.9159109645507004	0.31574608408903543	0.08063157894736843	0.5949050983411179	0.1406761423915534	2.8854080791426218	0.28359439406430337	0.0982857142857143	0.6397284048290888	0.07298768997905834	1.8549051937345424	0.1471558120362737	0.07933333333333334	0.6524629621775561	0.1398820708978904	2.8854080791426218	0.25350370981038745	0.08785714285714287	0.0	0.41445783132530123	0.21506024096385543	0.3704819277108434	0.4407364787111623	0.0	0.2054085155350978	0.3538550057537399	0.37022716288061863	0.3325277912034799	0.0	0.2972450459159014	0.4229707344008835	0.37990060739922693	0.19712865819988956	0.0	0
0.6398728484689338	0.2726289503097798	2.431476569407604	0.29045092838196285	0.11945454545454547	0.6397165071013579	0.2609598379281834	1.7683465959328026	0.48408488063660476	0.27375	0.6117797048630687	0.03709144369125468	0.8841732979664013	0.08797524314765694	0.09949999999999999	0.6832754997936863	0.04739326622448758	1.5473032714412025	0.1374889478337754	0.08885714285714286	0.0	0.6822429906542056	0.12398753894080997	0.19376947040498443	0.5629820051413882	0.0	0.17052270779777207	0.26649528706083975	0.31846825012118274	0.5307804168686379	0.0	0.15075133301017934	0.33675038441824706	0.5612506406970784	0.10199897488467452	0.0	0
0.5713707336496149	0.05659648742681761	1.8457752255947497	0.2136997538966366	0.11577777777777776	0.5805576464141324	0.07894019674553077	2.6661197703035273	0.23789991796554552	0.08923076923076922	0.6426889881796027	0.10453903301106736	2.0508613617719442	0.19237079573420837	0.0938	0.7248176801626701	0.40533727621770654	2.0508613617719442	0.3560295324036095	0.1736	0.0	0.30255607720396455	0.24465310380803337	0.4527908189880021	0.28040904198062433	0.0	0.25242195909580195	0.4671689989235737	0.2646013204672423	0.29456576942610463	0.0	0.4408329101066531	0.33184713375796177	0.36942675159235666	0.2987261146496815	0.0	0
0.582510409742386	0.07390389961435359	2.4691358024691357	0.19465020576131686	0.07883333333333332	0.601406915368189	0.2115995176607669	2.05761316872428	0.34732510288065843	0.1688	0.5763301443090835	0.10523711161656805	1.8518518518518519	0.20987654320987653	0.11333333333333334	0.6484499505576901	0.15375778717908584	2.4691358024691357	0.24814814814814815	0.10049999999999999	0.0	0.43127235564639754	0.26060296371997954	0.3081246806336229	0.29823455233291296	0.0	0.32156368221941994	0.3802017654476671	0.24635416666666668	0.4395833333333333	0.0	0.3140625	0.2588943623426382	0.46195949644225504	0.2791461412151067	0.0	0
0.5802602757904162	0.11655777501690184	2.8483786152497808	0.30543382997370727	0.10723076923076924	0.6091025818815231	0.1615573532330981	2.4101665205959684	0.3755477651183173	0.15581818181818183	0.5662594342519578	0.050028484869984825	1.3146362839614374	0.09377738825591586	0.07133333333333333	0.7206030298060748	0.18411730423741038	2.1910604732690624	0.2252410166520596	0.1028	0.0	0.5406940063091482	0.13501577287066246	0.32429022082018927	0.48912280701754385	0.0	0.15017543859649124	0.3607017543859649	0.33704061895551257	0.4144100580270793	0.0	0.24854932301740812	0.3942307692307692	0.4847285067873303	0.12104072398190045	0.0	0
0.5931540794132586	0.12567248970313266	2.8877887788778875	0.26815181518151815	0.09285714285714286	0.6404763096522023	0.18451170821663015	3.3003300330033003	0.3353960396039604	0.10162500000000001	0.670101824130925	0.07572104096036264	2.4752475247524752	0.15057755775577558	0.06083333333333333	0.6910170986430638	0.20170669370150812	2.8877887788778875	0.24587458745874588	0.08514285714285716	0.0	0.45828635851183763	0.20574971815107101	0.3359639233370913	0.40347610180012417	0.0	0.22656734947237742	0.36995654872749845	0.31568722680913064	0.39485186983972803	0.0	0.28946090335114133	0.35557986870897157	0.4447483588621444	0.19967177242888404	0.0	0
0.608760393328095	0.16716909206778705	2.6948590381426203	0.3225538971807628	0.1196923076923077	0.6182809417341526	0.09892429665815453	2.2802653399668324	0.2131011608623549	0.09345454545454546	0.6922146044972479	0.142961213315464	2.6948590381426203	0.21434494195688225	0.07953846153846154	0.6362396292529013	0.16070243937619935	2.487562189054726	0.25	0.10049999999999999	0.0	0.31456548347613217	0.3164014687882497	0.3690330477356181	0.40990516332982085	0.0	0.27239199157007377	0.3177028451001054	0.41055408970976254	0.2712401055408971	0.0	0.31820580474934035	0.4300718629076838	0.2841348811498065	0.28579325594250965	0.0	0
0.5905067113602259	0.12279638758314325	2.314814814814815	0.2474747474747475	0.10690909090909093	0.578674434333444	0.1685585185255959	2.7356902356902357	0.36237373737373735	0.13246153846153846	0.6799380107578267	0.13508016479617257	1.4730639730639732	0.20917508417508418	0.142	0.641706749993514	0.12427362970999936	2.1043771043771042	0.18097643097643099	0.086	0.0	0.4815436241610738	0.2779642058165548	0.24049217002237136	0.38811881188118813	0.0	0.32805280528052805	0.2838283828382838	0.31293241085683876	0.4582224587546567	0.0	0.22884513038850451	0.302158273381295	0.44244604316546765	0.25539568345323743	0.0	0
0.6180498822531044	0.11398033747802494	1.8987341772151898	0.26624472573839664	0.14022222222222222	0.6558431006953684	0.14892904162812887	2.5316455696202533	0.30464135021097044	0.1203333333333333	0.7035886591712874	0.19298159550240912	1.8987341772151898	0.24050632911392406	0.12666666666666668	0.7628473661725129	0.19152817954648874	1.8987341772151898	0.18860759493670887	0.09933333333333333	0.0	0.4151811385853939	0.32777458309373203	0.25704427832087406	0.38288834951456313	0.0	0.345873786407767	0.2712378640776699	0.35055555555555556	0.4011111111111111	0.0	0.24833333333333332	0.328133125325013	0.375455018200728	0.296411856474259	0.0	0
0.6142181717126166	0.10296505625351174	2.9276453366792135	0.22710163111668757	0.07757142857142858	0.6230315123947346	0.23432527655024532	3.5549979088247596	0.3989962358845671	0.11223529411764704	0.6585351074029487	0.1355486011144002	1.8820577164366374	0.19113341698034295	0.10155555555555555	0.7064187481568663	0.10832456174332336	1.8820577164366374	0.18276871601840233	0.0971111111111111	0.0	0.5162337662337663	0.2472943722943723	0.23647186147186147	0.3778705636743215	0.0	0.3180236604036186	0.30410577592205984	0.28076525336091	0.4932781799379524	0.0	0.22595656670113753	0.27789150460593653	0.4882292732855681	0.2338792221084954	0.0	0
0.6189745986677947	0.09312914005897072	2.0458265139116203	0.18944353518821605	0.0926	0.6102828182039419	0.08479137667582823	2.0458265139116203	0.2332242225859247	0.11400000000000002	0.7108857039273334	0.24786886128998117	1.6366612111292964	0.280278232405892	0.17125	0.701356847974709	0.23359012900882892	2.2504091653027825	0.29705400981996727	0.132	0.0	0.2877334679454821	0.3457849570923776	0.36648157496214034	0.24706510138740662	0.0	0.3655282817502668	0.3874066168623266	0.2632177373507675	0.32404775440591244	0.0	0.4127345082433201	0.26949941792782306	0.3317811408614668	0.3987194412107101	0.0	0
0.6462785262692982	0.0913687678755448	1.8844221105527637	0.18634840871021777	0.0988888888888889	0.6392428937532106	0.13740087351573876	2.512562814070352	0.2864321608040201	0.114	0.7070243395290344	0.14958657319689458	2.512562814070352	0.2449748743718593	0.09749999999999999	0.7107440139101863	0.24061813483228806	2.512562814070352	0.28224455611390287	0.11233333333333334	0.0	0.35203293875450337	0.301080802882141	0.3468862583633556	0.26115023474178406	0.0	0.34330985915492956	0.3955399061032864	0.24681087077093733	0.3793677204658902	0.0	0.3738214087631725	0.25962660443407237	0.3990665110851809	0.3413068844807468	0.0	0
0.6161717806026141	0.19674680565384894	2.665482007996446	0.38693913816081743	0.14516666666666667	0.6098029573143801	0.13710944687825385	2.8876055086628165	0.3260772989782319	0.11292307692307696	0.6670965685953852	0.023906737038386416	1.1106175033318524	0.050644158151932475	0.0456	0.720803733365868	0.17365563486241953	1.776988005330964	0.2363394047090182	0.133	0.0	0.5318840579710145	0.08260869565217391	0.3855072463768116	0.5741595253790376	0.0	0.07514831905075807	0.35069215557020433	0.40758072063640616	0.3434721572297613	0.0	0.24894712213383247	0.5066899360093078	0.4269924374636416	0.06631762652705062	0.0	0
0.6110473470244233	0.0983941652777576	1.9019442096365173	0.18850380388841928	0.09911111111111111	0.6102685259991827	0.13799629288085707	1.4792899408284024	0.31149619611158075	0.21057142857142858	0.6167057488219749	0.13267439536427797	2.3245984784446323	0.26458157227387996	0.11381818181818182	0.7368399258725931	0.20410187795828574	2.113271344040575	0.23541842772612004	0.11140000000000001	0.0	0.38385416666666666	0.3260416666666667	0.29010416666666666	0.2737875997544506	0.0	0.3842848373235114	0.3419275629220381	0.25632183908045975	0.4235632183908046	0.0	0.3201149425287356	0.24654505251520176	0.4074074074074074	0.3460475400773908	0.0	0
0.6486715890777955	0.15194116877266017	2.233049127080796	0.29598051157125455	0.13254545454545455	0.5993288472258387	0.05683368744058101	1.8270401948842874	0.18757612667478685	0.10266666666666668	0.6938474329692953	0.2653330689466543	2.8420625253755585	0.3036946812829882	0.10685714285714287	0.7461242220009833	0.19759461399739794	2.4360535931790497	0.21274868047097037	0.08733333333333333	0.0	0.2664359861591695	0.43137254901960786	0.3021914648212226	0.36431784107946025	0.0	0.37381309345327335	0.26186906546726635	0.4250728862973761	0.2693877551020408	0.0	0.30553935860058307	0.37596699329551314	0.23826714801444043	0.3857658586900464	0.0	0
0.685254108413349	0.022554609947526706	0.6815084052703316	0.05315765561108587	0.078	0.7859136626960839	0.35291458469373477	1.3630168105406633	0.45115856428895956	0.331	0.8028324575043554	0.14229872403624555	2.271694684234439	0.2112676056338028	0.093	0.8259657367251118	0.2586771701752624	3.1803725579282145	0.28441617446615175	0.08942857142857143	0.0	0.47648752399232247	0.22312859884836853	0.30038387715930903	0.09685430463576158	0.0	0.3849337748344371	0.5182119205298014	0.0673963133640553	0.5720046082949308	0.0	0.36059907834101385	0.07428571428571429	0.6304761904761905	0.29523809523809524	0.0	0
0.586228909936957	0.004984223276173777	0.22301516503122212	0.0423728813559322	0.19	0.7343038890980875	0.3911469204651589	1.1150758251561106	0.5512934879571811	0.4944	0.8013783566961419	0.05219352447778642	0.8920606601248885	0.07448706512042819	0.0835	0.7394866824061893	0.2641865292794678	1.5611061552185548	0.33184656556645853	0.2125714285714286	0.0	0.5756870051234281	0.07778295295761528	0.3465300419189567	0.09443339960238568	0.0	0.16600397614314116	0.7395626242544732	0.04578313253012048	0.5956626506024096	0.0	0.35855421686746985	0.06341789052069426	0.8251001335113485	0.11148197596795728	0.0	0
0.6357932852923653	0.14456296763178667	2.1222410865874366	0.2436332767402377	0.11479999999999999	0.6650953782010542	0.23004746961277336	1.9100169779286926	0.21774193548387097	0.114	0.6958206658820772	0.12499258258424495	1.9100169779286926	0.21774193548387097	0.114	0.7286200570974086	0.19981168237578012	2.9711375212224107	0.32088285229202035	0.108	0.0	0.2878787878787879	0.2878787878787879	0.42424242424242425	0.3114487249050461	0.0	0.27835051546391754	0.41020075963103636	0.3114487249050461	0.27835051546391754	0.0	0.41020075963103636	0.35875	0.320625	0.320625	0.0	0
0.6983775352788496	0.3177540425508545	2.248569092395748	0.44562551103843007	0.19818181818181815	0.6811286908308849	0.07548340157532846	1.0220768601798855	0.1974652493867539	0.19319999999999998	0.7266610912693895	0.08145311968566679	1.2264922322158627	0.11774325429272281	0.09599999999999999	0.8090863538025389	0.2206117324305178	1.4309076042518396	0.2391659852820932	0.16714285714285712	0.0	0.3561946902654867	0.21238938053097345	0.4314159292035398	0.5552725420275089	0.0	0.1467142129393785	0.2980132450331126	0.505097312326228	0.22381835032437442	0.0	0.2710843373493976	0.5857066093498119	0.2595378828586781	0.15475550779150993	0.0	0
0.623700637189431	0.11657313852614337	2.084201750729471	0.3047102959566486	0.14620000000000002	0.614218388339053	0.1365745315861166	1.6673614005835766	0.2342642767819925	0.1405	0.7087828603375542	0.20286095842574248	2.084201750729471	0.28178407669862443	0.13520000000000004	0.7525511899020214	0.1792180676741178	1.8757815756565235	0.17924135056273446	0.09555555555555556	0.0	0.3369304556354916	0.4052757793764988	0.2577937649880096	0.3979314099074578	0.0	0.3679912901469788	0.23407729994556342	0.4242600116076611	0.3261752756819501	0.0	0.24956471271038885	0.3712544438801422	0.2854240731335703	0.34332148298628745	0.0	0
0.6063185175307544	0.07252260717329102	1.875	0.23791666666666667	0.1268888888888889	0.6621454781149807	0.1540431192051884	1.6666666666666667	0.20166666666666666	0.121	0.7185206106942383	0.15691386274399216	1.4583333333333335	0.23583333333333334	0.1617142857142857	0.7536865530264325	0.2801069949937377	1.6666666666666667	0.32458333333333333	0.19475	0.0	0.2646254784034992	0.30945872061235646	0.42591580098414433	0.2980167014613779	0.0	0.2954070981210856	0.40657620041753656	0.3113413304252999	0.2639040348964013	0.0	0.4247546346782988	0.35225169648365207	0.2985811227637261	0.3491671807526218	0.0	0
0.6046420375311959	0.1488112648975744	2.6444263628966636	0.31529698942229456	0.11923076923076924	0.6283678927150294	0.10822666372338224	1.8307567127746134	0.21399511798209928	0.11688888888888889	0.6692504656914735	0.0978928436069868	1.4239218877135882	0.17046379170056958	0.11971428571428573	0.7714187372563956	0.2927279088450705	2.6444263628966636	0.3002441008950366	0.11353846153846156	0.0	0.3125371360665478	0.24896019013666074	0.4385026737967914	0.40113871635610765	0.0	0.2168737060041408	0.38198757763975155	0.38008827856792543	0.25796959293771454	0.0	0.36194212849435997	0.45058139534883723	0.3058139534883721	0.2436046511627907	0.0	0
0.6802856525508788	0.1890578614402166	2.2793203481143802	0.3522585992540406	0.1545454545454545	0.6813205190079682	0.1799720847810469	2.0721094073767095	0.29714048901782014	0.1434	0.6997555743608054	0.08470881324896623	1.6576875259013675	0.11313717364276833	0.06825	0.7550231506704579	0.2150841443991427	1.8648984666390387	0.2374637380853709	0.12733333333333333	0.0	0.45873320537428025	0.1746641074856046	0.3666026871401152	0.5011792452830188	0.0	0.16096698113207547	0.33785377358490565	0.397196261682243	0.33504672897196264	0.0	0.2677570093457944	0.46195652173913043	0.38967391304347826	0.1483695652173913	0.0	0
0.6333028346542586	0.09545465254395555	1.9197952218430034	0.22781569965870307	0.11866666666666667	0.6136225176349281	0.10862768384521243	1.7064846416382253	0.21715017064846417	0.12724999999999997	0.7241183954267385	0.20837846827788553	2.5597269624573378	0.27687713310580203	0.10816666666666669	0.7358753224362073	0.2048378729856123	2.1331058020477816	0.2781569965870307	0.13040000000000002	0.0	0.28121546961325966	0.3585635359116022	0.3602209944751381	0.291008174386921	0.0	0.3536784741144414	0.3553133514986376	0.31504424778761064	0.30029498525073745	0.0	0.3846607669616519	0.31560283687943264	0.3008274231678487	0.3835697399527187	0.0	0
0.6451519171276924	0.10604927230592684	1.0850694444444444	0.24479166666666666	0.22560000000000002	0.6547081723785688	0.17041346153362252	1.736111111111111	0.3294270833333333	0.18975	0.702389823515348	0.25884422692452097	1.0850694444444444	0.2426215277777778	0.22360000000000002	0.7622016023021433	0.10859370324032683	1.5190972222222223	0.1831597222222222	0.12057142857142858	0.0	0.4362068965517241	0.32126436781609197	0.2425287356321839	0.3650485436893204	0.0	0.3618122977346278	0.27313915857605175	0.32320916905444125	0.4349570200573066	0.0	0.24183381088825215	0.29968119022316686	0.4032943676939426	0.2970244420828905	0.0	0
0.6386768609117668	0.029334288753396467	1.0743446497636442	0.14439192092823377	0.13440000000000002	0.7283564553258568	0.18548119123352036	0.8594757198109153	0.39063171465406105	0.4545	0.801037732719465	0.130536002523134	1.289213579716373	0.13064030941125912	0.10133333333333334	0.7737243904088587	0.3481944532005512	1.9338203695745595	0.3343360550064461	0.17288888888888887	0.0	0.45655449522852837	0.15268709191361124	0.3907584128578604	0.23695345557122707	0.0	0.2143864598025388	0.5486600846262342	0.16608996539792387	0.4493326742461691	0.0	0.38457736035590706	0.21691413815364752	0.5868302130406714	0.19625564880568108	0.0	0
0.6277695307948312	0.04335954065867226	1.2484394506866416	0.14357053682896379	0.11499999999999999	0.6923756722011585	0.16429825225917194	1.0403662089055348	0.4640033291718685	0.446	0.7289114789839968	0.11395002292572648	1.2484394506866416	0.13691219309196836	0.10966666666666668	0.7725931907127697	0.3632767596479928	1.0403662089055348	0.2555139409071993	0.24560000000000004	0.0	0.5417881438289601	0.1598639455782313	0.2983479105928086	0.26785714285714285	0.0	0.2554347826086957	0.4767080745341615	0.16634522661523626	0.5376084860173578	0.0	0.29604628736740596	0.1928451648965903	0.6232532140860816	0.18390162101732813	0.0	0
0.5972659963039505	0.08050380269322575	1.267962806424345	0.21344040574809806	0.16833333333333333	0.6395332287305544	0.12008529153728144	1.6906170752324599	0.29120879120879123	0.17225000000000001	0.7381032337381843	0.24609607473867845	2.113271344040575	0.31994928148774304	0.1514	0.7738588141514912	0.22809658892773588	1.4792899408284024	0.1754015215553677	0.11857142857142858	0.0	0.3702310585706609	0.40677055346587854	0.2229983879634605	0.3011329755515802	0.0	0.4514013118664281	0.24746571258199165	0.31385954008701056	0.4282162834058421	0.0	0.2579241765071473	0.25884161968221425	0.3531522296258329	0.3880061506919528	0.0	0
0.6030945136915254	0.05353113634060182	1.4668901927912825	0.2066219614417435	0.14085714285714285	0.6791453882551888	0.42932383481888636	2.3051131601005865	0.5557418273260687	0.24109090909090905	0.7177105483963491	0.07849019700994883	1.0477787091366304	0.14333612740989102	0.1368	0.7509337867184421	0.07572783117319358	0.6286672254819782	0.09430008382229674	0.15	0.0	0.7004754358161648	0.18066561014263074	0.11885895404120443	0.4650943396226415	0.0	0.32264150943396225	0.21226415094339623	0.24119373776908024	0.6487279843444227	0.0	0.11007827788649706	0.22813512262841276	0.6136048125867654	0.15826006478482185	0.0	0
0.6646681241986275	0.058610139676182366	1.279317697228145	0.13091684434968018	0.10233333333333333	0.6258569656477568	0.08047522205318036	2.345415778251599	0.1953091684434968	0.08327272727272726	0.6949393075966562	0.18145986190440047	2.771855010660981	0.3121535181236674	0.11261538461538463	0.7385425940742654	0.37416114226071684	2.985074626865672	0.36162046908315565	0.12114285714285714	0.0	0.22473012757605496	0.3591756624141315	0.41609421000981356	0.16269210386857447	0.0	0.38791732909379967	0.44939056703762587	0.1903285802851829	0.28394296342219466	0.0	0.5257284562926224	0.20507682030728122	0.3059452237808951	0.48897795591182364	0.0	0
0.6389559751450422	0.10587130147814264	1.8899622007559849	0.23351532969340613	0.12355555555555554	0.6422944254455194	0.23272267122827237	2.9399412011759765	0.3838723225535489	0.13057142857142856	0.6770682776373542	0.14298650809063046	2.099958000839983	0.19403611927761444	0.09240000000000001	0.7558034464634125	0.16546321672148978	2.3099538009239815	0.18857622847543049	0.08163636363636365	0.0	0.5008219178082192	0.25315068493150683	0.24602739726027398	0.37900477164280844	0.0	0.3149284253578732	0.3060668029993183	0.2897342365815529	0.47628973423658155	0.0	0.23397602918186555	0.28778467908902694	0.4730848861283644	0.2391304347826087	0.0	0
0.6218338122902215	0.08541306064537374	1.012965964343598	0.18557536466774716	0.18320000000000003	0.6730045233462051	0.24893131408976998	2.025931928687196	0.38371150729335496	0.1894	0.7221649313078838	0.22862249602340065	2.025931928687196	0.26296596434359804	0.1298	0.7045745081715123	0.10321648622647117	2.025931928687196	0.16774716369529985	0.08280000000000001	0.0	0.4711442786069652	0.32288557213930347	0.20597014925373133	0.30111768573307035	0.0	0.4266929651545036	0.27218934911242604	0.2517866959868059	0.5206157229246839	0.0	0.22759758108851016	0.22297955209347614	0.46105160662122685	0.315968841285297	0.0	0
0.53524666766159	0.022177293190025777	1.054407423028258	0.09447490510333192	0.08959999999999999	0.6417656164234343	0.24480842026334448	1.8979333614508644	0.3909742724588781	0.20600000000000002	0.6997580084851341	0.16175563967130277	1.2652889076339098	0.3007169970476592	0.2376666666666667	0.7450378096428568	0.2040769973258812	1.054407423028258	0.21383382539013074	0.2028	0.0	0.43176525384257103	0.33209129017233346	0.23614345598509548	0.15512465373961218	0.0	0.4937673130193906	0.3511080332409972	0.13510253317249699	0.5591073582629674	0.0	0.3057901085645356	0.12017167381974249	0.4973175965665236	0.3825107296137339	0.0	0
0.6200290613756335	0.040583955225604436	1.2394645513138325	0.0961824491819534	0.0776	0.7623628236149195	0.18273115507919008	1.2394645513138325	0.3802677243430838	0.3068	0.7522771225573616	0.05216865493707332	1.2394645513138325	0.1849281110560238	0.1492	0.8155346628882005	0.32339421477115365	1.487357461576599	0.33862171541893904	0.22766666666666668	0.0	0.42073505211190343	0.20460778935820076	0.3746571585298958	0.1552	0.0	0.2984	0.5464	0.11800486618004866	0.46654501216545013	0.0	0.41545012165450124	0.1454272863568216	0.5749625187406296	0.27961019490254874	0.0	0
0.5862155784239994	0.029270484377166926	0.6490696668109044	0.1224578104716573	0.18866666666666668	0.6767990267804971	0.17791382715163262	1.5144958892254434	0.3656425789701428	0.2414285714285714	0.7450062070407378	0.04765717228721425	0.4327131112072696	0.12591951536131546	0.291	0.7675772804943176	0.38880168940556126	1.2981393336218088	0.3859800951968845	0.29733333333333334	0.0	0.4166666666666667	0.14349112426035504	0.43984220907297833	0.19304229195088676	0.0	0.1984993178717599	0.6084583901773534	0.1400990099009901	0.4183168316831683	0.0	0.4415841584158416	0.19943622269203665	0.5954897815362932	0.20507399577167018	0.0	0
0.6809528299115691	0.02264841743888436	0.2070393374741201	0.0505175983436853	0.244	0.7337993095042996	0.132302432530729	1.2422360248447206	0.33747412008281574	0.27166666666666667	0.8076654177714264	0.15759914326392582	1.4492753623188406	0.1772256728778468	0.12228571428571429	0.8051476719908598	0.5005330902034779	1.8633540372670807	0.43478260869565216	0.23333333333333334	0.0	0.3554295682511993	0.18665503706934147	0.45791539467945924	0.07625	0.0	0.2675	0.65625	0.06139909411172622	0.41016607951685957	0.0	0.5284348263714141	0.08937728937728938	0.5970695970695971	0.31355311355311355	0.0	0
0.6440153414918953	0.0703566261515951	1.0579771476936097	0.17816335167160388	0.16840000000000002	0.6673013833779248	0.230979365555976	2.9623360135421075	0.3685992382564537	0.12442857142857144	0.7242924512111418	0.17664776754594463	2.750740584003385	0.25856961489631825	0.094	0.7050041747760645	0.1482966814399102	2.1159542953872195	0.19466779517562421	0.092	0.0	0.44850669412976313	0.31462409886714726	0.2368692070030896	0.282171581769437	0.0	0.40951742627345844	0.30831099195710454	0.24029680365296804	0.4971461187214612	0.0	0.2625570776255708	0.22122963741460852	0.4576983709931687	0.3210719915922228	0.0	0
0.6071545261900156	0.046615477330123854	1.191043353978085	0.1838970938542163	0.1544	0.5903356286359523	0.08380033809190028	2.38208670795617	0.29156741305383516	0.12240000000000002	0.6810911308538482	0.09279219656380622	2.8585040495474034	0.20152453549309196	0.07050000000000001	0.7204770592611398	0.29105719241019085	2.6202953787517864	0.3230109575988566	0.12327272727272726	0.0	0.3572679509632224	0.2469352014010508	0.3957968476357268	0.25958305312710156	0.0	0.2844653665097512	0.45595158036314726	0.23031026252983294	0.36515513126491644	0.0	0.4045346062052506	0.2716396903589022	0.4306826178747361	0.2976776917663617	0.0	0
0.7362025548942407	0.010045168526242949	0.6616674018526688	0.02999558888398765	0.04533333333333334	0.6642833511862065	0.12735777481646943	1.3233348037053376	0.35818262020291136	0.2706666666666666	0.7332594683666581	0.06720361726337387	1.5438906043228937	0.15483017203352448	0.10028571428571428	0.7879869277693534	0.5001816196896287	1.3233348037053376	0.4569916188795765	0.3453333333333333	0.0	0.3692587539790814	0.15961800818553887	0.47112323783537974	0.04673539518900344	0.0	0.24123711340206186	0.7120274914089347	0.03549060542797495	0.42379958246346555	0.0	0.5407098121085595	0.05523964256701868	0.6596263200649878	0.2851340373679935	0.0	0
0.6141942150747577	0.05558975933772869	1.9092066185829446	0.19473907509546032	0.10200000000000001	0.6169067266788318	0.051846753532855665	1.697072549851506	0.14722104369961816	0.08675	0.7300247579781378	0.20682336151320735	2.333474756045821	0.31183708103521424	0.13363636363636366	0.7717714468715912	0.34039736775848584	1.9092066185829446	0.3462028001697073	0.18133333333333332	0.0	0.1828240252897787	0.38724973656480505	0.42992623814541625	0.22835820895522388	0.0	0.3656716417910448	0.4059701492537313	0.28298397040690504	0.21393341553637485	0.0	0.5030826140567201	0.29785853341985724	0.22517845554834523	0.47696301103179756	0.0	0
0.6630276508205373	0.0777836447627201	1.3562386980108498	0.23056057866184448	0.17	0.7025578449865776	0.3460204187098214	1.3562386980108498	0.43625678119349004	0.3216666666666667	0.7497026950923701	0.14834406213283308	1.5822784810126582	0.25994575045207957	0.1642857142857143	0.7907454386934682	0.054444707879700356	0.9041591320072332	0.07323688969258589	0.08100000000000002	0.0	0.5669800235017627	0.33783783783783783	0.09518213866039953	0.40898155573376105	0.0	0.4611066559743384	0.12991178829190056	0.31154551007941356	0.5894929749541845	0.0	0.09896151496640196	0.24878048780487805	0.47073170731707314	0.2804878048780488	0.0	0
[truncated: 7,486 more rows]
